# Supplementary material for: Phenotypic and genotypic characterization of Neisseria gonorrhoeae isolates from Yaoundé, Cameroon, 2019 to 2020
Source: Microb Genom. 2023 Aug 17;9(8):mgen001091. doi: 10.1099/mgen.0.001091 (PMC10483411; doi:10.1099/mgen.0.001091)
Supplement: Supplementary material 2 [file mgen-9-1091-s002.xlsx]

## Sheet: isolate_profiles
PubMLST id	isolate name	aliases	country	continent	year	cefixime_SIR	ceftriaxone_SIR	ciprofloxacin_SIR	penicillin_SIR	tetracycline_SIR	bioproject_accession	biosample_accession	ENA_run_accession	abcZ	adk	aroE	fumC	gdh	pdhC	pgm	ST (MLST)	NEIS2210 (tetM)	pConj with TetM	pConj without TetM	NEIS2357 (blaTEM)	pbla present	NEIS1609 (folP)	folP with R228S substitution	NEIS0414 (ponA)	ponA with L421P substitution	NEIS1753 (penA)	mosaic penA	NEIS2020 (porB)	PorB variant	porB AMR substitutions	NEIS1320 (gyrA)	gyrA allele with AMR substitutions	NEIS1525 (parC)	parC allele with AMR substitutions	23S_rRNA	NEIS0149	NEIS1635 (mtrR)	pro_NEIS1635	NG STAR 'mtrR	NG STAR 23S	NG STAR gyrA	NG STAR parC	NG STAR ponA	NG STAR porB
27268	GCGS0180	ERR223686; GCGS180	USA	North America	2009	S	S	R	I	R			ERR223686	59	39	67	158	148	71	65	1588	2	YES	NO	0	NO	286	YES	13	YES	228	non-mosaic	528	PIB	G120K, A121G	234	YES- S91F; D95A	246	YES- S87N	434	3	368	6	38	100	7	15	1	12
27269	GCGS0188	ERR223694; GCGS188	USA	North America	2009	S	S	R	I	R			ERR223694	59	39	67	158	148	71	65	1588	2	YES	NO	0	NO	286	YES	13	YES	228	non-mosaic	529	PIB	WildType	234	YES- S91F; D95A	246	YES- S87N	231	3	368	6	38	100	7	15	1	1
27272	GCGS0212	GCGS212	USA	North America	2009	S	S	R	I	R			ERR222911	59	39	67	158	148	71	65	1588	2	YES	NO	0	NO	286	YES	13	YES	228	non-mosaic	631	PIB	A121S	234	YES- S91F; D95A	246	YES- S87N	231	3	368	6	38	100	7	15	1	3
27275	GCGS0210	GCGS210	USA	North America	2009	S	S	R	I	R			ERR222909	59	39	67	158	148	71	65	1588	2	YES	NO	0	NO	286	YES	13	YES	228	non-mosaic	537	PIB	WildType	234	YES- S91F; D95A	246	YES- S87N	234	3	368	6	38	100	7	15	1	1
27276	GCGS0008	ERR191737; GCGS008	USA	North America	2009	S	S	R	I	R			ERR191737	59	39	67	158	148	71	65	1588	2	YES	NO	0	NO	286	YES	13	YES	228	non-mosaic	533	PIB	WildType	236	YES- S91F; D95A	246	YES- S87N	434	3	191	6	161	100	7	15	1	100
27277	GCGS0186	ERR223692; GCGS186	USA	North America	2009	S	S	R	R	R			ERR223692	59	39	67	158	148	71	65	1588	2	YES	NO	[S][I]	YES	286	YES	13	YES	228	non-mosaic	534	PIB	G120K, A121G	234	YES- S91F; D95A	246	YES- S87N	234	3	368	6	38	100	7	15	1	12
27278	GCGS0216	GCGS216	USA	North America	2009	S	S	R	R	R			ERR222915	59	39	67	158	148	71	65	1588	2	YES	NO	3	YES	286	YES	13	YES	228	non-mosaic	537	PIB	WildType	234	YES- S91F; D95A	243	YES- S87R	234	3	368	6	38	100	7	3	1	1
27279	GCGS0090	ERR191819; GCGS090	USA	North America	2009	S	S	R	R	R			ERR191819	59	39	67	158	148	71	65	1588	2	YES	NO	[S][I]	YES	286	YES	13	YES	228	non-mosaic	535	PIB	WildType	234	YES- S91F; D95A	246	YES- S87N	234	3	368	6	38	100	7	15	1	1
27281	GCGS0146	ERR223652; GCGS146	USA	North America	2009	S	S	R	R	R			ERR223652	59	39	67	158	148	71	65	1588	2	YES	NO	[S][I]	YES	286	YES	13	YES	228	non-mosaic	537	PIB	WildType	234	YES- S91F; D95A	246	YES- S87N	234	3	368	6	38	100	7	15	1	1
31480	EST_10_11TK	10868_8_58	Estonia	Europe	2010	S	S	R	R	R	PRJEB4024	SAMEA2080318	ERR350037	59	39	67	158	148	71	65	1588	2	YES	NO	5	YES	73	YES	13	YES	228	non-mosaic	662	PIA	N/A	234	YES- S91F; D95A	405	YES- S87R	231	3	368	6	38	100	7	20	1	13
31491	POL_10_24	10868_8_81	Poland	Europe	2010	S	S	R	R	R	PRJEB4024	SAMEA2077003	ERR350060	109	39	67	158	148	71	65	1898	2	YES	NO	3	YES	286	YES	13	YES	228	non-mosaic	669	PIA	N/A	234	YES- S91F; D95A	408	NO	231	3	333	6	47	100	7	17	1	14
31497	EST_11_8	10868_8_90	Estonia	Europe	2011	S	S	R	R	R	PRJEB4024	SAMEA2077006	ERR350069	59	39	67	158	148	71	65	1588	2	YES	NO	[S][I]	YES	286	YES	13	YES	228	non-mosaic	674	PIB	G120K, A121G	234	YES- S91F; D95A	411	YES- S87N	231	3	368	6	38	100	7	26	1	12
31498	EST_11_14	10868_8_91	Estonia	Europe	2011	S	S	R	R	R	PRJEB4024	SAMEA2080388	ERR350070	59	39	67	158	148	71	65	1588	2	YES	NO	3	YES	286	YES	13	YES	228	non-mosaic	674	PIB	G120K, A121G	234	YES- S91F; D95A	411	YES- S87N	231	3	368	6	38	100	7	26	1	12
31507	POL_11_89	10900_8_13	Poland	Europe	2011	S	S	R	I	R	PRJEB4024	SAMEA2077012	ERR352686	59	39	67	158	148	71	65	1588	0	NO	NO	0	NO	73	YES	13	YES	228	non-mosaic	678	PIB	G120K, A121G	234	YES- S91F; D95A	411	YES- S87N	234	3	368	6	38	100	7	26	1	12
31511	EST_12_19	10900_8_25; ERR352710	Estonia	Europe	2012	S	S	R	R	R	PRJEB4024	SAMEA2077016	ERR352710	59	39	67	158	148	71	65	1588	2	YES	NO	5	YES	73	YES	13	YES	228	non-mosaic	662	PIA	N/A	234	YES- S91F; D95A	405	YES- S87R	231	3	368	6	38	100	7	20	1	13
31518	SI12-32	10900_8_43; ERR352745	Slovenia	Europe	2012	S	S	R	R	R	PRJEB4024	SAMEA2077022	ERR352745	59	39	67	158	148	71	65	1588	2	YES	NO	[S][I]	YES	286	YES	13	YES	228	non-mosaic	688	PIB	G120K, A121G	234	YES- S91F; D95A	246	YES- S87N	234	3	368	6	38	100	7	15	1	12
31550	BX4109	10625_6_92	Pakistan	Asia	2010	S	S	R	R	R			ERR363667	59	39	67	158	148	71	65	1588	2	YES	NO	3	YES	73	YES	13	YES	228	non-mosaic	699	PIA	N/A	234	YES- S91F; D95A	405	YES- S87R	231	3	368	6	38	100	7	20	1	13
31626	NO_09_HUS20	10868_8_39; ERR388318	Norway	Europe	2009	S	S	R	R	R	PRJEB4024	SAMEA2076730	ERR350018	59	39	67	158	148	71	65	1588	0	NO	NO	3	YES	73	YES	13	YES	23	non-mosaic	766	PIB	G120K, A121D	234	YES- S91F; D95A	246	YES- S87N	234	3	368	6	38	100	7	15	1	8
31630	SI09_11	10868_8_54	Slovenia	Europe	2009	S	S	R	R	R	PRJEB4024	SAMEA2076735	ERR350033	59	39	67	158	148	71	65	1588	2	YES	NO	3	YES	286	YES	13	YES	228	non-mosaic	769	PIB	G120K, A121G	234	YES- S91F; D95A	478	YES- S87N	234	3	368	6	38	100	7	15	1	12
31637	POL_10_17	10868_8_78	Poland	Europe	2010	S	S	R	R	R	PRJEB4024	SAMEA2077002	ERR350057	109	39	67	158	148	71	65	1898	2	YES	NO	[S][I]	YES	286	YES	13	YES	228	non-mosaic	669	PIA	N/A	234	YES- S91F; D95A	408	NO	231	3	333	6	47	100	7	17	1	14
31640	SI10_05	10868_8_84	Slovenia	Europe	2010	S	S	R	R	R	PRJEB4024	SAMEA2077004	ERR350063	59	39	67	158	148	71	65	1588	2	YES	NO	3	YES	286	YES	13	YES	228	non-mosaic	774	PIB	WildType	234	YES- S91F; D95A	246	YES- S87N	231	3	368	6	38	100	7	15	1	100
31708	08_590_8	10625_6_46	Thailand	Asia	2008	S	S	R	R	R			ERR363621	59	39	67	156	148	71	65	11201	2	YES	NO	[S][I]	YES	73	YES	13	YES	228	non-mosaic	820	PIA	N/A	234	YES- S91F; D95A	163	NO	430	3	351	6	71	100	7	1	1	13
31717	BX7087	10625_6_71	Pakistan	Asia	2009	S	S	R	I	R			ERR363646	59	39	67	158	148	71	65	1588	2	YES	NO	0	NO	73	YES	13	YES	228	non-mosaic	699	PIA	N/A	234	YES- S91F; D95A	405	YES- S87R	231	3	368	6	38	100	7	20	1	13
31732	BX4094	10625_6_91	Pakistan	Asia	2010	S	S	R	R	R			ERR363666	59	39	67	158	148	71	65	1588	2	YES	NO	3	YES	73	YES	13	YES	228	non-mosaic	836	PIA	N/A	403	YES- S91F; D95A	405	YES- S87R	231	3	16	6	18	100	15	20	1	13
31736	SI11-01	10900_8_20	Slovenia	Europe	2011	S	S	R	R	R	PRJEB4024	SAMEA2080396	ERR352700	59	39	67	158	148	71	65	1588	0	NO	NO	[S][I]	YES	73	YES	13	YES	23	non-mosaic	839	PIB	G120K, A121D	234	YES- S91F; D95A	246	YES- S87N	492	3	368	6	38	100	7	15	1	8
31737	GC0801038	10625_6_45	Philippines	Asia	2008	S		R	R	I			ERR363620	59	39	67	158	148	71	65	1588	0	NO	NO	3	YES	73	YES	223	NO	228	non-mosaic	840	PIA	N/A	234	YES- S91F; D95A	405	YES- S87R	231	3	13	6	69	100	7	20	100	13
31748	08_590_278	10625_6_55	Thailand	Asia	2008	S	S	R	I	R			ERR363630	59	39	67	158	148	71	65	1588	2	YES	NO	3	YES	73	YES	8	NO	228	non-mosaic	846	PIA	N/A	234	YES- S91F; D95A	246	YES- S87N	231	3	18	6	10	100	7	15	100	19
31750	NO_09_3581	10868_8_32; ERR388311	Norway	Europe	2009	S	S	R	I	R	PRJEB4024	SAMEA1965886	ERR350011	59	39	67	158	148	71	65	1588	2	YES	NO	0	NO	286	YES	13	YES	228	non-mosaic	848	PIB	G120K, A121G	405	YES- S91F; D95A	246	YES- S87N	231	3	187	6	9	100	7	15	1	12
31753	08_590_57	10625_6_49	Thailand	Asia	2008								ERR363624	59	39	67	158	148	71	65	1588	2	YES	NO	0	NO	286	YES	13	YES	228	non-mosaic	850	PIB	WildType	234	YES- S91F; D95A	246	YES- S87N	231	3	368	6	38	100	7	15	1	100
31760	08_590_210	10625_6_56	Vietnam	Asia	2008	S	S	R	R	R			ERR363631	435	39	67	158	148	71	65	9364	2	YES	NO	[S][I]	YES	286	YES	13	YES	228	non-mosaic	856	PIB	G120K, A121G	234	YES- S91F; D95A	411	YES- S87N	231	3	368	6	38	100	7	26	1	12
31810	08_590_231	10625_6_54	Thailand	Asia	2008	S	S	R	R	R			ERR363629	59	39	67	158	148	71	65	1588	2	YES	NO	[S][I]	YES	286	YES	13	YES	228	non-mosaic	699	PIA	N/A	234	YES- S91F; D95A	514	YES- S87N; S88P	231	3	12	6	25	100	7	43	1	13
31951	01_30	11792_4_11; ERR449465	Vietnam	Asia	2011	S	S	R	I	R	PRJEB4024	SAMEA2201873	ERR449465	59	39	67	158	148	71	65	1588	2	YES	NO	0	NO	73	YES	376	YES	228	non-mosaic	894	PIB	G120K, A121D	234	YES- S91F; D95A	514	YES- S87N; S88P	231	3	12	6	25	100	7	43	1	8
34768	ALB_2011_03_03		USA	North America	2011								SRR969355	59	39	67	158	148	71	65	1588	2	YES	NO	[S][I]	YES	286	YES	13	YES	228	non-mosaic	979	PIB	WildType	234	YES- S91F; D95A	246	YES- S87N	231	3	368	6	38	100	7	15	1	1
34771	ATL_2011_01_05		USA	North America	2011								SRR969361	59	39	67	158	148	71	65	1588	2	YES	NO	3	YES	286	YES	13	YES	228	non-mosaic	537	PIB	WildType	234	YES- S91F; D95A	246	YES- S87N	234	3	368	6	38	100	7	15	1	1
36250	58767	T025	Kenya	Africa	2012								ERR976911	59	112	67	158	148	71	65	11365	2	YES	NO	3	YES	73	YES	13	YES	294	non-mosaic	1113	PIB	WildType	234	YES- S91F; D95A	528	NO	[S][I]	3	189	6	57	100	7	7	1	100
36291	60755	T091	Kenya	Africa	2013								ERR976939	59	39	67	158	148	71	65	1588	2	YES	NO	0	NO	73	YES	13	YES	294	non-mosaic	1133	PIA	N/A	234	YES- S91F; D95A	528	NO	231	3	18	6	10	100	7	7	1	13
37112	GCGS0396	12CFX_C_020; 3416STDY6016792	USA	North America	2012	S	S	R	R	R			ERR854968	59	39	67	158	148	71	65	1588	2	YES	NO	3	YES	286	YES	13	YES	228	non-mosaic	537	PIB	WildType	234	YES- S91F; D95A	243	YES- S87R	234	3	368	6	38	100	7	3	1	1
37114	GCGS0398	12CFX_C_022; 3416STDY6016794	USA	North America	2012	S	S	R	I	R			ERR854970	59	39	67	158	148	71	65	1588	2	YES	NO	0	NO	286	YES	13	YES	228	non-mosaic	1927	PIB	A121S	234	YES- S91F; D95A	246	YES- S87N	231	3	368	6	38	100	7	15	1	3
37135	GCGS0321	11CFX_C_007; 3416STDY6016816	USA	North America	2011	S	S	R	R	R			ERR854990	59	39	67	158	148	71	65	1588	2	YES	NO	3	YES	478	YES	13	YES	228	non-mosaic	537	PIB	WildType	234	YES- S91F; D95A	246	YES- S87N	234	3	368	6	38	100	7	15	1	1
37136	GCGS0331	11CFX_C_008; 3416STDY6016817	USA	North America	2011	S	S	R	R	R			ERR854991	59	39	67	158	148	71	65	1588	2	YES	NO	3	YES	286	YES	13	YES	228	non-mosaic	537	PIB	WildType	234	YES- S91F; D95A	243	YES- S87R	234	3	368	6	38	100	7	3	1	1
37138	GCGS0334	11CFX_C_010; 3416STDY6016819	USA	North America	2011	S	S	R	I	R			ERR854993	59	39	67	158	148	71	65	1588	2	YES	NO	0	NO	286	YES	13	YES	228	non-mosaic	1939	PIB	WildType	234	YES- S91F; D95A	246	YES- S87N	234	3	368	6	38	100	7	15	1	1
37140	GCGS0346	11CFX_C_012; 3416STDY6016821	USA	North America	2011	S	S	R	I	R			ERR854995	59	39	67	158	148	71	65	1588	2	YES	NO	0	NO	286	YES	13	YES	228	non-mosaic	537	PIB	WildType	234	YES- S91F; D95A	243	YES- S87R	234	3	368	6	38	100	7	3	1	1
37141	GCGS0739	11CFX_C_013; 3416STDY6016822	USA	North America	2011	S	S	R	I	R			ERR854996	59	39	67	158	148	71	65	1588	2	YES	NO	0	NO	286	YES	13	YES	228	non-mosaic	1941	PIB	WildType	234	YES- S91F; D95A	246	YES- S87N		3	368	6	38	100	7	15	1	1
37145	GCGS0383	11CFX_C_017; 3416STDY6016826	USA	North America	2011	S	S	R	R	R			ERR855000	59	39	67	158	148	71	65	1588	2	YES	NO	3	YES	286	YES	13	YES	228	non-mosaic	537	PIB	WildType	234	YES- S91F; D95A	243	YES- S87R	234	3	368	6	38	100	7	3	1	1
37159	GCGS0730	11CFX_C_031; 3416STDY6016840	USA	North America	2011	S	S	R	R	R			ERR855014	59	39	67	158	148	71	65	1588	2	YES	NO	3	YES	286	YES	13	YES	228	non-mosaic	537	PIB	WildType	234	YES- S91F; D95A	243	YES- S87R	234	3	368	6	38	100	7	3	1	1
37164	GCGS0603	11CFX_C_036; 3416STDY6016845	USA	North America	2011	S	S	R	R	R			ERR855019	59	39	67	158	148	71	65	1588	2	YES	NO	3	YES	286	YES	13	YES	228	non-mosaic	1955	PIB	WildType	234	YES- S91F; D95A	411	YES- S87N	231	3	368	6	38	100	7	26	1	1
37165	GCGS0764	11CFX_C_037; 3416STDY6016846	USA	North America	2011	S	S	R	I	R			ERR855020	59	39	67	158	148	71	65	1588	2	YES	NO	0	NO	286	YES	13	YES	288	non-mosaic	537	PIB	WildType	234	YES- S91F; D95A	246	YES- S87N	234	3	368	6	38	100	7	15	1	1
37175	GCGS0667	11CFX_C_047; 3416STDY6016856	USA	North America	2011	S	S	R	I	R			ERR855030	59	39	67	158	148	71	65	1588	2	YES	NO	0	NO	286	YES	13	YES	228	non-mosaic	537	PIB	WildType	234	YES- S91F; D95A	243	YES- S87R	234	3	368	6	38	100	7	3	1	1
37176	GCGS0469	11CFX_C_048; 3416STDY6016857	USA	North America	2011	S	S	R	I	R			ERR855031	59	39	67	158	148	71	65	1588	2	YES	NO	0	NO	286	YES	13	YES	228	non-mosaic	537	PIB	WildType	234	YES- S91F; D95A	243	YES- S87R	231	3	368	6	38	100	7	3	1	1
37180	GCGS0494	11CFX_C_052; 3416STDY6016861	USA	North America	2011	S	S	R	R	R			ERR855035	59	39	67	158	148	71	65	1588	2	YES	NO	[S][I]	YES	286	YES	13	YES	228	non-mosaic	537	PIB	WildType	234	YES- S91F; D95A	243	YES- S87R	234	3	368	6	38	100	7	3	1	1
37204	GCGS0495	12CFX_C_044; 3416STDY6016885	USA	North America	2012	S	S	R	I	R			ERR855059	59	39	67	158	148	71	65	1588	2	YES	NO	0	NO	286	YES	13	YES	228	non-mosaic	537	PIB	WildType	234	YES- S91F; D95A	246	YES- S87N		3	368	6	38	100	7	15	1	1
37409	GCGS0514	11CFX_C_063; 3416STDY6017094	USA	North America	2011	S	S	R	R	R			ERR855254	59	39	67	158	148	71	65	1588	2	YES	NO	[S][I]	YES	286	YES	13	YES	228	non-mosaic	534	PIB	G120K, A121G	234	YES- S91F; D95A	246	YES- S87N	234	3	368	6	38	100	7	15	1	12
37466	GCGS0666	11AZI_C_012; 3416STDY6017151	USA	North America	2011	S	S	R	I	R			ERR855311	59	39	67	158	148	71	65	1588	2	YES	NO	0	NO	286	YES	13	YES	228	non-mosaic	537	PIB	WildType	234	YES- S91F; D95A	243	YES- S87R	234	3	368	6	38	100	7	3	1	1
39097	56327		Kenya	Africa	2012								ERR1143673	59	39	67	158	148	71	65	1588	2	YES	NO	3	YES	73	YES	13	YES	294	non-mosaic	1133	PIA	N/A	234	YES- S91F; D95A	528	NO	[S][I]	3	18	6	10	100	7	7	1	13
45038	EXNG238		Australia	Oceania	2012		S	R	R	R	PRJNA868503	SAMN30248062	SRR22839177	59	39	67	158	148	71	65	1588	2	YES	NO	3	YES	73	YES	13	YES	228	non-mosaic	1436	PIB	G120K, A121G	234	YES- S91F; D95A	405	YES- S87R	231	3	333	6	47	100	7	20	1	12
45042	EXNG283		Australia	Oceania	2013		S	R	R		PRJNA868503	SAMN30248082	SRR22839086	59	39	67	78	149	71	65	1890	0	NO	NO	3	YES	290	YES	13	YES	515	non-mosaic	1439	PIA	N/A	234	YES- S91F; D95A	405	YES- S87R	234	3	193	6	54	100	7	20	1	14
46877	533451		Norway	Europe	2016	S	S	R	I	R	PRJEB32435	SAMEA5608273	ERR3325247	59	39	67	158	148	71	65	1588	2	YES	NO	3	YES	73	YES	13	YES	228	non-mosaic	704	PIA	N/A	234	YES- S91F; D95A	1018	NO	231	3	333	6	47	100	7	17	1	14
46878	530591		Norway	Europe	2016	S	S	R	R	R	PRJEB32435	SAMEA5608261	ERR3325235	59	39	67	158	148	71	65	1588	2	YES	NO	3	YES	290	YES	13	YES	294	non-mosaic	928	PIA	N/A	234	YES- S91F; D95A	528	NO	234	3	18	6	10	100	7	7	1	13
46922	539457		Norway	Europe	2016	S	S	R	R	R	PRJEB32435	SAMEA5608312	ERR3325286	59	39	67	158	148	71	65	1588	2	YES	NO	3	YES	961	YES	13	YES	294	non-mosaic	928	PIA	N/A	234	YES- S91F; D95A	528	NO	234	3	18	6	10	100	7	7	1	13
46929	539437		Norway	Europe	2016	S	S	R	R	R	PRJEB32435	SAMEA5608311	ERR3325285	59	39	67	158	148	71	65	1588	2	YES	NO	3	YES	290	YES	612	YES	294	non-mosaic	928	PIA	N/A	234	YES- S91F; D95A	528	NO	234	3	18	6	10	100	7	7	1	13
46944	538583		Norway	Europe	2016	S	S	R	R	R	PRJEB32435	SAMEA5608308	ERR3325282	59	39	67	158	148	71	65	1588	2	YES	NO	3	YES	290	YES	13	YES	294	non-mosaic	928	PIA	N/A	234	YES- S91F; D95A	528	NO	234	3	18	6	10	100	7	7	1	13
47032	GNCWGS_0712_63		China	Asia	2013								SRR4011649	59	39	67	158	148	71	65	1588	2	YES	NO	3	YES	73	YES	13	YES	290	non-mosaic	784	PIA	N/A	234	YES- S91F; D95A	988	NO	231	3	333	6	47	100	7	21	1	13
47040	GNCWGS_03A0_78		China	Asia	2013								SRR4011635	59	39	67	158	148	71	65	1588	2	YES	NO	3	YES	73	YES	13	YES	290	non-mosaic	1312	PIB	G120K, A121D	234	YES- S91F; D95A	988	NO	231	3	333	6	47	100	7	21	1	8
47041	GNCWGS_03AR_104		China	Asia	2013								SRR4011636	59	39	67	158	148	71	65	1588	2	YES	NO	3	YES	73	YES	13	YES	290	non-mosaic	1312	PIB	G120K, A121D	234	YES- S91F; D95A	988	NO	231	3	333	6	47	100	7	21	1	8
47354	SRR3343480		UK [England]	Europe	2013								SRR3343480	59	39	67	158	148	71	65	1588	2	YES	NO	3	YES	73	YES	13	YES	228	non-mosaic	1540	PIA	N/A	234	YES- S91F; D95A	408	NO	[S][I]	3	333	6	47	[S][I]	7	17	1	14
47429	SRR3343555		UK [England]	Europe	2013								SRR3343555	59	39	67	158	148	71	65	1588	2	YES	NO	0	NO	286	YES	13	YES	228	non-mosaic	537	PIB	WildType	234	YES- S91F; D95A	104	YES- S87R	234	3	368	6	38	100	7	3	1	1
47490	SRR3343618		UK [England]	Europe	2013								SRR3343618	59	39	67	158	148	71	65	1588	2	YES	NO	0	NO	286	YES	13	YES	228	non-mosaic	537	PIB	WildType	[S][I]	N/A	104	YES- S87R	234	3	368	6	38	100	7	3	1	1
47534	SRR3343669		UK [England]	Europe	2013								SRR3343669	126	39	67	158	149	71	65	11421	2	YES	NO	[S][I]	YES	290	YES	13	YES	1238	non-mosaic	1454	PIA	N/A	234	YES- S91F; D95A	405	YES- S87R	234	3	18	6	10	100	7	20	1	13
47626	SRR3349227		UK [England]	Europe	2013								SRR3349227	59	39	67	158	148	71	65	1588	2	YES	NO	3	YES	73	YES	13	YES	228	non-mosaic	1585	PIB	A121S	234	YES- S91F; D95A	408	NO	231	3	333	6	47	100	7	17	1	3
47647	SRR3349248		UK [England]	Europe	2013								SRR3349248	59	39	67	158	148	71	65	1588	2	YES	NO	3	YES	73	YES	13	YES	228	non-mosaic	1585	PIB	A121S	234	YES- S91F; D95A	408	NO	231	3	333	6	47	100	7	17	1	3
47669	SRR3349270		UK [England]	Europe	2013								SRR3349270	59	39	67	157	148	71	133	8776	2	YES	NO	3	YES	73	YES	13	YES	1320	non-mosaic	704	PIA	N/A	234	YES- S91F; D95A	408	NO	231	3	953	6	125	100	7	17	1	14
47719	SRR3349320		UK [England]	Europe	2013								SRR3349320	59	39	67	157	148	71	133	8776	2	YES	NO	3	YES	73	YES	13	YES	1320	non-mosaic	704	PIA	N/A	[S][I]	N/A	408	NO	231	3	953	6	125	100	7	17	1	14
47750	SRR3349517		UK [England]	Europe	2014								SRR3349517	59	39	67	158	148	71	65	1588	2	YES	NO	3	YES	73	YES	13	YES	228	non-mosaic	1585	PIB	A121S	234	YES- S91F; D95A	408	NO	231	3	333	6	47	100	7	17	1	3
47764	SRR3349533		UK [England]	Europe	2014								SRR3349533	59	39	67	158	148	71	65	1588	2	YES	NO	3	YES	73	YES	13	YES	228	non-mosaic	1585	PIB	A121S	234	YES- S91F; D95A	408	NO	231	3	333	6	47	100	7	17	1	3
47781	SRR3349551		UK [England]	Europe	2014								SRR3349551	59	39	67	158	148	71	65	1588	2	YES	NO	3	YES	73	YES	13	YES	228	non-mosaic	1585	PIB	A121S	234	YES- S91F; D95A	408	NO	231	3	333	6	47	100	7	17	1	3
47794	SRR3349565		UK [England]	Europe	2014								SRR3349565	59	39	67	158	148	71	65	1588	2	YES	NO	[S][I]	YES	73	YES	13	YES	228	non-mosaic	1585	PIB	A121S	[S][I]	N/A	408	NO	231	3	333	6	47	100	7	17	1	3
47861	SRR3349638		UK [England]	Europe	2014								SRR3349638	59	39	67	157	148	71	133	8776	2	YES	NO	3	YES	73	YES	13	YES	1320	non-mosaic	704	PIA	N/A	234	YES- S91F; D95A	408	NO	231	3	953	6	125	100	7	17	1	14
47862	SRR3349639		UK [England]	Europe	2014								SRR3349639	59	39	67	158	148	71	65	1588	2	YES	NO	3	YES	73	YES	13	YES	[S][I]	N/A	1585	PIB	A121S	234	YES- S91F; D95A	408	NO	231	3	333	6	47	100	7	17	1	3
47867	SRR3349645		UK [England]	Europe	2014								SRR3349645	59	39	67	157	148	71	133	8776	2	YES	NO	3	YES	73	YES	13	YES	1320	non-mosaic	704	PIA	N/A	234	YES- S91F; D95A	408	NO	231	3	953	6	125	100	7	17	1	14
47868	SRR3349646		UK [England]	Europe	2014								SRR3349646	59	39	67	157	148	71	133	8776	2	YES	NO	[S][I]	YES	73	YES	13	YES	1320	non-mosaic	704	PIA	N/A	234	YES- S91F; D95A	408	NO	231	3	953	6	125	100	7	17	1	14
47876	SRR3349655		UK [England]	Europe	2014								SRR3349655	59	39	67	158	148	71	65	1588	2	YES	NO	3	YES	73	YES	13	YES	228	non-mosaic	1585	PIB	A121S	234	YES- S91F; D95A	408	NO	231	3	333	6	47	100	7	17	1	3
47877	SRR3349656		UK [England]	Europe	2014								SRR3349656	59	39	67	158	148	71	65	1588	2	YES	NO	3	YES	73	YES	13	YES	228	non-mosaic	1585	PIB	A121S	[S][I]	N/A	408	NO	231	3	333	6	47	100	7	17	1	3
47884	SRR3349664		UK [England]	Europe	2014								SRR3349664	59	39	67	158	148	71	65	1588	2	YES	NO	3	YES	73	YES	13	YES	228	non-mosaic	1585	PIB	A121S	234	YES- S91F; D95A	408	NO	231	3	333	6	47	100	7	17	1	3
47887	SRR3349667		UK [England]	Europe	2013								SRR3349667	59	39	67	158	148	71	65	1588	2	YES	NO	3	YES	73	YES	13	YES	228	non-mosaic	1585	PIB	A121S	234	YES- S91F; D95A	408	NO	231	3	333	6	47	100	7	17	1	3
47895	SRR3349676		UK [England]	Europe	2014								SRR3349676	59	39	67	158	148	71	65	1588	2	YES	NO	3	YES	73	YES	13	YES	228	non-mosaic	1585	PIB	A121S	234	YES- S91F; D95A	408	NO	231	3	333	6	47	100	7	17	1	3
47907	SRR3349689		UK [England]	Europe	2014								SRR3349689	59	39	67	157	148	[S][I]	133		2	YES	NO	3	YES	73	YES	13	YES	1320	non-mosaic	704	PIA	N/A	234	YES- S91F; D95A	408	NO	231	3	953	6	125	100	7	17	1	14
47925	SRR3349708		UK [England]	Europe	2014								SRR3349708	59	39	67	158	148	71	65	1588	2	YES	NO	3	YES	73	YES	13	YES	228	non-mosaic	1585	PIB	A121S	[S][I]	N/A	408	NO	231	3	333	6	47	100	7	17	1	3
47936	SRR3349719		UK [England]	Europe	2014								SRR3349719	59	39	67	157	148	71	133	8776	2	YES	NO	3	YES	73	YES	13	YES	1320	non-mosaic	704	PIA	N/A	234	YES- S91F; D95A	408	NO	231	3	953	6	125	100	7	17	1	14
47958	SRR3349822		UK [England]	Europe	2012								SRR3349822	59	39	67	158	148	71	65	1588	2	YES	NO	0	NO	286	YES	13	YES	228	non-mosaic	537	PIB	WildType	[S][I]	N/A	104	YES- S87R	[S][I]	3	368	6	38	100	7	3	1	1
48013	SRR3349878		UK [England]	Europe	2011								SRR3349878	59	39	67	78	148	71	65	1596	2	YES	NO	[S][I]	YES	73	YES	223	NO	228	non-mosaic	2175	PIB	WildType	[S][I]	N/A	514	YES- S87N; S88P	[S][I]	3	12	6	25	[S][I]	7	43	100	100
48015	SRR3349880		UK [England]	Europe	2011								SRR3349880	59	39	67	158	148	71	65	1588	2	YES	NO	0	NO	73	YES	13	YES	228	non-mosaic	1636	PIA	N/A	234	YES- S91F; D95A	1050	NO	912	3	16	6	18	100	7	2	1	13
48025	SRR3349890		UK [England]	Europe	2012								SRR3349890	59	39	67	158	148	71	65	1588	2	YES	NO	0	NO	286	YES	13	YES	228	non-mosaic	537	PIB	WildType	234	YES- S91F; D95A	104	YES- S87R	[S][I]	3	368	6	38	100	7	3	1	1
48126	SRR3349991		UK [England]	Europe	2012								SRR3349991	59	39	67	157	148	71	133	8776	2	YES	NO	3	YES	73	YES	13	YES	1320	non-mosaic	704	PIA	N/A	234	YES- S91F; D95A	408	NO	231	3	953	6	125	100	7	17	1	14
48237	SRR3350174		UK [England]	Europe	2014								SRR3350174	59	39	67	157	148	71	133	8776	2	YES	NO	3	YES	73	YES	13	YES	1320	non-mosaic	704	PIA	N/A	[S][I]	N/A	408	NO	231	3	953	6	125	100	7	17	1	14
48290	SRR3350228		UK [England]	Europe	2014								SRR3350228	59	39	67	157	148	71	133	8776	2	YES	NO	3	YES	73	YES	13	YES	1320	non-mosaic	704	PIA	N/A	[S][I]	N/A	408	NO	231	3	953	6	125	100	7	17	1	14
48315	SRR3350253		UK [England]	Europe	2014								SRR3350253	59	39	67	158	148	71	65	1588	2	YES	NO	3	YES	73	YES	13	YES	228	non-mosaic	1585	PIB	A121S	[S][I]	N/A	408	NO	231	3	333	6	47	100	7	17	1	3
48325	SRR3350263		UK [England]	Europe	2014								SRR3350263	59	39	67	157	148	71	133	8776	2	YES	NO	3	YES	73	YES	13	YES	1320	non-mosaic	704	PIA	N/A	234	YES- S91F; D95A	408	NO	231	3	953	6	125	100	7	17	1	14
48361	SRR3357024		UK [England]	Europe	2011								SRR3357024	59	39	67	158	148	71	65	1588	2	YES	NO	0	NO	73	YES	13	YES	228	non-mosaic	1636	PIA	N/A	[S][I]	N/A	1050	NO	912	3	16	6	18	100	7	2	1	13
48376	SRR3357047		UK [England]	Europe	2014								SRR3357047	59	39	67	158	148	71	65	1588	2	YES	NO	3	YES	73	YES	13	YES	228	non-mosaic	1585	PIB	A121S	[S][I]	N/A	408	NO	231	3	333	6	47	100	7	17	1	3
48620	SRR3360606		UK [England]	Europe	2007	S		R	R	R	PRJNA315363		SRR3360606	59	39	67	158	148	71	65	1588	2	YES	NO	[S][I]	YES	73	YES	13	YES	228	non-mosaic	704	PIA	N/A	234	YES- S91F; D95A	408	NO	231	3	333	6	47	100	7	17	1	14
48629	SRR3360615		UK [England]	Europe	2008	S		R	R	R	PRJNA315363		SRR3360615	59	39	67	[S][I]	148	71	65		2	YES	NO	3	YES	73	YES	13	YES	23	non-mosaic	1720	PIB	G120K, A121D	234	YES- S91F; D95A	246	YES- S87N	231	3	368	6	38	100	7	15	1	8
48638	SRR3360624		UK [England]	Europe	2005	S		R	I	R	PRJNA315363		SRR3360624	59	39	67	158	148	71	65	1588	2	YES	NO	3	YES	286	YES	13	YES	228	non-mosaic	754	PIB	G120K, A121G	234	YES- S91F; D95A	246	YES- S87N	231	3	368	6	38	100	7	15	1	12
48639	SRR3360625		UK [England]	Europe	2007	S		R	R	R	PRJNA315363		SRR3360625	59	39	67	158	148	71	65	1588	2	YES	NO	3	YES	73	YES	13	YES	228	non-mosaic	704	PIA	N/A	234	YES- S91F; D95A	408	NO	231	3	333	6	47	100	7	17	1	14
48643	SRR3360629		UK [England]	Europe	2010	S		R	R	R	PRJNA315363		SRR3360629	59	39	67	158	148	71	65	1588	0	NO	NO	14	YES	73	YES	811	YES	23	non-mosaic	1724	PIB	G120D	234	YES- S91F; D95A	1057	YES- S87N	231	3	13	6	69	100	7	20	1	4
48648	SRR3360634		UK [England]	Europe	2010	S		R	R	R	PRJNA315363		SRR3360634	59	39	67	158	148	71	65	1588	0	NO	NO	[S][I]	YES	73	YES	811	YES	23	non-mosaic	1724	PIB	G120D	[S][I]	N/A	1057	YES- S87N	231	3	13	6	69	100	7	20	1	4
48665	SRR3360651		UK [England]	Europe	2010	S		R	R	R	PRJNA315363		SRR3360651	59	39	67	158	148	71	65	1588	2	YES	NO	3	YES	286	YES	13	YES	228	non-mosaic	534	PIB	G120K, A121G	234	YES- S91F; D95A	246	YES- S87N	234	3	368	6	38	100	7	15	1	12
48686	SRR3360672		UK [England]	Europe	2007	S		R	R	R	PRJNA315363		SRR3360672	59	39	67	158	148	71	65	1588	2	YES	NO	3	YES	286	YES	13	YES	228	non-mosaic	1733	PIB	A121S	234	YES- S91F; D95A	246	YES- S87N	231	3	368	6	38	100	7	15	1	3
48692	SRR3360678		UK [England]	Europe	2007	S		R	R	R	PRJNA315363		SRR3360678	59	39	67	158	148	71	65	1588	2	YES	NO	3	YES	73	YES	13	YES	228	non-mosaic	704	PIA	N/A	234	YES- S91F; D95A	408	NO	231	3	333	6	47	100	7	17	1	14
48705	SRR3360691		UK [England]	Europe	2007	S		R	R	R	PRJNA315363		SRR3360691	59	39	67	158	148	71	65	1588	2	YES	NO	3	YES	73	YES	13	YES	228	non-mosaic	704	PIA	N/A	234	YES- S91F; D95A	408	NO	231	3	333	6	47	100	7	17	1	14
48711	SRR3360697		UK [England]	Europe	2007	S		R	R	R	PRJNA315363		SRR3360697	59	39	67	158	148	71	65	1588	2	YES	NO	3	YES	73	YES	13	YES	228	non-mosaic	704	PIA	N/A	234	YES- S91F; D95A	408	NO	231	3	333	6	47	100	7	17	1	14
48750	SRR3360736		UK [England]	Europe	2009	S		R	I	R	PRJNA315363		SRR3360736	59	39	67	158	148	71	65	1588	2	YES	NO	0	NO	286	YES	13	YES	228	non-mosaic	1745	PIB	G120K, A121G	234	YES- S91F; D95A	246	YES- S87N	234	3	368	6	38	100	7	15	1	12
48763	SRR3360750		UK [England]	Europe	2007	S		R	R	R	PRJNA315363		SRR3360750	59	39	67	158	148	71	65	1588	2	YES	NO	3	YES	73	YES	13	YES	228	non-mosaic	704	PIA	N/A	234	YES- S91F; D95A	408	NO	231	3	333	6	47	100	7	17	1	14
48825	SRR3360857		UK [England]	Europe	2004								SRR3360857	59	39	67	158	148	71	65	1588	2	YES	NO	3	YES	73	YES	13	YES	228	non-mosaic	699	PIA	N/A	234	YES- S91F; D95A	405	YES- S87R	[S][I]	3	368	6	38	100	7	20	1	13
48833	SRR3360865		UK [England]	Europe	2013								SRR3360865	59	39	67	158	148	71	65	1588	2	YES	NO	3	YES	286	YES	13	YES	288	non-mosaic	537	PIB	WildType	234	YES- S91F; D95A	246	YES- S87N	[S][I]	3	368	6	38	100	7	15	1	1
48835	SRR3360867		UK [England]	Europe	2004	S		R	R	R	PRJNA315363		SRR3360867	59	39	67	158	148	71	65	1588	2	YES	NO	3	YES	73	YES	13	YES	228	non-mosaic	699	PIA	N/A	234	YES- S91F; D95A	405	YES- S87R	[S][I]	3	368	6	38	100	7	20	1	13
48862	SRR3360894		UK [England]	Europe	2012								SRR3360894	59	39	67	158	148	71	65	1588	2	YES	NO	0	NO	286	YES	13	YES	228	non-mosaic	537	PIB	WildType	234	YES- S91F; D95A	104	YES- S87R	234	3	368	6	38	100	7	3	1	1
48941	SRR3360976		UK [England]	Europe	2013								SRR3360976	59	39	67	158	148	71	65	1588	2	YES	NO	0	NO	73	YES	13	YES	228	non-mosaic	826	PIA	N/A	234	YES- S91F; D95A	408	NO	231	3	333	6	47	100	7	17	1	13
49202	SRR3361341		UK [England]	Europe	2010	S		R	R	R	PRJNA315363		SRR3361341	59	39	67	158	148	71	65	1588	2	YES	NO	3	YES	286	YES	13	YES	228	non-mosaic	534	PIB	G120K, A121G	234	YES- S91F; D95A	246	YES- S87N	234	3	368	6	38	100	7	15	1	12
50482	541000		Norway	Europe	2016	S	S	R	R	R	PRJEB32435	SAMEA5608319	ERR3325293	59	39	67	158	148	71	65	1588	2	YES	NO	3	YES	290	YES	13	YES	294	non-mosaic	928	PIA	N/A	234	YES- S91F; D95A	528	NO	234	3	18	6	10	100	7	7	1	13
50483	541004		Norway	Europe	2016	S	S	R	R	R	PRJEB32435	SAMEA5608321	ERR3325295	59	39	67	158	148	71	65	1588	2	YES	NO	3	YES	290	YES	13	YES	294	non-mosaic	928	PIA	N/A	234	YES- S91F; D95A	528	NO	234	3	18	6	10	100	7	7	1	13
50491	542849		Norway	Europe	2016	S	S	R	R	R	PRJEB32435	SAMEA5608331	ERR3325305	59	39	67	157	148	71	65	11249	2	YES	NO	3	YES	73	YES	13	YES	1320	non-mosaic	2192	PIB	A121S	234	YES- S91F; D95A	408	NO	231	3		6	153	100	7	17	1	3
51099	549070		Norway	Europe	2017	S	S	R	R	R	PRJEB32435	SAMEA5608347	ERR3325321	59	39	67	158	148	71	65	1588	2	YES	NO	3	YES	290	YES	13	YES	294	non-mosaic	928	PIA	N/A	234	YES- S91F; D95A	528	NO	234	3	18	6	10	100	7	7	1	13
51100	549082		Norway	Europe	2017	S	S	R	R	R	PRJEB32435	SAMEA5608348	ERR3325322	59	39	67	158	148	71	65	1588	2	YES	NO	3	YES	290	YES	13	YES	294	non-mosaic	928	PIA	N/A	234	YES- S91F; D95A	528	NO	234	3	18	6	10	100	7	7	1	13
51115	552472		Norway	Europe	2016	S	S	R	R	R	PRJEB32435	SAMEA5608364	ERR3325338	59	39	67	157	148	71	133	8776	2	YES	NO	3	YES	73	YES	13	YES	1320	non-mosaic	704	PIA	N/A	234	YES- S91F; D95A	408	NO	231	3	953	6	125	100	7	17	1	14
51668	552856		Norway	Europe	2017	S	S	R	R	R	PRJEB32435	SAMEA5608390	ERR3325364	59	39	67	111	148	71	65	1921	2	YES	NO	3	YES	286	YES	13	YES	228	non-mosaic	2474	PIB	G120K, A121G	234	YES- S91F; D95A	1053	YES- S87N	492	3	13	3	1	100	7	55	1	12
51683	553599		Norway	Europe	2017	S	S	R	I	R	PRJEB32435	SAMEA5608410	ERR3325384	59	39	67	158	148	71	65	1588	2	YES	NO	0	NO	73	YES	376	YES	284	non-mosaic	2208	PIB	G120K, A121D	962	YES- S91F; D95A	470	YES- S87N	231	3	12	3	19	100	21	33	1	8
51688	553619		Norway	Europe	2017	S	S	R	I	R	PRJEB32435	SAMEA5608415	ERR3325389	59	39	67	158	148	153	65	7827	2	YES	NO	3	YES	1041	YES	13	YES	228	non-mosaic	2209	PIB	WildType	234	YES- S91F; D95A	1022	YES- S88P	231	3	12	6	25	100	7	51	1	1
51692	553637		Norway	Europe	2017	S	S	R	R	R	PRJEB32435	SAMEA5608420	ERR3325394	59	39	67	158	148	153	65	7827	2	YES	NO	3	YES	1041	YES	13	YES	228	non-mosaic	2209	PIB	WildType	234	YES- S91F; D95A	1022	YES- S88P	231	3	12	6	25	100	7	51	1	1
51698	553826		Norway	Europe	2017	S	S	R	R	R	PRJEB32435	SAMEA5608441	ERR3325415	59	39	67	158	148	71	65	1588	2	YES	NO	3	YES	73	YES	13	YES	228	non-mosaic	704	PIA	N/A	234	YES- S91F; D95A	1018	NO	231	3	333	6	47	100	7	17	1	14
51729	552703		Norway	Europe	2017	S	S	R	R	R	PRJEB32435	SAMEA5608382	ERR3325356	59	39	67	158	149	71	65	8780	2	YES	NO	3	YES	290	YES	13	YES	1238	non-mosaic	1454	PIA	N/A	234	YES- S91F; D95A	405	YES- S87R	234	3		6	156	100	7	20	1	13
51748	553724		Norway	Europe	2017	S	S	R	I	R	PRJEB32435	SAMEA5608428	ERR3325402	59	39	67	158	148	71	65	1588	2	YES	NO	0	NO	73	YES	376	YES	284	non-mosaic	2208	PIB	G120K, A121D	962	YES- S91F; D95A	470	YES- S87N	231	3	12	3	19	100	21	33	1	8
51763	554556		Norway	Europe	2017	S	S	R	R	R	PRJEB32435	SAMEA5608448	ERR3325422	59	39	67	158	149	71	65	8780	2	YES	NO	3	YES	290	YES	13	YES	515	non-mosaic	2651	PIB	WildType	234	YES- S91F; D95A	405	YES- S87R	234	3	193	6	54	100	7	20	1	100
51802	555827		Norway	Europe	2017	S	S	R	R	R	PRJEB32435	SAMEA5608514	ERR3325488	59	112	67	158	148	71	65	11365	2	YES	NO	3	YES	73	YES	13	YES	294	non-mosaic	699	PIA	N/A	234	YES- S91F; D95A	630	NO	234	3	18	6	10	100	7	49	1	13
51819	554613		Norway	Europe	2017	S	S	R	R	R	PRJEB32435	SAMEA5608458	ERR3325432	59	39	67	157	148	71	133	8776	2	YES	NO	3	YES	73	YES	13	YES	1320	non-mosaic	1698	PIB	A121S	234	YES- S91F; D95A	408	NO	442	3	18	6	10	100	7	17	1	3
52163	552586		Norway	Europe	2017	S	S	R	R	R	PRJEB32435	SAMEA5608374	ERR3325348	59	39	67	157	148	71	133	8776	[S][I]	NO	YES	3	YES	73	YES	13	YES	1320	non-mosaic	704	PIA	N/A	234	YES- S91F; D95A	408	NO	231	3	953	6	125	100	7	17	1	14
52167	552832		Norway	Europe	2017	S	S	R	R	R	PRJEB32435	SAMEA5608384	ERR3325358	59	39	67	111	148	71	65	1921	2	YES	NO	3	YES	286	YES	13	YES	228	non-mosaic	2474	PIB	G120K, A121G	234	YES- S91F; D95A	1053	YES- S87N	492	3	13	3	1	100	7	55	1	12
53625	567117		Norway	Europe	2017	S	S	R	R	R	PRJEB32435	SAMEA5608669	ERR3325643	59	39	67	158	148	936	65	14342	2	YES	NO	[S][I]	YES	286	YES	13	YES	228	non-mosaic	678	PIB	G120K, A121G	234	YES- S91F; D95A	1210	YES- S87N	234	3	368	6	38	100	7	15	1	12
53644	562564		Norway	Europe	2017	S	S	R	R	R	PRJEB32435	SAMEA5608592	ERR3325566	59	39	67	158	148	71	65	1588	2	YES	NO	3	YES	290	YES	13	YES	294	non-mosaic	928	PIA	N/A	234	YES- S91F; D95A	528	NO	234	3	18	6	10	100	7	7	1	13
54274	LRRBGS_0042		Brazil	South America	2007	S	S	R	R	R	N/A	N/A	N/A	59	39	67	158	148	71	65	1588	2	YES	NO	3	YES	73	YES	13	YES	228	non-mosaic	699	PIA	N/A	234	YES- S91F; D95A	405	YES- S87R		3	368	6	38	100	7	20	1	13
54278	LRRBGS_0046		Brazil	South America	2008	S	S	R	R	R	N/A	N/A	N/A	59	39	67	158	148	71	65	1588	2	YES	NO	3	YES	73	YES	13	YES	228	non-mosaic	699	PIA	N/A	234	YES- S91F; D95A	465	NO		3	368	6	38	100	7	1	1	13
54292	LRRBGS_0060		Brazil	South America	2010	S	S	R	R	R	N/A	N/A	N/A	59	39	67	158	148	71	65	1588	2	YES	NO	61	YES	286	YES	13	YES	228	non-mosaic	674	PIB	G120K, A121G	234	YES- S91F; D95A	246	YES- S87N	231	3	368	6	38	100	7	15	1	12
54313	LRRBGS_0081		Brazil	South America	2011	S	S	R	R	R	N/A	N/A	N/A	59	39	67	158	148	71	65	1588	2	YES	NO	17	YES	73	YES	13	YES	228	non-mosaic	699	PIA	N/A	234	YES- S91F; D95A	465	NO		3	368	6	38	100	7	1	1	13
54315	LRRBGS_0083		Brazil	South America	2011	S	S	R	R	R	N/A	N/A	N/A	59	39	67	158	148	71	65	1588	2	YES	NO	81	YES	73	YES	13	YES	228	non-mosaic	699	PIA	N/A	234	YES- S91F; D95A	465	NO		3	368	6	38	100	7	1	1	13
54316	LRRBGS_0084		Brazil	South America	2011	S	S	R	R	R	N/A	N/A	N/A	59	39	67	158	148	71	65	1588	2	YES	NO	83	YES	286	YES	13	YES	228	non-mosaic	534	PIB	G120K, A121G	234	YES- S91F; D95A	246	YES- S87N		3	368	6	38	43	7	15	1	12
54320	LRRBGS_0088		Brazil	South America	2013	S	S	R	R	R	N/A	N/A	N/A	59	39	67	158	148	71	65	1588	2	YES	NO	3	YES	286	YES	13	YES	228	non-mosaic	2295	PIB	WildType	234	YES- S91F; D95A	246	YES- S87N	231	3	368	6	38	100	7	15	1	100
54330	LRRBGS_0098		Brazil	South America	2013	S	S	R	R	R	N/A	N/A	N/A	59	39	67	158	148	71	65	1588	2	YES	NO	3	YES	73	YES	13	YES	228	non-mosaic	699	PIA	N/A	234	YES- S91F; D95A	1237	NO		3	368	6	38	100	7	1	1	13
54332	LRRBGS_0100		Brazil	South America	2013	S	S	R	R	R	N/A	N/A	N/A	59	39	67	158	148	71	65	1588	2	YES	NO	3	YES	73	YES	13	YES	228	non-mosaic	2302	PIB	WildType	234	YES- S91F; D95A	465	NO		3	368	6	38	100	7	1	1	1
54337	LRRBGS_0105		Brazil	South America	2013	S	S	R	R	R	N/A	N/A	N/A	59	39	170	158	148	71	65	8133	2	YES	NO	3	YES	73	YES	13	YES	21	non-mosaic	699	PIA	N/A	231	YES- S91F; D95G	405	YES- S87R	234	3	13	3	1	100	1	20	1	13
54342	LRRBGS_0110		Brazil	South America	2013	S	S	R	R	R	N/A	N/A	N/A	59	39	67	111	148	71	65	1921	2	YES	NO	0	NO	73	YES	13	YES	228	non-mosaic	699	PIA	N/A	234	YES- S91F; D95A	465	NO		3	368	6	38	100	7	1	1	13
54345	LRRBGS_0113		Brazil	South America	2013	S	S	R	R	R	N/A	N/A	N/A	59	39	67	158	148	71	65	1588	2	YES	NO	3	YES	73	YES	13	YES	228	non-mosaic	699	PIA	N/A	234	YES- S91F; D95A	465	NO		3	368	6	38	100	7	1	1	13
54348	LRRBGS_0116		Brazil	South America	2013	S	S	R	R	R	N/A	N/A	N/A	59	39	67	111	148	71	65	1921	2	YES	NO	3	YES	73	YES	13	YES	228	non-mosaic	2307	PIA	N/A	234	YES- S91F; D95A	465	NO	10	3	368	6	38	100	7	1	1	13
54355	LRRBGS_0123		Brazil	South America	2014	S	S	R	R	R	N/A	N/A	N/A	59	39	67	158	148	71	65	1588	2	YES	NO	3	YES	73	YES	13	YES	228	non-mosaic	2302	PIB	WildType	234	YES- S91F; D95A	465	NO		3	368	6	38	100	7	1	1	1
54356	LRRBGS_0124		Brazil	South America	2014	S	S	R	R	R	N/A	N/A	N/A	59	39	67	158	148	71	65	1588	2	YES	NO	3	YES	286	YES	13	YES	228	non-mosaic	2311	PIB	G120D	234	YES- S91F; D95A	411	YES- S87N	234	3	368	6	38	100	7	26	1	4
54364	LRRBGS_0132		Brazil	South America	2014	S	S	R	R	R	N/A	N/A	N/A	59	39	67	158	148	71	65	1588	2	YES	NO	3	YES	286	YES	13	YES	228	non-mosaic	2315	PIB	G120K, A121G	234	YES- S91F; D95A	246	YES- S87N	231	3	368	6	38	100	7	15	1	12
54365	LRRBGS_0133		Brazil	South America	2014	S	S	R	R	R	N/A	N/A	N/A	59	39	67	158	148	71	65	1588	2	YES	NO	3	YES	286	YES	13	YES	1614	non-mosaic	699	PIA	N/A	234	YES- S91F; D95A	246	YES- S87N	231	3	368	6	38	100	7	15	1	13
54374	LRRBGS_0142		Brazil	South America	2014	S	S	R	R	R	N/A	N/A	N/A	59	39	67	158	148	71	65	1588	2	YES	NO	3	YES	73	YES	13	YES	228	non-mosaic	699	PIA	N/A	234	YES- S91F; D95A	465	NO		3	368	6	38	100	7	1	1	13
54376	LRRBGS_0144		Brazil	South America	2014	S	S	R	I	R	N/A	N/A	N/A	59	39	67	158	148	71	65	1588	2	YES	NO	0	NO	286	YES	13	YES	228	non-mosaic	2318	PIB	G120K, A121G	234	YES- S91F; D95A	246	YES- S87N	234	3		7	228	100	7	15	1	12
54379	LRRBGS_0147		Brazil	South America	2015	S	S	R	R	R	N/A	N/A	N/A	59	39	67	158	148	71	65	1588	2	YES	NO	3	YES	286	YES	13	YES	228	non-mosaic	2321	PIB	G120K, A121G	234	YES- S91F; D95A	246	YES- S87N	234	3	368	6	38	100	7	15	1	12
56149	567930		Norway	Europe	2017	S	S	R	R	R	PRJEB32435	SAMEA5608688	ERR3325662	59	39	67	158	148	71	65	1588	2	YES	NO	3	YES	290	YES	13	YES	294	non-mosaic	928	PIA	N/A	234	YES- S91F; D95A	528	NO	234	3	18	6	10	100	7	7	1	13
56203	575779		Norway	Europe	2017	S	S	R	R	R	PRJEB32435	SAMEA5608787	ERR3325761	59	39	67	158	148	71	65	1588	2	YES	NO	3	YES	286	YES	13	YES	228	non-mosaic	534	PIB	G120K, A121G	234	YES- S91F; D95A	411	YES- S87N	231	3	333	6	47	100	7	26	1	12
56222	570384		Norway	Europe	2017	S	S	R	R	R	PRJEB32435	SAMEA5608716	ERR3325690	59	39	67	158	148	71	65	1588	2	YES	NO	3	YES	290	YES	13	YES	294	non-mosaic	928	PIA	N/A	234	YES- S91F; D95A	528	NO	234	3	18	6	10	100	7	7	1	13
56227	572278		Norway	Europe	2017	S	S	R	R	R	PRJEB32435	SAMEA5608741	ERR3325715	59	39	67	158	148	71	65	1588	2	YES	NO	3	YES	286	YES	13	YES	228	non-mosaic	2688	PIB	WildType	234	YES- S91F; D95A	411	YES- S87N	231	3	368	6	38	100	7	26	1	1
56257	591244		Norway	Europe	2017	S	S	R	R	R	PRJEB32435	SAMEA5608877	ERR3325851	59	39	67	158	148	71	65	1588	11	YES	NO	3	YES	73	YES	13	YES	228	non-mosaic	2692	PIB	G120K, A121D	234	YES- S91F; D95A	408	NO	231	3	333	6	47	100	7	17	1	8
57973	190440	NGRL_190440	Ireland	Europe	2016	S	S	R	R	R	PRJNA473385	SAMN09273319	SRR7226378	59	39	67	158	[S][I]	71	65		2	YES	NO	3	YES	286	YES	13	YES	228	non-mosaic	754	PIB	G120K, A121G	403	YES- S91F; D95A	411	YES- S87N	231	3	368	6	38	100	15	26	1	12
60441	KNY_NGAMR30p		Kenya	Africa	2017	S	S	R	R	R	PRJNA590515	SAMN09685143	SRR7534705	59	112	67	157	148	71	65	13763	2	YES	NO	3	YES	73	YES	13	YES	294	non-mosaic	2467	PIA	N/A	234	YES- S91F; D95A	528	NO		3	18	6	10	100	7	7	1	14
60496	Ngiss3930		Italy	Europe	2017						N/A	N/A	N/A	59	39	67	111	148	71	65	1921	2	YES	NO	3	YES	286	YES	13	YES	228	non-mosaic	2474	PIB	G120K, A121G	234	YES- S91F; D95A	1053	YES- S87N	492	3	13	3	1	100	7	55	1	12
60507	KNY_NGAMR8		Kenya	Africa	2015	S	S	R	I	S	N/A	N/A	N/A	59	112	67	158	148	71	65	11365	0	NO	NO	0	NO	73	YES	13	YES	294	non-mosaic	2482	PIA	N/A	234	YES- S91F; D95A	528	NO	234	3	18	6	10	100	7	7	1	13
60509	KNY_NGAMR11		Kenya	Africa	2016	S	S	R	R	R	N/A	N/A	N/A	59	112	67	158	148	71	65	11365	2	YES	NO	3	YES	73	YES	13	YES	294	non-mosaic	2483	PIA	N/A	234	YES- S91F; D95A	528	NO	234	3	18	6	10	100	7	7	1	13
60510	KNY_NGAMR23		Kenya	Africa	2014	S	S	R	R	R	N/A	N/A	N/A	59	112	67	158	147	71	65	13780	2	YES	NO	[S][I]	YES	290	YES	13	YES	285	non-mosaic	2484	PIA	N/A	234	YES- S91F; D95A	630	NO		3	18	6	10	100	7	49	1	13
60512	KNY_NGAMR20		Kenya	Africa	2014	S	S	R	R	R	N/A	N/A	N/A	59	112	67	158	147	71	65	13780	2	YES	NO	[S][I]	YES	290	YES	13	YES	285	non-mosaic	2484	PIA	N/A	234	YES- S91F; D95A	630	NO		3	18	6	10	100	7	49	1	13
60516	KNY_NGAMR15		Kenya	Africa	2016	S	S	R	R	R	N/A	N/A	N/A	59	112	937	158	148	71	65	13782	2	YES	NO	3	YES	73	YES	13	YES	294	non-mosaic	878	PIA	N/A	234	YES- S91F; D95A	1310	NO	234	3	18	6	10	100	7	7	1	14
60517	KNY_NGAMR21		Kenya	Africa	2015	S	S	R	R	R	N/A	N/A	N/A	59	112	67	158	148	153	65	11976	2	YES	NO	3	YES	73	YES	13	YES	294	non-mosaic	699	PIA	N/A	234	YES- S91F; D95A	528	NO		3	18	6	10	100	7	7	1	13
60519	KNY_NGAMR13		Kenya	Africa	2016	S	S	R	R	R	N/A	N/A	N/A	59	112	937	158	148	71	65	13782	2	YES	NO	[S][I]	YES	73	YES	13	YES	294	non-mosaic	699	PIA	N/A	234	YES- S91F; D95A	528	NO	234	3	18	6	10	100	7	7	1	13
60524	KNY_NGAMR32		Kenya	Africa	2017	S	S	R	R	S	PRJNA590515	SAMN09685145	SRR7534701	59	112	937	158	148	71	65	13782	0	NO	NO	[S][I]	YES	290	YES	13	YES	294	non-mosaic	2490	PIA	N/A	234	YES- S91F; D95A	1313	NO	234	3	18	6	10	100	7	22	1	13
61067	601476		Norway	Europe	2017	S	S	R	I	R	PRJEB32435	SAMEA5609086	ERR3326059	59	39	67	158	148	71	65	1588	2	YES	NO	0	NO	286	YES	13	YES	228	non-mosaic	2700	PIB	G120K, A121G	234	YES- S91F; D95A	1053	YES- S87N		3		6	181	100	7	55	1	12
61869	KM311	SAMD00099602	Japan	Asia	2015	S	S	R					DRR124890	435	39	67	78	148	71	65	13476	2	YES	NO	3	YES	286	YES	13	YES	228	non-mosaic	699	PIA	N/A	233	YES- S91F; D95G	411	YES- S87N	231	3	193	6	54	100	1	26	1	13
75945	NG_AMS0038		The Netherlands	Europe	2014		S	S			N/A	N/A	N/A	59	39	67	158	148	71	65	1588	2	YES	NO	0	NO	286	YES	13	YES	228	non-mosaic	537	PIB	WildType	234	YES- S91F; D95A	246	YES- S87N		3	368	6	38	100	7	15	1	1
76059	NG_AMS0152		The Netherlands	Europe	2017		S	R			N/A	N/A	N/A	59	39	67	158	148	71	65	1588	2	YES	NO	0	NO	286	YES	13	YES	228	non-mosaic	3604	PIB	G120K, A121G	234	YES- S91F; D95A	514	YES- S87N; S88P	231	3	12	6	25	100	7	43	1	12
76144	NG_AMS0266		The Netherlands	Europe	2019		S	R			N/A	N/A	N/A	59	39	67	158	148	71	65	1588	2	YES	NO	3	YES	286	YES	13	YES	228	non-mosaic	3621	PIB	G120K, A121G	234	YES- S91F; D95A	411	YES- S87N	231	3	368	6	38	100	7	26	1	12
76150	NG_AMS0274		The Netherlands	Europe	2019		S	R			N/A	N/A	N/A	59	39	67	158	148	71	65	1588	2	YES	NO	3	YES	286	YES	13	YES	294	non-mosaic	3573	PIA	N/A	234	YES- S91F; D95A	246	YES- S87N	231	3	16	6	18	100	7	15	1	13
76186	NG_AMS0315		The Netherlands	Europe	2019		S	R			N/A	N/A	N/A	59	39	67	158	148	71	65	1588	2	YES	NO	3	YES	286	YES	13	YES	228	non-mosaic	3570	PIA	N/A	234	YES- S91F; D95A	246	YES- S87N		3	368	6	38	12	7	15	1	14
76391	595716		Norway	Europe	2017	S	S	R	R	S	PRJEB32435	SAMEA5608997	ERR3325970	59	39	67	158	149	71	65	8780	0	NO	NO	3	YES	290	YES	13	YES	291	non-mosaic	2651	PIB	WildType	234	YES- S91F; D95A	405	YES- S87R	234	3	193	6	54	100	7	20	1	100
76506	605803		Norway	Europe	2017	S	S	R	I	R	PRJEB32435	SAMEA5609143	ERR3326116	59	39	67	158	148	71	65	1588	2	YES	NO	0	NO	286	YES	13	YES	228	non-mosaic	3766	PIB	WildType	234	YES- S91F; D95A	246	YES- S87N	234	3	194	1	15	100	7	15	1	100
77398	601031		Norway	Europe	2017	S	S	R	I		PRJEB32435	SAMEA5609081	ERR3326054	59	39	67	158	148	71	65	1588	2	YES	NO	0	NO	286	YES	13	YES	228	non-mosaic	537	PIB	WildType	234	YES- S91F; D95A	104	YES- S87R	234	3	368	6	38	100	7	3	1	1
77413	EXNG375		Australia	Oceania	2017		S	R	I	R	PRJNA868503	SAMN30248124	SRR23215093	59	39	170	158	148	71	65	8133	2	YES	NO	3	YES	290	YES	13	YES	228	non-mosaic	836	PIA	N/A	403	YES- S91F; D95A	405	YES- S87R	234	3	342	6	48	100	15	20	1	13
77414	EXNG387		Australia	Oceania	2017		S		R	R	PRJNA868503	SAMN30248127	SRR23215092	59	39	67	158	148	1073	65	15607	1	YES	NO	[S][I]	YES	73	YES	13	YES	228	non-mosaic	3775	PIB	G120K, A121G	234	YES- S91F; D95A	256	NO		3	368	6	38	100	7	6	1	12
77428	EXNG575		Australia	Oceania	2017		S	S	I	R	PRJNA868503	SAMN30248181	SRR23215076	59	39	170	158	148	71	65	8133	2	YES	NO	0	NO	290	YES	13	YES	228	non-mosaic	652	PIB	WildType	19	NO	405	YES- S87R	234	3	342	6	48	100	100	20	1	100
77430	EXNG646		Australia	Oceania	2017		S	S	R	R	PRJNA868503	SAMN30248200	SRR23215074	59	39	67	157	149	71	65	10316	2	YES	NO	3	YES	290	YES	223	NO	1238	non-mosaic	3787	PIA	N/A	19	NO	405	YES- S87R	234	3	18	6	10	100	100	20	100	13
77459	EXNG1063		Australia	Oceania	2017		S	R	R	R	PRJNA868503	SAMN30248287	SRR23215098	59	39	67	158	149	71	65	8780	2	YES	NO	3	YES	290	YES	13	YES	515	non-mosaic	3807	PIB	WildType	234	YES- S91F; D95A	405	YES- S87R	234	3	193	6	54	100	7	20	1	100
78720	DO07-9		Denmark	Europe	2007						PRJEB4024		ERR502189	435	39	67	158	148	71	65	9364	2	YES	NO	3	YES	286	YES	13	YES	228	non-mosaic	3910	PIB	G120K, A121G	234	YES- S91F; D95A	411	YES- S87N	231	3	368	6	38	100	7	26	1	12
78730	DO13-142		Denmark	Europe	2013						PRJEB4024		ERR502201	59	39	67	158	148	71	65	1588	2	YES	NO	3	YES	286	YES	13	YES	228	non-mosaic	3913	PIB	G120K, A121D	1869	YES- S91F; D95A	246	YES- S87N	231	3	368	6	38	100	7	15	1	8
78731	DO13-146		Denmark	Europe	2013						PRJEB4024		ERR502202	59	39	67	158	148	71	65	1588	2	YES	NO	3	YES	286	YES	13	YES	228	non-mosaic	2321	PIB	G120K, A121G	234	YES- S91F; D95A	1053	YES- S87N		3	368	6	38	100	7	55	1	12
78733	DO13-248		Denmark	Europe	2013						PRJEB4024		ERR502204	59	39	67	158	148	71	65	1588	2	YES	NO	35	YES	286	YES	13	YES	2380	non-mosaic	3914	PIB	G120K, A121G	234	YES- S91F; D95A	246	YES- S87N	231	3	368	6	38	100	7	15	1	12
78736	DO13-360		Denmark	Europe	2013						PRJEB4024		ERR502208	59	39	67	158	148	71	65	1588	2	YES	NO	3	YES	286	YES	13	YES	228	non-mosaic	3915	PIB	G120K, A121G	234	YES- S91F; D95A	246	YES- S87N	231	3	368	6	38	100	7	15	1	12
78738	DO13-440		Denmark	Europe	2013						PRJEB4024		ERR502210	59	39	67	158	148	71	65	1588	2	YES	NO	0	NO	286	YES	13	YES	228	non-mosaic	534	PIB	G120K, A121G	234	YES- S91F; D95A	1053	YES- S87N	492	3	368	6	38	100	7	55	1	12
78806	VNM11-103		Vietnam	Asia	2011						PRJEB34425		ERR3623131	59	39	67	158	148	71	65	1588	2	YES	NO	3	YES	73	YES	13	YES	287	non-mosaic	699	PIA	N/A	234	YES- S91F; D95A	405	YES- S87R	234	3	368	6	38	100	7	20	1	13
78809	VNM11-106		Vietnam	Asia	2011						PRJEB34425		ERR3623134	59	39	67	158	148	71	65	1588	2	YES	NO	3	YES	73	YES	13	YES	228	non-mosaic	699	PIA	N/A	234	YES- S91F; D95A	405	YES- S87R	234	3	368	6	38	100	7	20	1	13
78835	VNM11-33		Vietnam	Asia	2011						PRJEB34425		ERR3623165	59	39	67	158	148	71	65	1588	2	YES	NO	3	YES	73	YES	376	YES	228	non-mosaic	3951	PIB	G120K, A121D	234	YES- S91F; D95A	514	YES- S87N; S88P	231	3	12	6	25	100	7	43	1	8
78842	VNM11-4		Vietnam	Asia	2011						PRJEB34425		ERR3623172	59	39	67	158	148	71	65	1588	2	YES	NO	3	YES	73	YES	376	YES	228	non-mosaic	3957	PIB	G120K, A121D	234	YES- S91F; D95A	514	YES- S87N; S88P	231	3	12	6	25	100	7	43	1	8
78859	VNM11-55		Vietnam	Asia	2011						PRJEB34425		ERR3623189	59	39	67	158	148	71	65	1588	2	YES	NO	0	NO	73	YES	376	YES	287	non-mosaic	3962	PIB	G120K, A121D	234	YES- S91F; D95A	514	YES- S87N; S88P	231	3	12	6	25	100	7	43	1	8
78866	VNM11-61		Vietnam	Asia	2011						PRJEB34425		ERR3623196	59	39	67	158	148	71	65	1588	2	YES	NO	[S][I]	YES	73	YES	13	YES	287	non-mosaic	699	PIA	N/A	234	YES- S91F; D95A	405	YES- S87R	234	3	368	6	38	100	7	20	1	13
78920	VNM16-11		Vietnam	Asia	2016						PRJEB34425		ERR3623363	59	39	67	111	148	71	65	1921	2	YES	NO	3	YES	1328	YES	1389	YES	287	non-mosaic	3984	PIB	G120D	234	YES- S91F; D95A	514	YES- S87N; S88P		3	12	6	25	55	7	43	1	4
78922	VNM16-111		Vietnam	Asia	2016						PRJEB34425		ERR3623365	59	39	67	158	148	71	65	1588	2	YES	NO	3	YES	73	YES	13	YES	290	non-mosaic	3986	PIB	G120K, A121N	234	YES- S91F; D95A	509	YES- S87R	231	3	12	6	25	100	7	3	1	11
78925	VNM16-114		Vietnam	Asia	2016						PRJEB34425		ERR3623368	59	39	67	158	148	71	65	1588	2	YES	NO	3	YES	286	YES	13	YES	266	XXXIV	3988	PIB	G120K, A121G	1880	YES- S91F; D95A	411	YES- S87N		3	368	6	38	100	7	26	1	12
78926	VNM16-115		Vietnam	Asia	2016						PRJEB34425		ERR3623369	59	39	67	158	148	71	65	1588	2	YES	NO	3	YES	73	YES	13	YES	287	non-mosaic	3989	PIB	G120K, A121D	234	YES- S91F; D95A	514	YES- S87N; S88P	231	3	12	6	25	100	7	43	1	8
78927	VNM16-116		Vietnam	Asia	2016						PRJEB34425		ERR3623370	59	39	67	158	148	71	65	1588	2	YES	NO	3	YES	73	YES	13	YES	287	non-mosaic	3989	PIB	G120K, A121D	234	YES- S91F; D95A	514	YES- S87N; S88P	231	3	12	6	25	100	7	43	1	8
78930	VNM16-119		Vietnam	Asia	2016						PRJEB34425		ERR3623373	59	39	67	158	148	71	65	1588	2	YES	NO	0	NO	73	YES	13	YES	228	non-mosaic	3992	PIB	WildType	234	YES- S91F; D95A	1699	YES- D86N		3	333	6	47	100	7	78	1	100
78944	VNM16-132		Vietnam	Asia	2016						PRJEB34425		ERR3623387	59	39	67	158	148	71	65	1588	2	YES	NO	3	YES	286	YES	13	YES	266	XXXIV	4001	PIB	G120K, A121G	1880	YES- S91F; D95A	411	YES- S87N		3	368	6	38	100	7	26	1	12
78947	VNM16-16		Vietnam	Asia	2016						PRJEB34425		ERR3623390	59	39	67	158	148	71	65	1588	2	YES	NO	3	YES	73	YES	13	YES	287	non-mosaic	4002	PIB	G120N, A121N	234	YES- S91F; D95A	514	YES- S87N; S88P	231	3	12	6	25	100	7	43	1	24
78950	VNM16-19		Vietnam	Asia	2016						PRJEB34425		ERR3623410	59	39	67	158	148	71	65	1588	2	YES	NO	3	YES	438	YES	13	YES	287	non-mosaic	699	PIA	N/A	234	YES- S91F; D95A	405	YES- S87R	234	3	368	6	38	100	7	20	1	13
78951	VNM16-2		Vietnam	Asia	2016						PRJEB34425		ERR3623411	59	39	67	158	148	71	65	1588	2	YES	NO	0	NO	1355	YES	13	YES	266	XXXIV	4003	PIB	G120K, A121G	1880	YES- S91F; D95A	411	YES- S87N		3	368	6	38	100	7	26	1	12
78959	VNM16-3		Vietnam	Asia	2016						PRJEB34425		ERR3623419	59	39	67	158	148	71	65	1588	2	YES	NO	3	YES	73	YES	376	YES	287	non-mosaic	4007	PIB	G120K, A121D	234	YES- S91F; D95A	514	YES- S87N; S88P	231	3	12	6	25	100	7	43	1	8
78964	VNM16-35		Vietnam	Asia	2016						PRJEB34425		ERR3623424	59	39	67	158	148	71	65	1588	2	YES	NO	3	YES	73	YES	1390	NO	1614	non-mosaic	669	PIA	N/A	234	YES- S91F; D95A	514	YES- S87N; S88P	231	3	12	6	25	100	7	43	100	14
78982	VNM16-51		Vietnam	Asia	2016						PRJEB34425		ERR3623443	59	39	67	158	148	71	65	1588	2	YES	NO	3	YES	286	YES	13	YES	228	non-mosaic	4017	PIB	G120K, A121G	234	YES- S91F; D95A	1704	YES- S87N; S88P	231	3	368	6	38	100	7	91	1	12
79002	VNM16-73		Vietnam	Asia	2016						PRJEB34425		ERR3623464	59	39	67	158	148	71	65	1588	2	YES	NO	3	YES	286	YES	13	YES	228	non-mosaic	4017	PIB	G120K, A121G	234	YES- S91F; D95A	1704	YES- S87N; S88P	231	3	368	6	38	100	7	91	1	12
79003	VNM16-74		Vietnam	Asia	2016						PRJEB34425		ERR3623465	59	39	67	158	148	71	65	1588	2	YES	NO	3	YES	286	YES	13	YES	228	non-mosaic	4017	PIB	G120K, A121G	234	YES- S91F; D95A	1704	YES- S87N; S88P	231	3	368	6	38	100	7	91	1	12
79004	VNM16-75		Vietnam	Asia	2016						PRJEB34425		ERR3623466	59	39	67	158	148	71	65	1588	2	YES	NO	3	YES	286	YES	13	YES	228	non-mosaic	4017	PIB	G120K, A121G	234	YES- S91F; D95A	1704	YES- S87N; S88P	231	3	368	6	38	100	7	91	1	12
79019	VNM16-9		Vietnam	Asia	2016						PRJEB34425		ERR3623481	59	39	67	158	148	71	65	1588	2	YES	NO	3	YES	438	YES	13	YES	287	non-mosaic	699	PIA	N/A	234	YES- S91F; D95A	405	YES- S87R	234	3	368	6	38	100	7	20	1	13
79020	VNM16-90		Vietnam	Asia	2016						PRJEB34425		ERR3623482	59	39	67	158	148	71	65	1588	2	YES	NO	0	NO	286	YES	13	YES	228	non-mosaic	754	PIB	G120K, A121G	234	YES- S91F; D95A	411	YES- S87N	231	3	368	6	38	100	7	26	1	12
79307	LRRBGS_0289		USA	North America	2016	S	S	R	R	R	PRJNA329501		SRR8079893	59	39	67	158	148	71	65	1588	2	YES	NO	3	YES	286	YES	13	YES	228	non-mosaic	4134	PIB	G120K, A121G	234	YES- S91F; D95A	411	YES- S87N	231	3	368	6	38	100	7	26	1	12
79333	LRRBGS_0223		USA	North America	2016	S	S	R	R	I	PRJNA329501		SRR8079920	59	39	67	158	148	71	65	1588	0	NO	NO	3	YES	286	YES	13	YES	228	non-mosaic	4143	PIB	WildType	234	YES- S91F; D95A	246	YES- S87N	231	3	16	3	16	100	7	15	1	1
79335	LRRBGS_0225		USA	North America	2016	S	S	R	R	I	PRJNA329501		SRR8079922	59	39	67	158	148	71	65	1588	0	NO	NO	3	YES	286	YES	8	NO	228	non-mosaic	1669	PIB	WildType	234	YES- S91F; D95A	246	YES- S87N	231	3	16	3	16	100	7	15	100	1
82366	AUSMDU00005572		Australia	Oceania	2012		S	R	I	R	PRJEB17738	SAMEA104313249	ERR2133944	435	39	67	158	148	71	65	9364	2	YES	NO	0	NO	286	YES	13	YES	228	non-mosaic	4227	PIB	G120K, A121G	234	YES- S91F; D95A	411	YES- S87N		3	368	6	38	100	7	26	1	12
82586	NGRL_177574	177574	Ireland	Europe	2015	S	S	R	I	S	PRJNA473385	SAMN09273311	SRR7226384	59	39	67	158	148	71	65	1588	2	YES	NO	[S][I]	YES	286	YES	13	YES	228	non-mosaic	754	PIB	G120K, A121G	403	YES- S91F; D95A	411	YES- S87N	231	3	368	6	38	100	15	26	1	12
83963	16AM101446		Sweden	Europe	2016						PRJEB47922	SAMEA12278709	ERR7986407	59	39	67	158	148	154	133	13951	2	YES	NO	3	YES	73	YES	227	NO	228	non-mosaic	708	PIA	N/A	234	YES- S91F; D95A	1053	YES- S87N	231	3	13	6	69	100	7	55	100	19
83965	16AM110701		Sweden	Europe	2016						PRJEB47922	SAMEA12279638	ERR7986942	59	112	67	158	148	153	133	13953	2	YES	NO	3	YES	73	YES	13	YES	294	non-mosaic	4500	PIA	N/A	234	YES- S91F; D95A	630	NO	234	3	18	6	10	100	7	49	1	13
86037	NG105	SRR6765300	China	Asia	2013		S	R			PRJNA431691		SRR6765300	59	39	67	158	148	153	65	7827	0	NO	NO	[S][I]	YES	73	YES	13	YES	228	non-mosaic	2862	PIA	N/A	234	YES- S91F; D95A	1386	NO	231	3	333	6	47	100	7	21	1	13
86038	NG104	SRR6765301	China	Asia	2013		S	R			PRJNA431691		SRR6765301	59	39	67	158	148	153	65	7827	0	NO	NO	0	NO	73	YES	13	YES	228	non-mosaic	2862	PIA	N/A	234	YES- S91F; D95A	1386	NO	231	3	333	6	47	100	7	21	1	13
86067	NG321	SRR6765323	China	Asia	2012		S	R			PRJNA431691		SRR6765323	59	39	67	158	148	153	65	7827	0	NO	NO	3	YES	73	YES	13	YES	1903	X	2881	PIB	G120K, A121D	234	YES- S91F; D95A	1393	NO	231	3	333	6	47	100	7	21	1	8
86131	NG180	SRR6765355	China	Asia	2012		R	R			PRJNA431691		SRR6765355	59	39	67	158	148	153	65	7827	0	NO	NO	3	YES	73	YES	13	YES	284	non-mosaic	2924	PIA	N/A	234	YES- S91F; D95A	1386	NO	231	3	333	6	47	100	7	21	1	13
86138	NG388	SRR6765348	China	Asia	2012		S	R			PRJNA431691		SRR6765348	59	39	67	158	148	153	65	7827	0	NO	NO	3	YES	73	YES	13	YES	875	non-mosaic	2924	PIA	N/A	234	YES- S91F; D95A	1386	NO	231	3	333	6	47	100	7	21	1	13
86178	NG339	SRR6765500	China	Asia	2012		S	R			PRJNA431691		SRR6765500	59	112	67	158	148	153	65	11976	0	NO	NO	3	YES	73	YES	13	YES	1614	non-mosaic	2862	PIA	N/A	234	YES- S91F; D95A	1386	NO	495	3		6	324	100	7	21	1	13
86182	NG234	SRR6765496	China	Asia	2012		S	R			PRJNA431691		SRR6765496	59	39	67	158	148	153	65	7827	1	YES	NO	3	YES	73	YES	13	YES	875	non-mosaic	2862	PIA	N/A	234	YES- S91F; D95A	1386	NO	231	3	333	6	47	100	7	21	1	13
86234	NG080	SRR6765444	China	Asia	2012		S	R			PRJNA431691		SRR6765444	59	39	67	158	148	153	65	7827	0	NO	YES	3	YES	73	YES	13	YES	228	non-mosaic	2862	PIA	N/A	234	YES- S91F; D95A	1386	NO	231	3	333	6	47	100	7	21	1	13
86238	NG305	SRR6765440	China	Asia	2012		S	R			PRJNA431691		SRR6765440	59	39	67	158	148	153	65	7827	0	NO	NO	3	YES	73	YES	13	YES	875	non-mosaic	2862	PIA	N/A	234	YES- S91F; D95A	1386	NO	231	3	13	3	1	100	7	21	1	13
86254	NG423	SRR6765424	China	Asia	2013		S	R			PRJNA431691		SRR6765424	59	39	67	158	148	153	65	7827	0	NO	NO	3	YES	73	YES	13	YES	1901	non-mosaic	2862	PIA	N/A	234	YES- S91F; D95A	1386	NO	231	3	333	6	47	100	7	21	1	13
86277	NG008	SRR6765544	China	Asia	2012		S	R			PRJNA431691		SRR6765544	59	39	67	158	148	153	65	7827	0	NO	NO	3	YES	73	YES	13	YES	228	non-mosaic	2862	PIA	N/A	962	YES- S91F; D95A	1386	NO	231	3	333	6	47	100	21	21	1	13
86285	NG159	SRR6765536	China	Asia	2012		S	R			PRJNA431691		SRR6765536	59	39	67	111	148	71	65	1921	2	YES	NO	3	YES	73	YES	13	YES	287	non-mosaic	2988	PIA	N/A	234	YES- S91F; D95A	988	NO	231	3		6	326	100	7	21	1	14
86322	NG101	SRR6765694	China	Asia	2012		S	R			PRJNA431691		SRR6765694	59	39	67	158	148	153	65	7827	0	NO	YES	0	NO	73	YES	13	YES	228	non-mosaic	3004	PIA	N/A	234	YES- S91F; D95A	1386	NO	231	3	333	6	47	100	7	21	1	13
86329	NG094	SRR6765687	China	Asia	2013		S	S			PRJNA431691		SRR6765687	59	39	67	158	148	153	65	7827	0	NO	NO	[S][I]	YES	73	YES	13	YES	875	non-mosaic	3005	PIA	N/A	234	YES- S91F; D95A	1386	NO	231	3	333	6	47	100	7	21	1	13
86336	NG367	SRR6765680	China	Asia	2012		S	R			PRJNA431691		SRR6765680	59	39	67	158	148	153	65	7827	0	NO	NO	3	YES	73	YES	13	YES	875	non-mosaic	2862	PIA	N/A	234	YES- S91F; D95A	1386	NO	231	3	333	6	47	100	7	21	1	13
86341	NG372	SRR6765675	China	Asia	2012		R	R			PRJNA431691		SRR6765675	59	39	67	158	148	71	65	1588	2	YES	NO	3	YES	73	YES	13	YES	287	non-mosaic	3011	PIA	N/A	234	YES- S91F; D95A	988	NO	231	3	333	6	47	100	7	21	1	14
86358	NG400	SRR6765658	China	Asia	2012		S	R			PRJNA431691		SRR6765658	59	39	67	158	148	153	65	7827	0	NO	NO	3	YES	73	YES	13	YES	228	non-mosaic	2862	PIA	N/A	234	YES- S91F; D95A	1386	NO	231	3	333	6	47	100	7	21	1	13
86389	NG005	SRR6765627	China	Asia	2012		S	R			PRJNA431691		SRR6765627	59	39	67	158	148	153	65	7827	1	YES	NO	0	NO	73	YES	13	YES	228	non-mosaic	3026	PIB	G120K, A121G	234	YES- S91F; D95A	1386	NO	231	3	333	6	47	100	7	21	1	12
86405	NG294	SRR6765611	China	Asia	2013		S	R			PRJNA431691		SRR6765611	59	39	67	158	148	153	65	7827	0	NO	NO	0	NO	73	YES	13	YES	1614	non-mosaic	2862	PIA	N/A	234	YES- S91F; D95A	1420	NO	231	3	333	6	47	100	7	21	1	13
86409	NG119	SRR6765607	China	Asia	2013		S	R			PRJNA431691		SRR6765607	59	39	67	158	148	153	65	7827	0	NO	NO	3	YES	73	YES	13	YES	228	non-mosaic	3035	PIA	N/A	234	YES- S91F; D95A	1386	NO	234	3	333	6	47	100	7	21	1	13
86410	NG118	SRR6765606	China	Asia	2013		S	R			PRJNA431691		SRR6765606	59	39	67	158	148	71	65	1588	2	YES	NO	0	NO	286	YES	13	YES	228	non-mosaic	3036	PIB	G120K, A121G	234	YES- S91F; D95A	411	YES- S87N	231	3	368	6	38	100	7	26	1	12
86415	NG113	SRR6765601	China	Asia	2013		S	R			PRJNA431691		SRR6765601	59	39	67	158	148	153	65	7827	0	NO	YES	3	YES	73	YES	13	YES	228	non-mosaic	2907	PIA	N/A	234	YES- S91F; D95A	1386	NO	231	3	333	6	47	100	7	21	1	13
86426	NG011	SRR6765590	China	Asia	2012		S	R			PRJNA431691		SRR6765590	59	39	67	158	148	153	65	7827	0	NO	NO	3	YES	73	YES	13	YES	228	non-mosaic	2862	PIA	N/A	962	YES- S91F; D95A	1386	NO	231	3	333	6	47	100	21	21	1	13
86438	NG207	SRR6765578	China	Asia	2013		S	R			PRJNA431691		SRR6765578	59	39	67	158	148	71	65	1588	2	YES	NO	3	YES	73	YES	13	YES	228	non-mosaic	3049	PIB	G120K, A121N	234	YES- S91F; D95A	988	NO	231	3	333	6	47	100	7	21	1	11
86441	NG090	SRR6765575	China	Asia	2013		S	R			PRJNA431691		SRR6765575	59	39	67	158	148	153	65	7827	0	NO	YES	3	YES	73	YES	13	YES	228	non-mosaic	2862	PIA	N/A	234	YES- S91F; D95A	1386	NO	231	3	333	6	47	100	7	21	1	13
86446	NG085	SRR6765570	China	Asia	2013		S	R			PRJNA431691		SRR6765570	59	39	67	158	148	153	65	7827	0	NO	NO	[S][I]	YES	73	YES	13	YES	875	non-mosaic	3005	PIA	N/A	234	YES- S91F; D95A	1386	NO	231	3	333	6	47	100	7	21	1	13
86452	NG381	SRR6765564	China	Asia	2013		S	R			PRJNA431691		SRR6765564	59	39	67	158	148	71	65	1588	2	YES	NO	3	YES	478	YES	13	YES	228	non-mosaic	3054	PIB	G120K, A121G	234	YES- S91F; D95A	246	YES- S87N	234	3	368	6	38	100	7	15	1	12
86620	AUSMDU00004498	NZ2015-163	New Zealand	Oceania	2015	S	S	R	R	R	PRJNA394216		SRR5827096	59	39	67	158	148	71	65	1588	2	YES	NO	3	YES	286	YES	13	YES	291	non-mosaic	3103	PIB	G120K, A121D	234	YES- S91F; D95A	411	YES- S87N		3	368	6	38	100	7	26	1	8
87073	ECDC_AT13_479		Austria	Europe	2013	S	S				PRJEB9227		ERR1471130	59	39	170	158	148	154	65	11247	2	YES	NO	3	YES	73	YES	13	YES	228	non-mosaic	3164	PIB	G120D	234	YES- S91F; D95A	470	YES- S87N	231	3	12	6	25	100	7	33	1	4
87074	ECDC_AT13_480		Austria	Europe	2013	S	S				PRJEB9227		ERR1469597	59	39	170	158	148	154	65	11247	2	YES	NO	0	NO	73	YES	13	YES	228	non-mosaic	3164	PIB	G120D	234	YES- S91F; D95A	470	YES- S87N	231	3	340	3	64	100	7	33	1	4
87075	ECDC_AT13_481		Austria	Europe	2013	S	S				PRJEB9227		ERR1469598	59	39	170	158	148	154	65	11247	2	YES	NO	0	NO	73	YES	13	YES	228	non-mosaic	3164	PIB	G120D	234	YES- S91F; D95A	470	YES- S87N	231	3	17	6	5	100	7	33	1	4
87077	ECDC_AT13_483		Austria	Europe	2013	S	S				PRJEB9227		ERR1471131	59	39	67	158	148	71	65	1588	2	YES	NO	3	YES	286	YES	13	YES	228	non-mosaic	3165	PIB	A121S	234	YES- S91F; D95A	1439	YES- S88P	231	3		6	167	100	7	61	1	3
87083	ECDC_AT13_489		Austria	Europe	2013	S	S				PRJEB9227		ERR1469604	59	39	170	158	148	154	65	11247	2	YES	NO	3	YES	73	YES	13	YES	228	non-mosaic	3164	PIB	G120D	234	YES- S91F; D95A	470	YES- S87N	231	3	12	6	25	100	7	33	1	4
87089	ECDC_AT13_496		Austria	Europe	2013	S	S				PRJEB9227		ERR1469609	59	39	67	158	148	71	65	1588	2	YES	NO	3	YES	286	YES	13	YES	228	non-mosaic	3169	PIB	G120K, A121G	234	YES- S91F; D95A	411	YES- S87N	231	3	368	6	38	100	7	26	1	12
87090	ECDC_AT13_497		Austria	Europe	2013	S	S				PRJEB9227		ERR1471133	59	39	67	158	148	71	65	1588	2	YES	NO	3	YES	286	YES	13	YES	228	non-mosaic	3170	PIB	A121S	234	YES- S91F; D95A	1439	YES- S88P	231	3		6	166	100	7	61	1	3
87091	ECDC_AT13_498		Austria	Europe	2013	S	S				PRJEB9227		ERR1469610	59	39	67	158	148	71	65	1588	2	YES	NO	3	YES	286	YES	13	YES	228	non-mosaic	3165	PIB	A121S	234	YES- S91F; D95A	1439	YES- S88P	231	3		6	166	100	7	61	1	3
87101	ECDC_AT13_508		Austria	Europe	2013	S	S				PRJEB9227		ERR1471136	59	39	67	158	148	71	65	1588	2	YES	NO	3	YES	286	YES	13	YES	228	non-mosaic	3171	PIB	A121S	234	YES- S91F; D95A	1439	YES- S88P	231	3		6	167	100	7	61	1	3
87103	ECDC_AT13_510		Austria	Europe	2013	S	S				PRJEB9227		ERR1469616	59	39	170	158	148	154	65	11247	2	YES	NO	0	NO	73	YES	13	YES	228	non-mosaic	3173	PIB	G120D	234	YES- S91F; D95A	470	YES- S87N	231	3	17	6	5	100	7	33	1	4
87105	ECDC_AT13_512		Austria	Europe	2013	S	S				PRJEB9227		ERR1469618	59	39	170	158	148	154	65	11247	2	YES	NO	3	YES	73	YES	13	YES	228	non-mosaic	3175	PIB	G120N	234	YES- S91F; D95A	514	YES- S87N; S88P	231	3	12	6	25	100	7	43	1	16
87114	ECDC_AT13_521		Austria	Europe	2013	S	S				PRJEB9227		ERR1469624	59	39	170	158	148	154	65	11247	2	YES	NO	3	YES	73	YES	13	YES	228	non-mosaic	3179	PIB	G120D	234	YES- S91F; D95A	470	YES- S87N		3	12	6	25	100	7	33	1	4
87115	ECDC_AT13_522		Austria	Europe	2013	S	S				PRJEB9227		ERR1471141	59	39	67	158	148	71	65	1588	2	YES	NO	3	YES	286	YES	13	YES	228	non-mosaic	3165	PIB	A121S	234	YES- S91F; D95A	1439	YES- S88P	231	3		6	167	100	7	61	1	3
87116	ECDC_AT13_523		Austria	Europe	2013	S	S				PRJEB9227		ERR1471142	59	39	170	158	148	154	65	11247	2	YES	NO	3	YES	73	YES	13	YES	228	non-mosaic	929	PIB	G120D	234	YES- S91F; D95A	514	YES- S87N; S88P	231	3	12	6	25	100	7	43	1	4
87118	ECDC_AT13_525		Austria	Europe	2013	S	S				PRJEB9227		ERR1469626	59	39	170	158	148	154	65	11247	2	YES	NO	[S][I]	YES	73	YES	13	YES	228	non-mosaic	2175	PIB	WildType	234	YES- S91F; D95A	470	YES- S87N	231	3	12	6	25	100	7	33	1	100
87120	ECDC_AT13_527		Austria	Europe	2013	S	S				PRJEB9227		ERR1469628	59	39	67	158	148	71	65	1588	0	NO	NO	0	NO	73	YES	13	YES	228	non-mosaic	3181	PIB	G120K, A121G	234	YES- S91F; D95A	411	YES- S87N		3	368	6	38	100	7	26	1	12
87121	ECDC_AT13_528		Austria	Europe	2013	S	S				PRJEB9227		ERR1469630	59	39	170	158	148	154	65	11247	2	YES	NO	[S][I]	YES	73	YES	13	YES	228	non-mosaic	929	PIB	G120D	234	YES- S91F; D95A	514	YES- S87N; S88P	231	3	12	6	25	100	7	43	1	4
87122	ECDC_AT13_529		Austria	Europe	2013	S	S				PRJEB9227		ERR1471144	59	39	67	158	148	71	65	1588	2	YES	NO	3	YES	286	YES	13	YES	228	non-mosaic	3170	PIB	A121S	234	YES- S91F; D95A	1439	YES- S88P	231	3		6	166	100	7	61	1	3
87123	ECDC_AT13_530		Austria	Europe	2013	S	S				PRJEB9227		ERR1469631	59	39	67	158	148	71	65	1588	2	YES	NO	3	YES	286	YES	13	YES	228	non-mosaic	3165	PIB	A121S	234	YES- S91F; D95A	1440	YES- S88P	231	3		6	166	100	7	137	1	3
87125	ECDC_AT13_532		Austria	Europe	2013	S	S				PRJEB9227		ERR1680294	59	39	170	158	148	154	65	11247	2	YES	NO	3	YES	73	YES	13	YES	228	non-mosaic	929	PIB	G120D	234	YES- S91F; D95A	470	YES- S87N		3	12	6	25	100	7	33	1	4
87139	ECDC_BE13_456		Belgium	Europe	2013	S	S	R			PRJEB9227		ERR1514754	59	39	67	158	148	71	65	1588	2	YES	NO	0	NO	286	YES	13	YES	228	non-mosaic	537	PIB	WildType	234	YES- S91F; D95A	246	YES- S87N		3	368	6	38	100	7	15	1	1
87140	ECDC_BE13_457		Belgium	Europe	2013	S	S	R			PRJEB9227		ERR1514755	59	112	67	158	148	71	65	11365	2	YES	NO	3	YES	290	YES	13	YES	294	non-mosaic	1109	PIB	WildType	234	YES- S91F; D95A	528	NO		3	18	6	10	100	7	7	1	100
87170	ECDC_BE13_488		Belgium	Europe	2013	S	S	R			PRJEB9227		ERR1514783	59	39	67	158	148	71	65	1588	0	NO	NO	20	YES	286	YES	13	YES	228	non-mosaic	3189	PIB	G120K, A121G	234	YES- S91F; D95A	246	YES- S87N		3	521	6	24	100	7	15	1	12
87179	ECDC_BE13_497		Belgium	Europe	2013	S	S	R			PRJEB9227		ERR1514794	59	39	67	157	148	71	133	8776	2	YES	NO	3	YES	73	YES	13	YES	1320	non-mosaic	704	PIA	N/A	234	YES- S91F; D95A	408	NO	231	3	953	6	125	100	7	17	1	14
87194	ECDC_DK13_458		Denmark	Europe	2013	S	S	R			PRJEB9227		ERR1528328	59	39	67	158	148	71	65	1588	2	YES	NO	3	YES	286	YES	13	YES	228	non-mosaic	552	PIB	G120K, A121N	234	YES- S91F; D95A	1053	YES- S87N		3	368	6	38	100	7	55	1	11
87200	ECDC_DK13_464		Denmark	Europe	2013	S	S	R			PRJEB9227		ERR1528333	59	39	67	111	148	71	65	1921	2	YES	NO	0	NO	286	YES	13	YES	228	non-mosaic	3195	PIB	WildType	234	YES- S91F; D95A	104	YES- S87R	231	3	881	6	139	100	7	3	1	100
87212	ECDC_DK13_477		Denmark	Europe	2013	S	S	R			PRJEB9227		ERR1528159	59	39	67	158	148	71	65	1588	2	YES	NO	0	NO	286	YES	13	YES	228	non-mosaic	3200	PIB	WildType	234	YES- S91F; D95A	246	YES- S87N	234	3	368	6	38	100	7	15	1	1
87220	ECDC_DK13_486		Denmark	Europe	2013	S	S	R			PRJEB9227		ERR1528163	59	39	67	111	148	71	65	1921	2	YES	NO	0	NO	286	YES	13	YES	228	non-mosaic	3195	PIB	WildType	234	YES- S91F; D95A	104	YES- S87R	231	3	881	6	139	100	7	3	1	100
87225	ECDC_DK13_491		Denmark	Europe	2013	S	S	R			PRJEB9227		ERR1528168	59	39	67	158	148	71	65	1588	2	YES	NO	0	NO	286	YES	13	YES	228	non-mosaic	534	PIB	G120K, A121G	234	YES- S91F; D95A	1053	YES- S87N		3	368	6	38	100	7	55	1	12
87230	ECDC_DK13_496		Denmark	Europe	2013	S	S	R			PRJEB9227		ERR1528173	59	39	67	158	148	71	65	1588	2	YES	NO	0	NO	286	YES	13	YES	228	non-mosaic	3200	PIB	WildType	234	YES- S91F; D95A	246	YES- S87N	234	3	368	6	38	100	7	15	1	1
87282	ECDC_ES040		Spain	Europe	2013	S	S	R			PRJEB9227		ERR1469588	59	39	67	158	148	71	65	1588	2	YES	NO	0	NO	286	YES	13	YES	228	non-mosaic	3216	PIB	G120K, A121G	234	YES- S91F; D95A	246	YES- S87N		3	368	6	38	100	7	15	1	12
87299	ECDC_ES057		Spain	Europe	2013	S	S	R			PRJEB9227		ERR1560948	59	39	67	158	148	71	65	1588	2	YES	NO	3	YES	286	YES	13	YES	228	non-mosaic	3221	PIB	G120K, A121G	234	YES- S91F; D95A	246	YES- S87N		3	368	6	38	[S][I]	7	15	1	12
87344	ECDC_FR13_099		France	Europe	2013	S	S	R			PRJEB9227		ERR1602782	59	39	67	158	148	71	65	1588	2	YES	NO	3	YES	73	YES	13	YES	228	non-mosaic	3244	PIB	A121S	234	YES- S91F; D95A	408	NO		3	333	6	47	100	7	17	1	3
87349	ECDC_FR13_104		France	Europe	2013	S	S	R			PRJEB9227		ERR1602787	59	39	67	158	148	71	65	1588	2	YES	NO	3	YES	73	YES	13	YES	228	non-mosaic	3244	PIB	A121S	234	YES- S91F; D95A	408	NO		3	333	6	47	100	7	17	1	3
87355	ECDC_FR13_110		France	Europe	2013	S	S	R			PRJEB9227		ERR1602793	59	39	67	158	148	71	65	1588	2	YES	NO	3	YES	286	YES	13	YES	228	non-mosaic	3250	PIB	G120N, A121D	234	YES- S91F; D95A	246	YES- S87N	231	3	368	6	38	100	7	15	1	21
87398	ECDC_GC_097		Norway	Europe	2013	S	S				PRJEB9227		ERR1469746	59	39	67	158	148	71	65	1588	0	NO	NO	20	YES	286	YES	13	YES	228	non-mosaic	3189	PIB	G120K, A121G	234	YES- S91F; D95A	246	YES- S87N	234	3	521	6	24	100	7	15	1	12
87404	ECDC_GC_103		Norway	Europe	2013	S	S				PRJEB9227		ERR1469752	59	39	67	158	148	71	65	1588	2	YES	NO	[S][I]	YES	286	YES	13	YES	228	non-mosaic	674	PIB	G120K, A121G	234	YES- S91F; D95A	1053	YES- S87N		3	368	6	38	100	7	55	1	12
87408	ECDC_GC_107		Norway	Europe	2013	S	S				PRJEB9227		ERR1469756	59	39	67	157	148	71	133	8776	2	YES	NO	[S][I]	YES	73	YES	13	YES	1320	non-mosaic	704	PIA	N/A	234	YES- S91F; D95A	408	NO	231	3	953	6	125	100	7	17	1	14
87432	ECDC_GE13_078		Germany	Europe	2013	S	S				PRJEB9227		ERR1549692	59	39	67	158	148	71	65	1588	2	YES	NO	3	YES	286	YES	13	YES	228	non-mosaic	3285	PIB	G120K, A121G	234	YES- S91F; D95A	411	YES- S87N	231	3	368	6	38	100	7	26	1	12
87455	ECDC_GE13_105		Germany	Europe	2013	S	S				PRJEB9227		ERR1549711	59	39	67	158	148	71	65	1588	2	YES	NO	3	YES	286	YES	13	YES	228	non-mosaic	3169	PIB	G120K, A121G	234	YES- S91F; D95A	246	YES- S87N		3	368	6	38	100	7	15	1	12
87488	ECDC_GR13054		Greece	Europe	2013	S	S	R			PRJEB9227		ERR1514824	59	39	67	158	148	71	65	1588	2	YES	NO	0	NO	286	YES	13	YES	228	non-mosaic	3298	PIB	G120K, A121G	234	YES- S91F; D95A	246	YES- S87N	231	3	368	6	38	100	7	15	1	12
87510	ECDC_HU13_047		Hungary	Europe	2013	S	S				PRJEB9227		ERR1514724	59	39	67	158	767	153	65	11995	2	YES	NO	3	YES	286	YES	13	YES	228	non-mosaic	3303	PIB	WildType	234	YES- S91F; D95A	1053	YES- S87N	231	3	368	6	38	100	7	55	1	100
87513	ECDC_HU13_050		Hungary	Europe	2013	S	S				PRJEB9227		ERR1514717	59	39	67	158	148	71	65	1588	0	NO	NO	0	NO	73	YES	13	YES	228	non-mosaic	3181	PIB	G120K, A121G	234	YES- S91F; D95A	411	YES- S87N		3	368	6	38	100	7	26	1	12
87539	ECDC_HU13_079		Hungary	Europe	2013	S	S				PRJEB9227		ERR1514694	59	39	67	158	148	71	65	1588	0	NO	NO	0	NO	73	YES	13	YES	228	non-mosaic	3181	PIB	G120K, A121G	234	YES- S91F; D95A	411	YES- S87N		3	368	6	38	100	7	26	1	12
87704	ECDC_NL87		The Netherlands	Europe	2013	S	S	R			PRJEB9227		ERR1528297	59	39	67	157	148	71	133	8776	2	YES	NO	3	YES	73	YES	13	YES	1320	non-mosaic	704	PIA	N/A	234	YES- S91F; D95A	408	NO	231	3	953	6	125	100	7	17	1	14
87709	ECDC_PT13_004		Portugal	Europe	2013	S	S	R			PRJEB9227		ERR1560777	59	39	67	158	148	71	65	1588	2	YES	NO	3	YES	286	YES	13	YES	228	non-mosaic	534	PIB	G120K, A121G	234	YES- S91F; D95A	411	YES- S87N	234	3	368	6	38	100	7	26	1	12
87720	ECDC_PT13_016		Portugal	Europe	2013	S	S	R			PRJEB9227		ERR1560788	59	39	67	158	148	71	65	1588	2	YES	NO	3	YES	286	YES	13	YES	228	non-mosaic	3356	PIB	WildType	234	YES- S91F; D95A	246	YES- S87N		3	368	6	38	100	7	15	1	1
87727	ECDC_PT13_023		Portugal	Europe	2013	S	S	R			PRJEB9227		ERR1560795	59	39	67	158	148	71	65	1588	2	YES	NO	3	YES	73	YES	13	YES	228	non-mosaic	3358	PIA	N/A	234	YES- S91F; D95A	408	NO	231	3	333	6	47	100	7	17	1	14
87743	ECDC_PT13_040		Portugal	Europe	2013	S	S	R			PRJEB9227		ERR1560811	59	39	67	158	148	71	65	1588	2	YES	NO	[S][I]	YES	286	YES	13	YES	228	non-mosaic	534	PIB	G120K, A121G	234	YES- S91F; D95A	246	YES- S87N	234	3	368	6	38	100	7	15	1	12
87746	ECDC_PT13_043		Portugal	Europe	2013	S	S	R			PRJEB9227		ERR1560814	59	39	67	158	148	71	65	1588	2	YES	NO	0	NO	286	YES	13	YES	228	non-mosaic	534	PIB	G120K, A121G	234	YES- S91F; D95A	246	YES- S87N		3	368	6	38	100	7	15	1	12
87761	ECDC_PT13_060		Portugal	Europe	2013	S	S	R			PRJEB9227		ERR1560829	59	39	67	158	148	71	223	11966	2	YES	NO	3	YES	286	YES	13	YES	228	non-mosaic	1626	PIB	WildType	234	YES- S91F; D95A	246	YES- S87N	234	3	368	6	38	100	7	15	1	1
87781	ECDC_PT13_081		Portugal	Europe	2013	S	S	R			PRJEB9227		ERR1560849	59	39	67	158	148	71	65	1588	2	YES	NO	0	NO	73	YES	13	YES	228	non-mosaic	3375	PIB	WildType	234	YES- S91F; D95A	246	YES- S87N	234	3	368	6	38	100	7	15	1	1
87794	ECDC_PT13_094		Portugal	Europe	2013	S	S	R			PRJEB9227		ERR1560862	59	39	67	158	148	71	65	1588	2	YES	NO	0	NO	286	YES	13	YES	228	non-mosaic	1549	PIB	WildType	234	YES- S91F; D95A	246	YES- S87N		3	194	1	15	100	7	15	1	100
87797	ECDC_PT13_098		Portugal	Europe	2013	S	S	R			PRJEB9227		ERR1560865	59	39	67	158	148	71	65	1588	2	YES	NO	0	NO	286	YES	13	YES	228	non-mosaic	3379	PIB	WildType	234	YES- S91F; D95A	246	YES- S87N	234	3	194	1	15	100	7	15	1	100
87808	ECDC_PT13_109		Portugal	Europe	2013	S	S	R			PRJEB9227		ERR1560876	59	39	67	158	148	71	65	1588	2	YES	NO	0	NO	286	YES	13	YES	228	non-mosaic	3379	PIB	WildType	234	YES- S91F; D95A	246	YES- S87N	234	3	194	1	15	100	7	15	1	100
87856	ECDC_RB13001956		UK	Europe	2013	S	S	R			PRJEB9227		ERR1555157	59	39	67	157	148	71	133	8776	2	YES	NO	3	YES	73	YES	13	YES	1320	non-mosaic	704	PIA	N/A	234	YES- S91F; D95A	408	NO	231	3	953	6	125	100	7	17	1	14
87929	ECDC_SE13_059		Sweden	Europe	2013	S	S	R			PRJEB9227		ERR1528193	59	39	67	158	148	71	65	1588	2	YES	NO	3	YES	286	YES	13	YES	228	non-mosaic	2281	PIB	G120K, A121N	234	YES- S91F; D95A	1053	YES- S87N		3	368	6	38	100	7	55	1	11
87938	ECDC_SE13_068		Sweden	Europe	2013	S	S	R			PRJEB9227		ERR1528202	59	39	67	158	148	71	65	1588	2	YES	NO	3	YES	286	YES	13	YES	228	non-mosaic	552	PIB	G120K, A121N	234	YES- S91F; D95A	1053	YES- S87N		3	368	6	38	100	7	55	1	11
87949	ECDC_SE13_079		Sweden	Europe	2013	S	S	R			PRJEB9227		ERR1514831	59	39	67	158	148	71	65	1588	2	YES	NO	0	NO	286	YES	13	YES	228	non-mosaic	534	PIB	G120K, A121G	234	YES- S91F; D95A	1458	YES- S87N		3	368	6	38	100	7	15	1	12
87950	ECDC_SE13_080		Sweden	Europe	2013	S	S	R			PRJEB9227		ERR1514830	59	39	67	158	148	71	65	1588	2	YES	NO	0	NO	286	YES	13	YES	228	non-mosaic	534	PIB	G120K, A121G	234	YES- S91F; D95A	1458	YES- S87N		3	368	6	38	100	7	15	1	12
87951	ECDC_SE13_081		Sweden	Europe	2013	S	S	R			PRJEB9227		ERR1528223	59	39	67	158	148	71	65	1588	2	YES	NO	[S][I]	YES	286	YES	13	YES	228	non-mosaic	552	PIB	G120K, A121N	234	YES- S91F; D95A	1053	YES- S87N		3	368	6	38	100	7	55	1	11
87952	ECDC_SE13_082		Sweden	Europe	2013	S	S	R			PRJEB9227		ERR1528222	59	39	67	158	148	71	65	1588	2	YES	NO	3	YES	73	YES	13	YES	228	non-mosaic	704	PIA	N/A	234	YES- S91F; D95A	408	NO	231	3	333	6	47	100	7	17	1	14
87975	ECDC_SI13_024		Slovenia	Europe	2013	S	S				PRJEB9227		ERR1528226	59	39	67	158	148	71	65	1588	2	YES	NO	3	YES	286	YES	13	YES	288	non-mosaic	2675	PIB	WildType	234	YES- S91F; D95A	246	YES- S87N	234	3	368	6	38	100	7	15	1	1
88003	ECDC_SI13_059		Slovenia	Europe	2013	S	S				PRJEB9227		ERR1528138	59	39	67	158	148	71	65	1588	2	YES	NO	0	NO	286	YES	13	YES	228	non-mosaic	765	PIB	G120K, A121G	234	YES- S91F; D95A	1460	YES- S87N	231	3	12	6	25	100	7	65	1	12
88006	ECDC_SI13_062		Slovenia	Europe	2013	S	S				PRJEB9227		ERR1528141	59	39	67	158	148	71	65	1588	2	YES	NO	3	YES	286	YES	13	YES	228	non-mosaic	3418	PIB	G120K, A121N	234	YES- S91F; D95A	1439	YES- S88P	231	3		6	166	100	7	61	1	11
88009	ECDC_SI13_065		Slovenia	Europe	2013	S	S				PRJEB9227		ERR1528144	59	39	67	158	148	71	65	1588	2	YES	NO	3	YES	286	YES	13	YES	228	non-mosaic	3418	PIB	G120K, A121N	234	YES- S91F; D95A	1439	YES- S88P	231	3		6	166	100	7	61	1	11
88010	ECDC_SI13_066		Slovenia	Europe	2013	S	S				PRJEB9227		ERR1528145	59	39	67	158	148	71	65	1588	2	YES	NO	3	YES	286	YES	13	YES	228	non-mosaic	3418	PIB	G120K, A121N	234	YES- S91F; D95A	1439	YES- S88P	231	3		6	166	100	7	61	1	11
88011	ECDC_SI13_067		Slovenia	Europe	2013	S	S				PRJEB9227		ERR1528147	59	39	67	158	148	71	65	1588	2	YES	NO	3	YES	286	YES	13	YES	228	non-mosaic	3420	PIB	G120K, A121N	234	YES- S91F; D95A	1439	YES- S88P	231	3		6	166	100	7	61	1	11
88015	ECDC_SI13_071		Slovenia	Europe	2013	S	S				PRJEB9227		ERR1514672	59	39	67	158	148	71	65	1588	2	YES	NO	3	YES	286	YES	13	YES	228	non-mosaic	3418	PIB	G120K, A121N	234	YES- S91F; D95A	1439	YES- S88P	231	3		6	166	100	7	61	1	11
88016	ECDC_SI13_072		Slovenia	Europe	2013	S	S				PRJEB9227		ERR1514673	59	39	67	158	148	71	65	1588	2	YES	NO	3	YES	286	YES	13	YES	228	non-mosaic	3418	PIB	G120K, A121N	234	YES- S91F; D95A	1439	YES- S88P	231	3		6	166	100	7	61	1	11
88020	ECDC_SI13_076		Slovenia	Europe	2013	S	S				PRJEB9227		ERR1680302	59	39	67	158	148	71	65	1588	2	YES	NO	3	YES	286	YES	13	YES	228	non-mosaic	3418	PIB	G120K, A121N	234	YES- S91F; D95A	1439	YES- S88P	231	3		6	166	100	7	61	1	11
88025	ECDC_SK13_057		Slovakia	Europe	2013	S	S	R			PRJEB9227		ERR1469671	59	39	67	158	148	71	65	1588	0	NO	NO	0	NO	73	YES	13	YES	228	non-mosaic	3181	PIB	G120K, A121G	234	YES- S91F; D95A	411	YES- S87N		3	368	6	38	100	7	26	1	12
88068	ECDC_T2_ES006		Spain	Europe	2013	S	S	R			PRJEB9227		ERR1560888	59	39	67	158	148	71	65	1588	2	YES	NO	3	YES	286	YES	13	YES	1937	non-mosaic	3431	PIB	G120K, A121G	234	YES- S91F; D95A	1053	YES- S87N	231	3	368	6	38	100	7	55	1	12
88113	ECDC_T2_ES052		Spain	Europe	2013	S	S	R			PRJEB9227		ERR1560933	59	39	67	158	148	71	65	1588	2	YES	NO	3	YES	73	YES	13	YES	228	non-mosaic	3445	PIB	A121S	234	YES- S91F; D95A	408	NO	231	3	333	6	47	100	7	17	1	3
89181	TH18_97	TH97	Thailand	Asia	2018		S	R	I	R	PRJEB47915	SAMEA14299611	ERR9669016	126	39	170	158	147	71	65	14585	41	YES	NO	3	YES	286	YES	8	NO	228	non-mosaic	4501	PIB	WildType	234	YES- S91F; D95A	1053	YES- S87N	231	3	18	6	10	100	7	55	100	100
89202	TH18_72	TH72	Thailand	Asia	2018		S	R	R	R	PRJEB47915	SAMEA14299536	ERR9668988	59	39	67	190	189	71	65	14606	2	YES	NO	3	YES	286	YES	13	YES	228	non-mosaic	826	PIA	N/A	234	YES- S91F; D95A	411	YES- S87N	231	3	18	6	10	100	7	26	1	13
92688	6688		Australia	Oceania	2018						N/A	N/A	N/A	59	112	67	158	148	71	133	14745	2	YES	NO	[S][I]	YES	1256	YES	13	YES	294	non-mosaic	699	PIA	N/A	234	YES- S91F; D95A	1570	NO		3	18	6	10	35	7	7	1	13
93226	M7951		Australia	Oceania	2018						N/A	N/A	N/A	59	39	67	156	149	530	133	14795	2	YES	NO	[S][I]	YES	290	YES	13	YES	1238	non-mosaic	699	PIA	N/A	234	YES- S91F; D95A	405	YES- S87R	234	3	18	6	10	100	7	20	1	13
95777	GHA-ADB-191	GHA-ADB-191/2015	Ghana	Africa	2015						N/A	N/A	N/A	59	112	67	158	148	71	65	11365	2	YES	NO	3	YES	73	YES	13	YES	294	non-mosaic	699	PIA	N/A	234	YES- S91F; D95A	1855	NO	234	3		6	194	100	7	22	1	13
95789	GHA-NAV-040	GHA-NAV-040/2014	Ghana	Africa	2014						N/A	N/A	N/A	59	112	67	158	148	71	65	11365	2	YES	NO	3	YES	73	YES	13	YES	294	non-mosaic	699	PIA	N/A	234	YES- S91F; D95A	1855	NO	231	3		6	194	100	7	22	1	13
95811	GHA-AIR-057	GHA-AIR-057/2019	Ghana	Africa	2019						N/A	N/A	N/A	59	39	67	158	148	71	65	1588	2	YES	NO	3	YES	286	YES	13	YES	228	non-mosaic	699	PIA	N/A	234	YES- S91F; D95A	246	YES- S87N	231	3	880	6	135	100	7	15	1	13
95812	GHA-AIR-058	GHA-AIR-058/2019	Ghana	Africa	2019						N/A	N/A	N/A	59	39	67	158	148	71	65	1588	0	NO	NO	3	YES	286	YES	13	YES	228	non-mosaic	4322	PIB	G120K, A121G	234	YES- S91F; D95A	411	YES- S87N	231	3	368	6	38	100	7	26	1	12
95817	GHA-TMH-588	GHA-TMH-588/2018	Ghana	Africa	2018						N/A	N/A	N/A	59	39	67	158	148	71	65	1588	2	YES	NO	0	NO	286	YES	13	YES	228	non-mosaic	4502	PIB	G120K, A121G	234	YES- S91F; D95A	411	YES- S87N	231	3	368	6	38	100	7	26	1	12
95819	GHA-TMH-612	GHA-TMH-612/2018	Ghana	Africa	2018						N/A	N/A	N/A	59	39	67	158	148	71	65	1588	2	YES	NO	3	YES	286	YES	13	YES	228	non-mosaic	4323	PIB	WildType	234	YES- S91F; D95A	1860	YES- S87R	231	3	880	6	135	100	7	3	1	100
106122	1107_Kenya		Kenya	Africa	2017						N/A	N/A	N/A	59	112	67	158	148	71	65	11365	2	YES	NO	[S][I]	YES	73	YES	13	YES	294	non-mosaic	4505	PIA	N/A	234	YES- S91F; D95A	528	NO	234	3	18	6	10	100	7	7	1	13
106123	1284_Kenya		Kenya	Africa	2016						N/A	N/A	N/A	59	39	67	158	148	71	65	1588	2	YES	NO	3	YES	73	YES	13	YES	294	non-mosaic	4506	PIB	A121S	234	YES- S91F; D95A	539	NO	234	3	193	6	54	100	7	7	1	3
106125	1912-5_Kenya		Kenya	Africa	2017						N/A	N/A	N/A	59	112	67	158	148	71	65	11365	2	YES	NO	[S][I]	YES	73	YES	13	YES	294	non-mosaic	4505	PIA	N/A	234	YES- S91F; D95A	528	NO	234	3	18	6	10	100	7	7	1	13
106126	2086_Kenya		Kenya	Africa	2018						N/A	N/A	N/A	59	112	937	158	148	71	65	13782	0	NO	NO	0	NO	290	YES	13	YES	294	non-mosaic	4507	PIB	A121S	234	YES- S91F; D95A	528	NO		3	18	6	10	100	7	7	1	3
106129	2250_Kenya		Kenya	Africa	2017						N/A	N/A	N/A	59	112	67	158	148	71	65	11365	2	YES	NO	3	YES	73	YES	13	YES	294	non-mosaic	4508	PIA	N/A	234	YES- S91F; D95A	528	NO	234	3	18	6	10	100	7	7	1	13
106135	2438_Kenya		Kenya	Africa	2017						N/A	N/A	N/A	59	112	67	158	148	71	65	11365	2	YES	NO	3	YES	73	YES	13	YES	294	non-mosaic	4505	PIA	N/A	234	YES- S91F; D95A	528	NO	234	3	18	6	10	100	7	7	1	13
106139	2564_Kenya		Kenya	Africa	2018						N/A	N/A	N/A	59	39	67	158	148	71	65	1588	2	YES	NO	3	YES	286	YES	13	YES	294	non-mosaic	4510	PIA	N/A	234	YES- S91F; D95A	528	NO	234	3	18	6	10	100	7	7	1	14
106140	2628_Kenya		Kenya	Africa	2017						N/A	N/A	N/A	59	112	937	158	148	71	65	13782	0	NO	NO	0	NO	290	YES	13	YES	294	non-mosaic	4507	PIB	A121S	234	YES- S91F; D95A	528	NO		3	18	6	10	100	7	7	1	3
106155	2822_Kenya		Kenya	Africa	2017						N/A	N/A	N/A	59	112	937	158	148	71	65	13782	0	NO	NO	3	YES	290	YES	13	YES	294	non-mosaic	699	PIA	N/A	234	YES- S91F; D95A	528	NO		3	18	6	10	100	7	7	1	13
106156	2852_Kenya		Kenya	Africa	2017						N/A	N/A	N/A	59	112	67	158	148	71	65	11365	2	YES	NO	3	YES	73	YES	13	YES	294	non-mosaic	4505	PIA	N/A	234	YES- S91F; D95A	528	NO	234	3	18	6	10	100	7	7	1	13
106161	2932_Kenya		Kenya	Africa	2017						N/A	N/A	N/A	59	112	937	158	148	71	65	13782	0	NO	NO	3	YES	290	YES	13	YES	294	non-mosaic	699	PIA	N/A	234	YES- S91F; D95A	528	NO		3	18	6	10	100	7	7	1	13
106164	3140_Kenya		Kenya	Africa	2020						N/A	N/A	N/A	59	112	67	158	148	71	65	11365	2	YES	NO	0	NO	290	YES	13	YES	294	non-mosaic	4513	PIB	A121S	234	YES- S91F; D95A	528	NO		3	18	6	10	100	7	7	1	3
106680	ERR3577329		UK	Europe	2015	S	S	R	R		N/A	N/A	N/A	59	39	67	158	149	71	65	8780	2	YES	NO	3	YES	290	YES	13	YES	515	non-mosaic	2651	PIB	WildType	234	YES- S91F; D95A	405	YES- S87R	234	3	193	6	54	100	7	20	1	100
106723	ERR3577374		UK	Europe	2015	S	S	R	S		N/A	N/A	N/A	59	39	67	158	149	71	65	8780	2	YES	NO	3	YES	290	YES	13	YES	515	non-mosaic	2651	PIB	WildType	234	YES- S91F; D95A	405	YES- S87R	234	3	193	6	54	100	7	20	1	100
106725	ERR3577377		UK	Europe	2015	S	S	R	I		N/A	N/A	N/A	59	39	67	158	148	71	65	1588	0	NO	NO	0	NO	286	YES	13	YES	228	non-mosaic	4514	PIB	G120K, A121G	234	YES- S91F; D95A	1053	YES- S87N	231	3	368	6	38	100	7	55	1	12
106750	ERR3577404		UK	Europe	2014	S	S	R	R		N/A	N/A	N/A	59	39	67	158	148	71	65	1588	0	NO	NO	3	YES	1372	YES	13	YES	228	non-mosaic	4515	PIB	A121S	234	YES- S91F; D95A	246	YES- S87N	231	3	368	6	38	100	7	15	1	3
106792	ERR3577450		UK	Europe	2014	S	S	R	R		N/A	N/A	N/A	59	39	67	158	148	71	65	1588	2	YES	NO	3	YES	286	YES	13	YES	228	non-mosaic	545	PIB	G120K, A121N	234	YES- S91F; D95A	2016	YES- S87N	234	3	368	6	38	100	7	55	1	11
106849	ERR3577511		UK	Europe	2015	S	S	R	R		N/A	N/A	N/A	59	39	67	158	148	71	65	1588	0	NO	NO	20	YES	286	YES	13	YES	228	non-mosaic	4516	PIB	G120K, A121G	234	YES- S91F; D95A	246	YES- S87N	234	3	521	6	24	100	7	15	1	12
106897	ERR3577561		UK	Europe	2015	S	S	S	I		N/A	N/A	N/A	59	39	67	158	148	71	65	1588	2	YES	NO	3	YES	73	YES	13	YES	228	non-mosaic	4517	PIB	A121S	2108	NO	408	NO	231	3	333	6	47	100	100	17	1	3
106922	ERR3577588		UK	Europe	2014	S	S	S	R		N/A	N/A	N/A	59	39	67	158	148	71	65	1588	2	YES	NO	3	YES	73	YES	13	YES	228	non-mosaic	4517	PIB	A121S	2108	NO	408	NO	231	3	333	6	47	100	100	17	1	3
106982	ERR3577651		UK	Europe	2015	S	S	R	R		N/A	N/A	N/A	59	39	67	158	148	71	65	1588	0	NO	YES	20	YES	286	YES	13	YES	228	non-mosaic	4522	PIB	G120K, A121G	234	YES- S91F; D95A	246	YES- S87N	231	3	521	6	24	100	7	15	1	12
106983	ERR3577653		UK	Europe	2015	S	S	R	R		N/A	N/A	N/A	59	39	67	158	148	71	65	1588	0	NO	NO	20	YES	286	YES	13	YES	228	non-mosaic	4522	PIB	G120K, A121G	234	YES- S91F; D95A	246	YES- S87N	231	3	521	6	24	100	7	15	1	12
107103	ERR3577782		UK	Europe	2013	S	S	R	R		N/A	N/A	N/A	59	39	67	158	148	71	65	1588	2	YES	NO	3	YES	286	YES	13	YES	228	non-mosaic	547	PIB	G120K, A121G	962	YES- S91F; D95A	514	YES- S87N; S88P	231	3	12	6	25	100	21	43	1	12
107164	ERR3577849		UK	Europe	2013	S	S	R	I		N/A	N/A	N/A	59	39	67	158	148	71	65	1588	2	YES	NO	3	YES	286	YES	13	YES	228	non-mosaic	537	PIB	WildType	234	YES- S91F; D95A	246	YES- S87N	234	3	368	6	38	100	7	15	1	1
107456	ERR3578176		UK	Europe	2016	S	S		I		N/A	N/A	N/A	59	39	67	158	148	71	65	1588	2	YES	NO	0	NO	286	YES	13	YES	228	non-mosaic	4528	PIB	WildType	234	YES- S91F; D95A	246	YES- S87N	234	3	194	1	15	100	7	15	1	100
107465	ERR3578187		UK	Europe	2016	S	S		I		N/A	N/A	N/A	59	39	67	158	148	71	65	1588	2	YES	NO	3	YES	73	YES	13	YES	228	non-mosaic	4517	PIB	A121S	2108	NO	408	NO	231	3	333	6	47	100	100	17	1	3
107524	ERR3578808		UK	Europe	2015	S	S	R	R		N/A	N/A	N/A	59	39	67	78	148	71	65	1596	2	YES	NO	3	YES	286	YES	13	YES	228	non-mosaic	534	PIB	G120K, A121G	234	YES- S91F; D95A	514	YES- S87N; S88P	231	3		6		100	7	43	1	12
107529	ERR3578813		UK	Europe	2015	S	S	R	R		N/A	N/A	N/A	59	39	67	78	148	71	65	1596	2	YES	NO	3	YES	286	YES	13	YES	228	non-mosaic	534	PIB	G120K, A121G	234	YES- S91F; D95A	514	YES- S87N; S88P	231	3		6		100	7	43	1	12
107533	ERR3578817		UK	Europe	2015	S	S	R	R		N/A	N/A	N/A	59	39	67	78	148	71	65	1596	2	YES	NO	3	YES	286	YES	13	YES	228	non-mosaic	534	PIB	G120K, A121G	234	YES- S91F; D95A	514	YES- S87N; S88P	231	3		6		100	7	43	1	12
107584	ERR3578869		UK	Europe	2013	S	S	R	I		N/A	N/A	N/A	59	39	67	158	148	71	65	1588	2	YES	NO	0	YES	286	YES	13	YES	228	non-mosaic	4530	PIB	A121S	234	YES- S91F; D95A	246	YES- S87N	231	3	368	6	38	100	7	15	1	3
107637	ERR3578929		UK	Europe	2013	S	S	R	I		N/A	N/A	N/A	59	39	67	158	148	71	65	1588	2	YES	NO	3	YES	286	YES	13	YES	228	non-mosaic	537	PIB	WildType	234	YES- S91F; D95A	104	YES- S87R	234	3	368	6	38	100	7	3	1	1
107656	ERR3578949		UK	Europe	2014	S	S	R	R		N/A	N/A	N/A	59	39	170	158	148	154	65	11247	2	YES	NO	3	YES	73	YES	13	YES	228	non-mosaic	3179	PIB	G120D	234	YES- S91F; D95A	470	YES- S87N		3	12	6	25	100	7	33	1	4
107671	ERR3578966		UK	Europe	2014	S	S	R	R		N/A	N/A	N/A	59	39	67	158	148	71	65	1588	2	YES	NO	3	YES	286	YES	13	YES	228	non-mosaic	545	PIB	G120K, A121N	234	YES- S91F; D95A	2016	YES- S87N	234	3	368	6	38	100	7	55	1	11
107697	ERR3578996		UK	Europe	2014	S	S	R	R		N/A	N/A	N/A	59	39	67	158	148	71	65	1588	2	YES	NO	3	YES	286	YES	13	YES	228	non-mosaic	4533	PIB	G120K, A121G	234	YES- S91F; D95A	246	YES- S87N	231	3	368	6	38	100	7	15	1	12
107701	ERR3579000		UK	Europe	2014	S	S	S	S		N/A	N/A	N/A	59	39	67	158	148	71	65	1588	2	YES	NO	3	YES	286	YES	13	YES	228	non-mosaic	2442	PIA	N/A	234	YES- S91F; D95A	2028	YES- S87N	231	3		6		100	7	13	1	13
107778	ERR3579084		UK	Europe	2015	S	S	R	R		N/A	N/A	N/A	59	39	67	158	149	71	65	8780	2	YES	NO	3	YES	290	YES	13	YES	515	non-mosaic	2651	PIB	WildType	234	YES- S91F; D95A	405	YES- S87R	234	3	193	6	54	100	7	20	1	100
107781	ERR3579087		UK	Europe	2015	S	S	R	R		N/A	N/A	N/A	59	39	67	158	149	71	65	8780	2	YES	NO	3	YES	290	YES	13	YES	515	non-mosaic	2651	PIB	WildType	234	YES- S91F; D95A	405	YES- S87R	234	3	193	6	54	100	7	20	1	100
107792	ERR3579098		UK	Europe	2015	S	S	R	R		N/A	N/A	N/A	59	39	67	158	149	71	65	8780	2	YES	NO	3	YES	290	YES	13	YES	515	non-mosaic	2651	PIB	WildType	234	YES- S91F; D95A	405	YES- S87R	234	3	193	6	54	100	7	20	1	100
107798	ERR3579104		UK	Europe	2015	S	S	R	R		N/A	N/A	N/A	59	39	67	158	149	71	65	8780	2	YES	NO	3	YES	290	YES	13	YES	515	non-mosaic	2651	PIB	WildType	234	YES- S91F; D95A	405	YES- S87R	234	3	193	6	54	100	7	20	1	100
107822	ERR3579136		UK	Europe	2015	S	S	R	R		N/A	N/A	N/A	59	39	67	158	149	71	65	8780	2	YES	NO	3	YES	290	YES	13	YES	515	non-mosaic	2651	PIB	WildType	234	YES- S91F; D95A	405	YES- S87R	234	3	193	6	54	100	7	20	1	100
108739	NGPT08036		Portugal	Europe	2008		S	R			N/A	N/A	N/A	59	39	67	158	148	71	65	1588	2	YES	NO	3	YES	73	YES	13	YES	228	non-mosaic	704	PIA	N/A	234	YES- S91F; D95A	408	NO	231	3	333	6	47	100	7	17	1	14
108743	NGPT08042		Portugal	Europe	2008		S	R			N/A	N/A	N/A	59	39	67	158	148	71	65	1588	2	YES	NO	3	YES	73	YES	13	YES	228	non-mosaic	704	PIA	N/A	234	YES- S91F; D95A	408	NO	231	3	333	6	47	100	7	17	1	14
108763	NGPT09039		Portugal	Europe	2009	S	S	R			N/A	N/A	N/A	59	39	67	158	148	71	65	1588	2	YES	NO	3	YES	73	YES	13	YES	228	non-mosaic	704	PIA	N/A	234	YES- S91F; D95A	408	NO	231	3	333	6	47	100	7	17	1	14
108858	NGPT12045		Portugal	Europe	2012	S	S	R			N/A	N/A	N/A	59	39	170	158	148	154	65	11247	2	YES	NO	[S][I]	YES	73	YES	13	YES	228	non-mosaic	929	PIB	G120D	234	YES- S91F; D95A	514	YES- S87N; S88P	231	3	12	6	25	100	7	43	1	4
109290	ERR2631956		USA	North America	2013	S	S	R			N/A	N/A	N/A	59	39	67	158	148	71	65	1588	0	NO	NO	0	NO	286	YES	13	YES	228	non-mosaic	4545	PIB	A121S	234	YES- S91F; D95A	246	YES- S87N	231	3	521	6	24	100	7	15	1	3
109291	ERR3200850		USA	North America	2013	S	S	R			N/A	N/A	N/A	59	39	67	158	148	71	65	1588	0	NO	NO	3	YES	286	YES	13	YES	228	non-mosaic	4545	PIB	A121S	234	YES- S91F; D95A	246	YES- S87N	231	3	521	6	24	100	7	15	1	3
109292	ERR2631897		USA	North America	2013	S	S	R			N/A	N/A	N/A	59	39	67	158	148	71	65	1588	0	NO	NO	0	NO	286	YES	13	YES	228	non-mosaic	4545	PIB	A121S	234	YES- S91F; D95A	246	YES- S87N	231	3	521	6	24	100	7	15	1	3
109293	ERR2631922		USA	North America	2013	S	S	R			N/A	N/A	N/A	59	39	67	158	148	71	65	1588	0	NO	NO	3	YES	286	YES	13	YES	228	non-mosaic	4545	PIB	A121S	234	YES- S91F; D95A	246	YES- S87N	231	3	521	6	24	100	7	15	1	3
109294	ERR3201226		USA	North America	2013	S	S	R			N/A	N/A	N/A	59	39	67	158	148	71	65	1588	0	NO	NO	3	YES	286	YES	13	YES	228	non-mosaic	4545	PIB	A121S	234	YES- S91F; D95A	246	YES- S87N	231	3	521	6	24	100	7	15	1	3
109295	ERR2631914		USA	North America	2013	S	S	R			N/A	N/A	N/A	59	39	67	158	148	71	65	1588	0	NO	NO	3	YES	286	YES	13	YES	228	non-mosaic	4545	PIB	A121S	234	YES- S91F; D95A	246	YES- S87N	231	3	521	6	24	100	7	15	1	3
109449	ERR3201189		USA	North America	2012	S	S	R			N/A	N/A	N/A	59	39	67	158	148	71	65	1588	0	NO	NO	3	YES	286	YES	13	YES	228	non-mosaic	4545	PIB	A121S	234	YES- S91F; D95A	246	YES- S87N	231	3	521	6	24	100	7	15	1	3
109450	ERR3201117		USA	North America	2012	S	S	R			N/A	N/A	N/A	59	39	67	158	148	71	65	1588	0	NO	NO	3	YES	286	YES	13	YES	228	non-mosaic	4545	PIB	A121S	234	YES- S91F; D95A	246	YES- S87N	231	3	521	6	24	100	7	15	1	3
109451	ERR3201360		USA	North America	2013	S	S	R			N/A	N/A	N/A	59	39	67	158	148	71	65	1588	0	NO	NO	0	NO	286	YES	13	YES	228	non-mosaic	4545	PIB	A121S	234	YES- S91F; D95A	246	YES- S87N	231	3	521	6	24	100	7	15	1	3
109452	ERR3201063		USA	North America	2013	S	S	R			N/A	N/A	N/A	59	39	67	158	148	71	65	1588	2	YES	NO	3	YES	286	YES	13	YES	228	non-mosaic	4555	PIB	WildType	234	YES- S91F; D95A	243	YES- S87R		3	368	6	38	100	7	3	1	1
109453	ERR1837117		USA	North America	2012	S	S	R			N/A	N/A	N/A	59	39	67	158	148	71	65	1588	2	YES	NO	3	YES	286	YES	13	YES	228	non-mosaic	4555	PIB	WildType	234	YES- S91F; D95A	243	YES- S87R		3	368	6	38	100	7	3	1	1
109454	ERR3201331		USA	North America	2012	S	S	R			N/A	N/A	N/A	59	39	67	158	148	71	65	1588	2	YES	NO	3	YES	286	YES	13	YES	228	non-mosaic	4555	PIB	WildType	234	YES- S91F; D95A	243	YES- S87R	234	3	368	6	38	100	7	3	1	1
109455	ERR1204803		USA	North America	2012	S	S	R			N/A	N/A	N/A	59	39	67	158	148	71	65	1588	2	YES	NO	0	NO	N/A	N/A	13	YES	228	non-mosaic	4556	PIB	G120K, A121G	234	YES- S91F; D95A	411	YES- S87N	231	3	368	6	38	100	7	26	1	12
109456	ERR3201239		USA	North America	2012	S	S	R			N/A	N/A	N/A	59	39	67	158	148	71	65	1588	2	YES	NO	0	NO	N/A	N/A	13	YES	228	non-mosaic	4556	PIB	G120K, A121G	234	YES- S91F; D95A	411	YES- S87N	231	3	368	6	38	100	7	26	1	12
109457	ERR3201240		USA	North America	2012	S	S	R			N/A	N/A	N/A	59	39	67	158	148	71	65	1588	2	YES	NO	0	NO	N/A	N/A	13	YES	228	non-mosaic	4556	PIB	G120K, A121G	234	YES- S91F; D95A	411	YES- S87N	231	3	368	6	38	100	7	26	1	12
109566	ERR3201175		USA	North America	2012	S	S	R			N/A	N/A	N/A	59	39	67	158	148	71	65	1588	2	YES	NO	0	NO	286	YES	13	YES	228	non-mosaic	4124	PIB	WildType	234	YES- S91F; D95A	246	YES- S87N	234	3	368	6	38	100	7	15	1	1
109567	ERR1837111		USA	North America	2012	S	S	R			N/A	N/A	N/A	59	39	67	158	148	71	65	1588	2	YES	NO	0	NO	286	YES	13	YES	228	non-mosaic	4124	PIB	WildType	234	YES- S91F; D95A	246	YES- S87N	234	3	368	6	38	100	7	15	1	1
109568	ERR3200859		USA	North America	2012	S	S	R			N/A	N/A	N/A	59	39	67	158	146	71	65	8783	2	YES	NO	0	NO	286	YES	13	YES	228	non-mosaic	537	PIB	WildType	234	YES- S91F; D95A	493	NO		3	368	6	38	100	7	1	1	1
109569	ERR3201218		USA	North America	2012	S	S	R			N/A	N/A	N/A	59	39	67	158	146	71	65	8783	2	YES	NO	0	NO	286	YES	13	YES	228	non-mosaic	537	PIB	WildType	234	YES- S91F; D95A	493	NO		3	368	6	38	100	7	1	1	1
109779	ERR2631953		USA	North America	2013	S	S	R			N/A	N/A	N/A	59	39	67	158	148	71	65	1588	2	YES	NO	0	NO	286	YES	13	YES	228	non-mosaic	3784	PIB	WildType	234	YES- S91F; D95A	246	YES- S87N		3	368	6	38	100	7	15	1	1
109780	ERR3200889		USA	North America	2013	S	S	R			N/A	N/A	N/A	59	39	67	158	148	71	65	1588	2	YES	NO	0	NO	286	YES	13	YES	228	non-mosaic	537	PIB	WildType	234	YES- S91F; D95A	246	YES- S87N	234	3	368	6	38	100	7	15	1	1
109781	ERR3200995		USA	North America	2013	S	S	R			N/A	N/A	N/A	59	39	67	158	148	71	65	1588	2	YES	NO	0	NO	286	YES	13	YES	228	non-mosaic	537	PIB	WildType	234	YES- S91F; D95A	411	YES- S87N	231	3	368	6	38	100	7	26	1	1
109782	ERR1204773		USA	North America	2014	S	S	R			N/A	N/A	N/A	59	39	67	158	148	71	65	1588	2	YES	NO	0	NO	286	YES	13	YES	228	non-mosaic	4572	PIB	WildType	234	YES- S91F; D95A	246	YES- S87N	234	3	368	6	38	100	7	15	1	1
109783	ERR3200914		USA	North America	2013	S	S	R			N/A	N/A	N/A	59	39	67	158	148	71	65	1588	0	NO	NO	3	YES	286	YES	13	YES	228	non-mosaic	1140	PIB	G120K, A121D	234	YES- S91F; D95A	246	YES- S87N	231	3	521	6	24	100	7	15	1	10
109785	ERR2631955		USA	North America	2013	S	S	R			N/A	N/A	N/A	59	39	67	158	148	71	65	1588	0	NO	NO	3	YES	286	YES	13	YES	228	non-mosaic	1140	PIB	G120K, A121D	234	YES- S91F; D95A	246	YES- S87N	231	3	521	6	24	100	7	15	1	10
109786	ERR2631868		USA	North America	2015	S	S	R			N/A	N/A	N/A	59	39	67	158	148	71	65	1588	2	YES	NO	0	NO	286	YES	13	YES	228	non-mosaic	537	PIB	WildType	234	YES- S91F; D95A	246	YES- S87N		3	368	6	38	100	7	15	1	1
109788	ERR2631901		USA	North America	2014	S	S	R			N/A	N/A	N/A	59	39	67	158	148	71	65	1588	2	YES	NO	3	YES	286	YES	13	YES	228	non-mosaic	4573	PIB	G120D	234	YES- S91F; D95A	243	YES- S87R	231	3	368	6	38	100	7	3	1	4
109789	ERR3201009		USA	North America	2013	S	S	R			N/A	N/A	N/A	59	39	67	158	148	71	65	1588	0	NO	NO	3	YES	286	YES	13	YES	228	non-mosaic	4545	PIB	A121S	234	YES- S91F; D95A	246	YES- S87N	231	3	521	6	24	100	7	15	1	3
109790	ERR2631794		USA	North America	2013	S	S	R			N/A	N/A	N/A	59	39	67	158	148	71	65	1588	2	YES	NO	0	NO	286	YES	13	YES	228	non-mosaic	4574	PIB	WildType	234	YES- S91F; D95A	246	YES- S87N		3	368	6	38	100	7	15	1	1
109791	ERR2631767		USA	North America	2013	S	S	R			N/A	N/A	N/A	59	39	67	158	148	71	65	1588	2	YES	NO	3	YES	478	YES	13	YES	228	non-mosaic	4575	PIB	WildType	234	YES- S91F; D95A	246	YES- S87N	234	3	368	6	38	100	7	15	1	1
109792	ERR1204777		USA	North America	2014	S	S	R			N/A	N/A	N/A	59	39	67	158	148	71	65	1588	0	NO	NO	0	NO	286	YES	13	YES	228	non-mosaic	4545	PIB	A121S	234	YES- S91F; D95A	246	YES- S87N	231	3	521	6	24	100	7	15	1	3
109793	ERR3200864		USA	North America	2013	S	S	R			N/A	N/A	N/A	59	39	67	158	148	71	65	1588	0	NO	NO	0	NO	286	YES	13	YES	228	non-mosaic	4545	PIB	A121S	234	YES- S91F; D95A	246	YES- S87N		3	521	6	24	[S][I]	7	15	1	3
109794	ERR2631880		USA	North America	2013	S	S	R			N/A	N/A	N/A	59	39	67	158	148	71	65	1588	2	YES	NO	0	NO	286	YES	13	YES	228	non-mosaic	4576	PIB	G120K, A121G	234	YES- S91F; D95A	411	YES- S87N	231	3	368	6	38	100	7	26	1	12
109795	ERR3200918		USA	North America	2013	S	S	R			N/A	N/A	N/A	59	39	67	158	148	71	65	1588	2	YES	NO	3	YES	286	YES	13	YES	228	non-mosaic	4577	PIB	G120D	234	YES- S91F; D95A	243	YES- S87R	231	3	368	6	38	100	7	3	1	4
109796	ERR2631769		USA	North America	2013	S	S	R			N/A	N/A	N/A	59	39	67	158	148	71	65	1588	2	YES	NO	[S][I]	YES	286	YES	13	YES	228	non-mosaic	754	PIB	G120K, A121G	234	YES- S91F; D95A	246	YES- S87N	231	3	368	6	38	100	7	15	1	12
109797	ERR3201094		USA	North America	2013	S	S	R			N/A	N/A	N/A	59	39	67	158	148	71	65	1588	2	YES	NO	0	NO	73	YES	13	YES	228	non-mosaic	2302	PIB	WildType	234	YES- S91F; D95A	104	YES- S87R		3	368	6	38	100	7	3	1	1
109800	ERR3201093		USA	North America	2013	S	S	R			N/A	N/A	N/A	59	39	67	158	148	71	65	1588	2	YES	NO	0	NO	286	YES	13	YES	228	non-mosaic	4578	PIB	WildType	234	YES- S91F; D95A	246	YES- S87N	234	3	368	6	38	100	7	15	1	1
109802	ERR3201304		USA	North America	2012	S	S	R			N/A	N/A	N/A	59	39	67	158	148	153	65	7827	0	NO	NO	[S][I]	YES	286	YES	13	YES	228	non-mosaic	4545	PIB	A121S	234	YES- S91F; D95A	246	YES- S87N	231	3	521	6	24	100	7	15	1	3
109803	ERR3200935		USA	North America	2013	S	S	R			N/A	N/A	N/A	59	39	67	158	148	71	65	1588	0	NO	NO	0	NO	286	YES	13	YES	228	non-mosaic	1140	PIB	G120K, A121D	234	YES- S91F; D95A	246	YES- S87N	231	3	521	6	24	100	7	15	1	10
109806	ERR3201181		USA	North America	2012	S	S	R			N/A	N/A	N/A	59	39	67	158	148	71	65	1588	0	NO	NO	3	YES	286	YES	13	YES	228	non-mosaic	4545	PIB	A121S	234	YES- S91F; D95A	246	YES- S87N	231	3	521	6	24	100	7	15	1	3
109808	ERR3200926		USA	North America	2013	S	S	R			N/A	N/A	N/A	59	39	67	158	148	71	65	1588	0	NO	NO	3	YES	286	YES	13	YES	228	non-mosaic	4579	PIB	WildType	234	YES- S91F; D95A	246	YES- S87N	231	3	521	6	24	100	7	15	1	1
109809	ERR1837123		USA	North America	2012	S	S	R			N/A	N/A	N/A	59	39	67	158	148	71	65	1588	2	YES	NO	0	NO	73	YES	13	YES	228	non-mosaic	4580	PIB	G120K, A121D	234	YES- S91F; D95A	465	NO		3	368	6	38	100	7	1	1	8
111442	GCWGS-10407		USA	North America	2019	S	S	R	R	R	N/A	N/A	N/A	59	39	67	158	148	71	65	1588	2	YES	NO	3	YES	285	YES	13	YES	3027	non-mosaic	4584	PIB	WildType	234	YES- S91F; D95A	243	YES- S87R		3	368	6	38	100	7	3	1	1
111452	GCWGS-10728		USA	North America	2019	S	S	R	R	S	N/A	N/A	N/A	59	39	67	158	148	71	65	1588	0	NO	NO	[S][I]	YES	286	YES	13	YES	228	non-mosaic	4586	PIB	WildType	234	YES- S91F; D95A	246	YES- S87N	231	3	521	6	24	100	7	15	1	1
111494	GCWGS-11246		USA	North America	2019	S	S	R	R	S	N/A	N/A	N/A	59	39	67	158	148	71	65	1588	0	NO	NO	3	YES	286	YES	13	YES	228	non-mosaic	4590	PIB	WildType	234	YES- S91F; D95A	246	YES- S87N	231	3	521	6	24	100	7	15	1	1
111562	GCWGS-6266		USA	North America	2019	S	S	R	R	I	N/A	N/A	N/A	59	39	67	158	148	71	65	1588	0	NO	NO	3	YES	286	YES	13	YES	228	non-mosaic	4595	PIB	WildType	234	YES- S91F; D95A	246	YES- S87N	231	3	371	6	29	100	7	15	1	1
111594	GCWGS-6943		USA	North America	2019	S	S	R	R	I	N/A	N/A	N/A	59	39	67	158	148	71	65	1588	0	NO	NO	3	YES	286	YES	13	YES	228	non-mosaic	4599	PIB	A121S	234	YES- S91F; D95A	246	YES- S87N	231	3	1146	8		100	7	15	1	3
111643	GCWGS-8179		USA	North America	2019	S	S	R	I	I	N/A	N/A	N/A	59	39	67	158	148	71	65	1588	0	NO	NO	0	NO	286	YES	13	YES	228	non-mosaic	4602	PIB	A121S	234	YES- S91F; D95A	246	YES- S87N	231	3	13	3	1	100	7	15	1	3
111651	GCWGS-8249		USA	North America	2019	S	S	R	I	R	N/A	N/A	N/A	59	39	170	158	148	71	65	8133	0	NO	NO	0	NO	71	NO	13	YES	228	non-mosaic	4603	PIB	A121S	234	YES- S91F; D95A	246	YES- S87N	231	3	521	6	24	100	7	15	1	3
111732	GHA-TMH-633	GHA-TMH-633/2018	Ghana	Africa	2018						N/A	N/A	N/A	59	39	67	158	148	71	65	1588	2	YES	NO	3	YES	286	YES	13	YES	228	non-mosaic	4324	PIB	G120K, A121G	234	YES- S91F; D95A	411	YES- S87N	231	3		6	194	100	7	26	1	12
111733	GHA-TMH-657	GHA-TMH-657/2019	Ghana	Africa	2019						N/A	N/A	N/A	59	39	67	78	148	71	65	1596	2	YES	NO	3	YES	286	YES	13	YES	228	non-mosaic	913	PIA	N/A	234	YES- S91F; D95A	1861	YES- S87N; S88P	231	3	16	6	18	100	7	151	1	14
115815	14ARS_ZPH0010		Philippines	Asia	2014						N/A	N/A	N/A	59	39	67	157	149	71	65	10316	2	YES	NO	0	NO	290	YES	223	NO	1238	non-mosaic	784	PIA	N/A	234	YES- S91F; D95A	405	YES- S87R		3	18	6	10	100	7	20	100	13
115816	14ARS_VSM0906		Philippines	Asia	2014						N/A	N/A	N/A	435	39	67	158	148	71	65	9364	2	YES	NO	3	YES	286	YES	13	YES	228	non-mosaic	704	PIA	N/A	234	YES- S91F; D95A	411	YES- S87N	231	3	368	6	38	100	7	26	1	14
115819	14ARS_CVM0013		Philippines	Asia	2014						N/A	N/A	N/A	59	39	67	158	149	71	65	8780	2	YES	NO	3	YES	290	YES	13	YES	1238	non-mosaic	4607	PIA	N/A	234	YES- S91F; D95A	405	YES- S87R	234	3	18	6	10	100	7	20	1	13
115821	14ARS_ZPH0016		Philippines	Asia	2014						N/A	N/A	N/A	435	39	67	158	148	71	65	9364	2	YES	NO	3	YES	286	YES	13	YES	228	non-mosaic	547	PIB	G120K, A121G	234	YES- S91F; D95A	411	YES- S87N	231	3	368	6	38	100	7	26	1	12
115823	13ARS_VSM0640		Philippines	Asia	2013						N/A	N/A	N/A	59	39	67	157	149	71	65	10316	2	YES	NO	3	YES	290	YES	223	NO	1238	non-mosaic	784	PIA	N/A	234	YES- S91F; D95A	405	YES- S87R		3	18	6	10	100	7	20	100	13
115828	14ARS_VSM0348		Philippines	Asia	2014						N/A	N/A	N/A	435	39	67	158	148	71	65	9364	2	YES	NO	[S][I]	YES	286	YES	13	YES	228	non-mosaic	4608	PIB	WildType	234	YES- S91F; D95A	411	YES- S87N	231	3	368	6	38	100	7	26	1	100
115829	14ARS_ZPH0012		Philippines	Asia	2014						N/A	N/A	N/A	59	39	67	157	149	71	65	10316	2	YES	NO	[S][I]	NO	290	YES	223	NO	1238	non-mosaic	784	PIA	N/A	234	YES- S91F; D95A	405	YES- S87R		3	18	6	10	100	7	20	100	13
115873	GCWGS-10106		USA	North America	2019	S	S	R	R	R	N/A	N/A	N/A	59	39	67	158	148	71	65	1588	2	YES	NO	[S][I]	YES	478	YES	13	YES	228	non-mosaic	1703	PIB	A121S	234	YES- S91F; D95A	246	YES- S87N	234	3	368	6	38	100	7	15	1	3
115927	GCWGS-11248		USA	North America	2019	S	S	R	R	S	N/A	N/A	N/A	59	39	67	158	148	71	65	1588	0	NO	YES	3	YES	286	YES	13	YES	228	non-mosaic	4610	PIB	WildType	234	YES- S91F; D95A	246	YES- S87N	231	3	521	6	24	100	7	15	1	1
115980	GCWGS-5622		USA	North America	2019	S	S	R	I	I	N/A	N/A	N/A	59	39	67	158	148	71	65	1588	0	NO	YES	0	NO	N/A	N/A	226	NO	228	non-mosaic	4612	PIB	WildType	234	YES- S91F; D95A	246	YES- S87N	231	3	1146	6	40	100	7	15	100	1
115995	GCWGS-6169		USA	North America	2019	S	S	R	R	I	N/A	N/A	N/A	59	39	67	158	148	71	65	1588	0	NO	NO	[S][I]	YES	286	YES	13	YES	228	non-mosaic	4436	PIB	G120N, A121G	234	YES- S91F; D95A	411	YES- S87N	231	3	368	6	38	100	7	26	1	37
116052	GCWGS-7641		USA	North America	2019	S	S	R	R	I	N/A	N/A	N/A	59	39	67	158	148	71	65	1588	0	NO	NO	3	YES	286	YES	13	YES	228	non-mosaic	4586	PIB	WildType	234	YES- S91F; D95A	246	YES- S87N	231	3	521	6	24	100	7	15	1	1
116078	GCWGS-8227		USA	North America	2019	S	S	R	R	R	N/A	N/A	N/A	59	39	67	158	148	71	65	1588	0	NO	NO	3	YES	286	YES	13	YES	228	non-mosaic	4586	PIB	WildType	234	YES- S91F; D95A	246	YES- S87N	231	3	521	6	24	100	7	15	1	1
116079	GCWGS-8229		USA	North America	2019	S	S	R	R	I	N/A	N/A	N/A	59	39	67	158	148	71	65	1588	0	NO	NO	3	YES	N/A	N/A	13	YES	228	non-mosaic	4590	PIB	WildType	234	YES- S91F; D95A	246	YES- S87N	231	3	521	6	24	100	7	15	1	1
116083	GCWGS-8236		USA	North America	2019	S	S	R	I	S	N/A	N/A	N/A	59	39	67	158	148	71	65	1588	0	NO	NO	0	NO	292	NO	13	YES	228	non-mosaic	4616	PIB	WildType	234	YES- S91F; D95A	246	YES- S87N	231	3	521	6	24	100	7	15	1	1
116116	GCWGS-9074		USA	North America	2019	S	S	R	I	I	N/A	N/A	N/A	59	915	67	158	148	71	65	16294	0	NO	NO	0	NO	N/A	N/A	13	YES	228	non-mosaic	4617	PIB	WildType	234	YES- S91F; D95A	246	YES- S87N	231	3	368	6	38	100	7	15	1	100
116313	265_18	CAJNFN010000000	Germany	Europe	2018						N/A	N/A	N/A	59	39	67	111	148	71	65	1921	2	YES	NO	0	NO	286	YES	13	YES	228	non-mosaic	4618	PIB	G120N, A121G	234	YES- S91F; D95A	1053	YES- S87N	492	3	13	3	1	100	7	55	1	37
116427	18AR1403		New Zealand	Oceania	2018	S	S	R	R	I	N/A	N/A	N/A	59	39	67	158	148	71	65	1588	0	NO	NO	3	YES	73	YES	13	YES	228	non-mosaic	699	PIA	N/A	234	YES- S91F; D95A	243	YES- S87R		3		6	261	100	7	3	1	13
116428	18AR1404		New Zealand	Oceania	2018	S	S	R	I	R	N/A	N/A	N/A	59	39	67	158	148	71	65	1588	2	YES	NO	0	NO	286	YES	13	YES	228	non-mosaic	2424	PIB	G120K, A121G	234	YES- S91F; D95A	1343	YES- S87N	231	3	368	6	38	100	7	15	1	12
117540	NG31052019		Cameroon	Africa	2019		S	R	R		N/A	N/A	N/A	59	39	67	158	148	71	65	1588	2	YES	NO	3	YES	286	YES	13	YES	228	non-mosaic	4491	PIB	G120K, A121G	234	YES- S91F; D95A	411	YES- S87N	231	3	368	6	38	100	7	26	1	12
117547	NG14112003		Cameroon	Africa	2020		S	R	S		N/A	N/A	N/A	59	39	67	158	148	71	65	1588	2	YES	NO	0	NO	286	YES	13	YES	294	non-mosaic	4494	PIA	N/A	234	YES- S91F; D95A	246	YES- S87N	231	3	16	6	18	100	7	15	1	13
117798	500208		Sweden	Europe	2016						N/A	N/A	N/A	59	39	67	157	148	71	65	11249	[S][I]	NO	YES	3	YES	73	YES	13	YES	228	non-mosaic	669	PIA	N/A	234	YES- S91F; D95A	408	NO	231	3	13	3	1	100	7	17	1	14
117809	500327		Sweden	Europe	2016						N/A	N/A	N/A	59	39	67	158	148	71	65	1588	2	YES	NO	3	YES	286	YES	13	YES	228	non-mosaic	2844	PIB	G120K, A121G	234	YES- S91F; D95A	411	YES- S87N	231	3	368	6	38	100	7	26	1	12
117811	500380		Sweden	Europe	2016						N/A	N/A	N/A	59	39	67	158	148	71	65	1588	2	YES	NO	3	YES	73	YES	376	YES	284	non-mosaic	896	PIB	G120K, A121D	962	YES- S91F; D95A	470	YES- S87N	231	3	12	3	19	100	21	33	1	8
117836	500539		Sweden	Europe	2016						N/A	N/A	N/A	59	39	67	158	148	71	65	1588	2	YES	NO	3	YES	73	YES	376	YES	284	non-mosaic	896	PIB	G120K, A121D	962	YES- S91F; D95A	470	YES- S87N	231	3	12	3	19	100	21	33	1	8
117838	500572		Sweden	Europe	2016						N/A	N/A	N/A	59	39	67	158	148	71	65	1588	2	YES	NO	3	YES	73	YES	376	YES	284	non-mosaic	896	PIB	G120K, A121D	962	YES- S91F; D95A	470	YES- S87N	231	3	12	3	19	100	21	33	1	8
117849	500678		Sweden	Europe	2016						N/A	N/A	N/A	59	39	67	158	148	71	65	1588	2	YES	NO	[S][I]	YES	286	YES	13	YES	228	non-mosaic	878	PIA	N/A	234	YES- S91F; D95A	246	YES- S87N	231	3	16	6	18	100	7	15	1	14
117909	500549		Sweden	Europe	2016						N/A	N/A	N/A	59	39	67	158	148	71	65	1588	11	YES	NO	3	YES	73	YES	13	YES	228	non-mosaic	1764	PIA	N/A	234	YES- S91F; D95A	408	NO		3	333	6	47	100	7	17	1	14
117915	500373		Sweden	Europe	2016						N/A	N/A	N/A	59	39	67	158	148	71	65	1588	2	YES	NO	3	YES	286	YES	13	YES	228	non-mosaic	4623	PIB	G120K, A121G	234	YES- S91F; D95A	411	YES- S87N	231	3	368	6	38	100	7	26	1	12
117948	16-100		Sweden	Europe	2016						N/A	N/A	N/A	435	39	67	78	148	71	65	13476	2	YES	NO	3	YES	286	YES	13	YES	228	non-mosaic	4351	PIA	N/A	233	YES- S91F; D95G	411	YES- S87N	231	3	193	6	54	100	1	26	1	13
117953	16-120		Sweden	Europe	2016						N/A	N/A	N/A	59	39	67	158	148	71	65	1588	2	YES	NO	[S][I]	YES	286	YES	13	YES	228	non-mosaic	4625	PIB	WildType	234	YES- S91F; D95A	2137	YES- S87N	231	3		6	198	100	7	15	1	100
117966	16-135		Sweden	Europe	2016						N/A	N/A	N/A	59	39	67	158	148	71	65	1588	2	YES	NO	3	YES	286	YES	13	YES	228	non-mosaic	4625	PIB	WildType	234	YES- S91F; D95A	2137	YES- S87N	231	3		6	198	100	7	15	1	100
117979	16-15		Sweden	Europe	2016						N/A	N/A	N/A	59	39	67	158	148	71	65	1588	2	YES	NO	3	YES	286	YES	13	YES	228	non-mosaic	4626	PIB	G120K, A121G	234	YES- S91F; D95A	411	YES- S87N	231	3	368	6	38	100	7	26	1	12
117981	16-155		Sweden	Europe	2016						N/A	N/A	N/A	59	39	67	158	927	71	65	13972	2	YES	NO	0	NO	73	YES	13	YES	228	non-mosaic	4627	PIB	WildType	234	YES- S91F; D95A	2138	NO	231	3	333	6	47	100	7	71	1	100
117996	16-175		Sweden	Europe	2016						N/A	N/A	N/A	59	39	67	158	148	71	65	1588	2	YES	NO	3	YES	73	YES	13	YES	228	non-mosaic	826	PIA	N/A	234	YES- S91F; D95A	408	NO	231	3	333	6	47	100	7	17	1	13
118039	16-211		Sweden	Europe	2016						N/A	N/A	N/A	59	39	67	158	148	71	65	1588	2	YES	NO	[S][I]	YES	73	YES	13	YES	228	non-mosaic	669	PIA	N/A	234	YES- S91F; D95A	408	NO	231	3	333	6	47	100	7	17	1	14
118053	16-228		Sweden	Europe	2016						N/A	N/A	N/A	59	39	67	158	148	71	65	1588	2	YES	NO	3	YES	73	YES	13	YES	228	non-mosaic	669	PIA	N/A	234	YES- S91F; D95A	408	NO	231	3	333	6	47	100	7	17	1	14
118063	16-240		Sweden	Europe	2016						N/A	N/A	N/A	59	39	67	158	148	71	65	1588	2	YES	NO	3	YES	73	YES	13	YES	228	non-mosaic	4628	PIB	WildType	234	YES- S91F; D95A	1699	YES- D86N		3	333	6	47	100	7	78	1	100
118077	16-254		Sweden	Europe	2016						N/A	N/A	N/A	59	39	67	158	148	71	65	1588	0	NO	NO	3	YES	286	YES	13	YES	228	non-mosaic	4629	PIB	G120K, A121D	234	YES- S91F; D95A	246	YES- S87N	231	3	521	6	24	100	7	15	1	10
118087	16-267		Sweden	Europe	2016						N/A	N/A	N/A	59	39	67	158	148	71	65	1588	2	YES	NO	0	NO	73	YES	13	YES	228	non-mosaic	4630	PIB	WildType	234	YES- S91F; D95A	408	NO	231	3	333	6	47	100	7	17	1	100
118157	16-34		Sweden	Europe	2016						N/A	N/A	N/A	59	39	67	158	148	71	65	1588	11	YES	NO	3	YES	73	YES	13	YES	228	non-mosaic	2692	PIB	G120K, A121D	234	YES- S91F; D95A	408	NO		3	333	6	47	100	7	17	1	8
118165	16-35		Sweden	Europe	2016						N/A	N/A	N/A	59	39	67	158	148	71	65	1588	11	YES	NO	3	YES	73	YES	13	YES	228	non-mosaic	2692	PIB	G120K, A121D	234	YES- S91F; D95A	408	NO		3	333	6	47	100	7	17	1	8
118176	16-362		Sweden	Europe	2016						N/A	N/A	N/A	59	39	170	158	148	71	65	8133	11	YES	NO	3	YES	73	YES	13	YES	228	non-mosaic	699	PIA	N/A	234	YES- S91F; D95A	408	NO	231	3	333	6	47	100	7	17	1	13
118186	16-374		Sweden	Europe	2016						N/A	N/A	N/A	59	39	67	158	148	71	65	1588	2	YES	NO	0	NO	73	YES	13	YES	228	non-mosaic	4630	PIB	WildType	234	YES- S91F; D95A	408	NO	231	3	333	6	47	100	7	17	1	100
118202	16-391		Sweden	Europe	2016						N/A	N/A	N/A	59	39	67	158	148	71	65	1588	2	YES	NO	0	NO	73	YES	13	YES	228	non-mosaic	4631	PIB	G120K, A121D	234	YES- S91F; D95A	1699	YES- D86N	231	3	333	6	47	100	7	78	1	67
118288	16-415		Sweden	Europe	2016						N/A	N/A	N/A	59	39	67	158	148	71	133	12982	2	YES	NO	0	NO	73	YES	13	YES	228	non-mosaic	4632	PIB	A121S	234	YES- S91F; D95A	408	NO	231	3	333	6	47	100	7	17	1	3
118299	16-427		Sweden	Europe	2016						N/A	N/A	N/A	59	39	67	158	148	71	65	1588	2	YES	NO	0	NO	286	YES	13	YES	228	non-mosaic	4633	PIB	G120K, A121G	234	YES- S91F; D95A	1053	YES- S87N	492	3		6	181	100	7	55	1	12
118302	16-430		Sweden	Europe	2016						N/A	N/A	N/A	59	39	67	158	148	71	65	1588	2	YES	NO	3	YES	286	YES	13	YES	228	non-mosaic	4634	PIB	G120K, A121G	234	YES- S91F; D95A	1053	YES- S87N	492	3	368	6	38	100	7	55	1	12
118306	16-434		Sweden	Europe	2016						N/A	N/A	N/A	59	39	67	158	148	71	65	1588	2	YES	NO	0	NO	73	YES	13	YES	228	non-mosaic	4635	PIB	WildType	234	YES- S91F; D95A	408	NO	231	3	333	6	47	100	7	17	1	100
118310	16-438		Sweden	Europe	2016						N/A	N/A	N/A	59	39	67	158	148	71	65	1588	0	NO	NO	20	YES	286	YES	13	YES	228	non-mosaic	517	PIB	G120K, A121N	234	YES- S91F; D95A	246	YES- S87N	234	3	521	6	24	100	7	15	1	11
118315	16-442		Sweden	Europe	2016						N/A	N/A	N/A	59	39	67	158	148	71	65	1588	2	YES	NO	3	YES	286	YES	13	YES	228	non-mosaic	4634	PIB	G120K, A121G	234	YES- S91F; D95A	1053	YES- S87N	492	3	368	6	38	100	7	55	1	12
118322	16-450		Sweden	Europe	2016						N/A	N/A	N/A	59	39	67	158	148	71	65	1588	2	YES	NO	3	YES	73	YES	13	YES	228	non-mosaic	4636	PIB	A121S	234	YES- S91F; D95A	408	NO	231	3	333	6	47	100	7	17	1	3
118331	16-459		Sweden	Europe	2016						N/A	N/A	N/A	59	39	67	158	148	153	65	7827	2	YES	NO	0	NO	286	YES	13	YES	228	non-mosaic	4637	PIB	WildType	234	YES- S91F; D95A	2090	YES- S87N	234	3	194	1	15	100	7	15	1	100
118337	16-466		Sweden	Europe	2016						N/A	N/A	N/A	59	112	67	158	148	71	65	11365	2	YES	NO	3	YES	73	YES	13	YES	294	non-mosaic	4639	PIA	N/A	234	YES- S91F; D95A	2091	YES- S87R	234	3	18	6	10	100	7	76	1	13
118341	16-47		Sweden	Europe	2016						N/A	N/A	N/A	435	39	67	78	148	71	65	13476	2	YES	NO	3	YES	286	YES	13	YES	228	non-mosaic	4351	PIA	N/A	233	YES- S91F; D95G	411	YES- S87N	231	3	193	6	54	100	1	26	1	13
118346	16-474		Sweden	Europe	2016						N/A	N/A	N/A	59	39	67	78	148	71	65	1596	2	YES	NO	0	NO	286	YES	13	YES	287	non-mosaic	4640	PIB	G120K, A121N	234	YES- S91F; D95A	1563	YES- S87N	231	3		6	204	100	7	26	1	11
118348	16-476		Sweden	Europe	2016						N/A	N/A	N/A	59	39	67	238	148	71	65	13957	2	YES	NO	0	NO	286	YES	13	YES	228	non-mosaic	4641	PIB	WildType	234	YES- S91F; D95A	246	YES- S87N	234	3	368	6	38	100	7	15	1	1
118367	16-501		Sweden	Europe	2016						N/A	N/A	N/A	59	39	67	158	148	71	65	1588	0	NO	NO	0	NO	73	YES	13	YES	228	non-mosaic	4642	PIB	A121S	234	YES- S91F; D95A	408	NO	231	3	193	6	54	100	7	17	1	3
118377	16-510		Sweden	Europe	2016						N/A	N/A	N/A	59	39	67	158	148	71	65	1588	2	YES	NO	3	YES	73	YES	13	YES	228	non-mosaic	4643	PIB	G120K, A121D	234	YES- S91F; D95A	243	YES- S87R	231	3		6	208	100	7	3	1	8
118380	16-513		Sweden	Europe	2016						N/A	N/A	N/A	59	39	67	158	148	71	65	1588	2	YES	NO	3	YES	73	YES	13	YES	228	non-mosaic	4643	PIB	G120K, A121D	234	YES- S91F; D95A	243	YES- S87R	231	3		6	208	100	7	3	1	8
118455	16-517		Sweden	Europe	2016						N/A	N/A	N/A	59	39	67	158	148	71	65	1588	44	YES	NO	0	NO	286	YES	13	YES	228	non-mosaic	1764	PIA	N/A	234	YES- S91F; D95A	246	YES- S87N		3		6	206	100	7	15	1	14
118489	16-565		Sweden	Europe	2016						N/A	N/A	N/A	59	39	67	158	148	71	65	1588	0	NO	NO	3	YES	286	YES	13	YES	228	non-mosaic	1140	PIB	G120K, A121D	234	YES- S91F; D95A	246	YES- S87N	231	3	521	6	24	100	7	15	1	10
118492	16-570		Sweden	Europe	2016						N/A	N/A	N/A	59	39	67	158	148	71	65	1588	2	YES	NO	0	NO	73	YES	13	YES	228	non-mosaic	4631	PIB	G120K, A121D	234	YES- S91F; D95A	1699	YES- D86N	231	3	333	6	47	100	7	78	1	67
118495	16-576		Sweden	Europe	2016						N/A	N/A	N/A	59	39	67	158	148	71	65	1588	0	NO	NO	3	YES	286	YES	13	YES	228	non-mosaic	1140	PIB	G120K, A121D	234	YES- S91F; D95A	246	YES- S87N	231	3	521	6	24	100	7	15	1	10
118499	16-580		Sweden	Europe	2016						N/A	N/A	N/A	59	39	67	158	148	71	65	1588	2	YES	NO	0	NO	73	YES	376	YES	284	non-mosaic	896	PIB	G120K, A121D	962	YES- S91F; D95A	470	YES- S87N	231	3	12	3	19	100	21	33	1	8
118500	16-581		Sweden	Europe	2016						N/A	N/A	N/A	59	39	67	158	148	71	65	1588	2	YES	NO	3	YES	286	YES	13	YES	228	non-mosaic	4644	PIB	A121S	234	YES- S91F; D95A	246	YES- S87N	231	3		6	209	100	7	15	1	3
118504	16-585		Sweden	Europe	2016						N/A	N/A	N/A	59	39	67	158	148	71	65	1588	2	YES	NO	3	YES	286	YES	13	YES	228	non-mosaic	765	PIB	G120K, A121G	234	YES- S91F; D95A	514	YES- S87N; S88P	231	3	13	3	1	100	7	43	1	12
118517	16-599		Sweden	Europe	2016						N/A	N/A	N/A	59	39	67	158	149	71	65	8780	0	NO	NO	3	YES	290	YES	223	NO	515	non-mosaic	1454	PIA	N/A	234	YES- S91F; D95A	405	YES- S87R	231	3	193	6	54	100	7	20	100	13
118524	16-605		Sweden	Europe	2016						N/A	N/A	N/A	59	39	67	158	148	71	65	1588	2	YES	NO	3	YES	73	YES	13	YES	228	non-mosaic	4643	PIB	G120K, A121D	234	YES- S91F; D95A	243	YES- S87R	231	3		6	208	100	7	3	1	8
118528	16-65		Sweden	Europe	2016						N/A	N/A	N/A	59	39	67	157	148	71	133	8776	2	YES	NO	3	YES	73	YES	13	YES	23	non-mosaic	2625	PIA	N/A	234	YES- S91F; D95A	408	NO	435	3		6	196	100	7	17	1	14
118529	16-66		Sweden	Europe	2016						N/A	N/A	N/A	59	39	67	158	148	71	65	1588	2	YES	NO	[S][I]	YES	73	YES	13	YES	287	non-mosaic	4646	PIB	G120K, A121G	234	YES- S91F; D95A	514	YES- S87N; S88P	231	3	12	6	25	100	7	43	1	12
118532	16-70		Sweden	Europe	2016						N/A	N/A	N/A	435	39	67	78	148	71	65	13476	2	YES	NO	3	YES	286	YES	13	YES	228	non-mosaic	4351	PIA	N/A	233	YES- S91F; D95G	411	YES- S87N	231	3	193	6	54	100	1	26	1	13
118547	16-91		Sweden	Europe	2016						N/A	N/A	N/A	59	39	67	158	148	71	65	1588	2	YES	NO	[S][I]	YES	286	YES	13	YES	228	non-mosaic	4648	PIA	N/A	234	YES- S91F; D95A	246	YES- S87N	231	3	368	6	38	100	7	15	1	14
118549	16-94		Sweden	Europe	2016						N/A	N/A	N/A	59	39	67	158	148	71	65	1588	0	NO	NO	0	NO	286	YES	13	YES	228	non-mosaic	537	PIB	WildType	234	YES- S91F; D95A	246	YES- S87N	234	3	368	6	38	100	7	15	1	1
118556	16AM100093		Sweden	Europe	2016						N/A	N/A	N/A	59	39	170	158	148	71	65	8133	2	YES	NO	3	YES	286	YES	13	YES	228	non-mosaic	4650	PIB	WildType	234	YES- S91F; D95A	246	YES- S87N	231	3	12	6	25	100	7	15	1	100
118558	16AM100114		Sweden	Europe	2016						N/A	N/A	N/A	59	39	67	158	148	71	65	1588	2	YES	NO	3	YES	286	YES	13	YES	228	non-mosaic	699	PIA	N/A	234	YES- S91F; D95A	2028	YES- S87N	231	3	368	6	38	100	7	13	1	13
118577	16AM100459		Sweden	Europe	2016						N/A	N/A	N/A	59	39	67	158	148	71	65	1588	[S][I]	NO	YES	0	NO	286	YES	13	YES	228	non-mosaic	537	PIB	WildType	234	YES- S91F; D95A	104	YES- S87R	234	3	368	6	38	100	7	3	1	1
118582	16AM100549		Sweden	Europe	2016						N/A	N/A	N/A	59	39	67	158	148	71	65	1588	2	YES	NO	0	YES	286	YES	13	YES	228	non-mosaic	699	PIA	N/A	234	YES- S91F; D95A	2028	YES- S87N	231	3	368	6	38	100	7	13	1	13
118604	16AM100957		Sweden	Europe	2016						N/A	N/A	N/A	59	39	67	158	148	71	65	1588	2	YES	NO	0	NO	286	YES	13	YES	228	non-mosaic	537	PIB	WildType	234	YES- S91F; D95A	104	YES- S87R	234	3	368	6	38	100	7	3	1	1
118607	16AM101029		Sweden	Europe	2016						N/A	N/A	N/A	59	39	67	158	148	71	65	1588	2	YES	NO	[S][I]	YES	73	YES	13	YES	228	non-mosaic	1585	PIB	A121S	234	YES- S91F; D95A	408	NO	442	3	333	6	47	100	7	17	1	3
118611	16AM101131		Sweden	Europe	2016						N/A	N/A	N/A	59	39	170	158	148	71	65	8133	2	YES	NO	3	YES	286	YES	13	YES	228	non-mosaic	4650	PIB	WildType	234	YES- S91F; D95A	246	YES- S87N	231	3	12	6	25	100	7	15	1	100
118613	16AM101147		Sweden	Europe	2016						N/A	N/A	N/A	59	39	67	158	148	71	65	1588	2	YES	NO	0	NO	286	YES	13	YES	228	non-mosaic	537	PIB	WildType	234	YES- S91F; D95A	104	YES- S87R	234	3	368	6	38	100	7	3	1	1
118624	16AM101412		Sweden	Europe	2016						N/A	N/A	N/A	59	39	67	158	148	71	65	1588	11	YES	NO	3	YES	73	YES	13	YES	228	non-mosaic	2692	PIB	G120K, A121D	234	YES- S91F; D95A	408	NO		3	333	6	47	100	7	17	1	8
118627	16AM101451		Sweden	Europe	2016						N/A	N/A	N/A	59	39	67	158	148	154	133	13951	2	YES	NO	0	YES	73	YES	227	NO	228	non-mosaic	708	PIA	N/A	234	YES- S91F; D95A	1053	YES- S87N	231	3	13	6	69	100	7	55	100	19
118630	16AM101498		Sweden	Europe	2016						N/A	N/A	N/A	59	39	67	158	148	71	65	1588	[S][I]	NO	YES	3	YES	286	YES	13	YES	228	non-mosaic	4651	PIB	G120R, A121D	234	YES- S91F; D95A	1053	YES- S87N	231	3	368	6	38	100	7	55	1	9
118638	16AM101606		Sweden	Europe	2016						N/A	N/A	N/A	59	39	67	158	148	71	65	1588	0	NO	NO	[S][I]	YES	286	YES	13	YES	228	non-mosaic	537	PIB	WildType	234	YES- S91F; D95A	246	YES- S87N	234	3	368	6	38	100	7	15	1	1
118648	16AM101944		Sweden	Europe	2016						N/A	N/A	N/A	59	39	67	158	148	71	65	1588	0	NO	NO	0	NO	286	YES	13	YES	228	non-mosaic	537	PIB	WildType	234	YES- S91F; D95A	246	YES- S87N	234	3	368	6	38	100	7	15	1	1
118652	16AM102088		Sweden	Europe	2016						N/A	N/A	N/A	59	39	67	158	148	71	65	1588	2	YES	NO	3	YES	73	YES	13	YES	228	non-mosaic	4654	PIB	A121S	234	YES- S91F; D95A	408	NO		3	333	6	47	100	7	17	1	3
118653	16AM102097		Sweden	Europe	2016						N/A	N/A	N/A	59	39	67	158	148	71	65	1588	2	YES	NO	0	YES	286	YES	13	YES	2559	non-mosaic	754	PIB	G120K, A121G	234	YES- S91F; D95A	246	YES- S87N		3	368	6	38	22	7	15	1	12
118657	16AM102136		Sweden	Europe	2016						N/A	N/A	N/A	59	39	67	158	148	71	65	1588	0	NO	NO	0	NO	286	YES	13	YES	228	non-mosaic	537	PIB	WildType	234	YES- S91F; D95A	246	YES- S87N	234	3	368	6	38	100	7	15	1	1
118704	16AM103164		Sweden	Europe	2016						N/A	N/A	N/A	59	39	67	158	148	71	65	1588	0	NO	NO	3	YES	1372	YES	13	YES	228	non-mosaic	3181	PIB	G120K, A121G	234	YES- S91F; D95A	246	YES- S87N	231	3	368	6	38	100	7	15	1	12
118712	16AM103436		Sweden	Europe	2016						N/A	N/A	N/A	435	39	67	78	148	71	65	13476	2	YES	NO	[S][I]	YES	73	YES	13	YES	228	non-mosaic	4656	PIB	WildType	234	YES- S91F; D95A	411	YES- S87N	234	3	193	6	54	100	7	26	1	100
118729	16AM103746		Sweden	Europe	2016						N/A	N/A	N/A	59	39	67	158	148	71	65	1588	0	NO	NO	0	NO	286	YES	13	YES	228	non-mosaic	537	PIB	WildType	234	YES- S91F; D95A	246	YES- S87N	234	3	368	6	38	100	7	15	1	1
118746	16AM104120		Sweden	Europe	2016						N/A	N/A	N/A	59	39	67	158	148	71	65	1588	0	NO	NO	0	NO	286	YES	8	NO	228	non-mosaic	537	PIB	WildType	234	YES- S91F; D95A	246	YES- S87N	234	3	13	3	1	100	7	15	100	1
118763	16AM104380		Sweden	Europe	2016						N/A	N/A	N/A	59	39	67	158	148	71	65	1588	2	YES	NO	0	NO	286	YES	13	YES	228	non-mosaic	4658	PIB	WildType	234	YES- S91F; D95A	104	YES- S87R	234	3	368	6	38	100	7	3	1	1
118766	16AM104396		Sweden	Europe	2016						N/A	N/A	N/A	59	39	67	158	148	71	65	1588	0	NO	NO	[S][I]	YES	286	YES	13	YES	228	non-mosaic	4659	PIB	G120K, A121G	234	YES- S91F; D95A	1053	YES- S87N	492	3		6	181	100	7	55	1	12
118775	16AM104558		Sweden	Europe	2016						N/A	N/A	N/A	59	39	67	158	148	71	65	1588	0	NO	NO	3	YES	286	YES	13	YES	228	non-mosaic	4659	PIB	G120K, A121G	234	YES- S91F; D95A	1053	YES- S87N	492	3		6	181	100	7	55	1	12
118785	16AM104821		Sweden	Europe	2016						N/A	N/A	N/A	59	39	67	157	148	71	65	11249	2	YES	NO	3	YES	73	YES	13	YES	228	non-mosaic	669	PIA	N/A	234	YES- S91F; D95A	408	NO	231	3	13	3	1	100	7	17	1	14
118789	16AM104901		Sweden	Europe	2016						N/A	N/A	N/A	59	39	67	158	148	71	65	1588	0	NO	NO	3	YES	286	YES	13	YES	228	non-mosaic	537	PIB	WildType	234	YES- S91F; D95A	246	YES- S87N	234	3	368	6	38	100	7	15	1	1
118800	16AM105146		Sweden	Europe	2016						N/A	N/A	N/A	59	39	67	158	148	71	65	1588	0	NO	NO	3	YES	1372	YES	13	YES	228	non-mosaic	3181	PIB	G120K, A121G	234	YES- S91F; D95A	246	YES- S87N	231	3	368	6	38	100	7	15	1	12
118804	16AM105169		Sweden	Europe	2016						N/A	N/A	N/A	59	39	67	158	148	71	65	1588	0	NO	NO	[S][I]	YES	1372	YES	13	YES	228	non-mosaic	3181	PIB	G120K, A121G	234	YES- S91F; D95A	246	YES- S87N	231	3	368	6	38	100	7	15	1	12
118847	16AM106040		Sweden	Europe	2016						N/A	N/A	N/A	59	39	67	158	148	71	65	1588	0	NO	NO	3	YES	1372	YES	13	YES	228	non-mosaic	3181	PIB	G120K, A121G	234	YES- S91F; D95A	246	YES- S87N	231	3	368	6	38	100	7	15	1	12
119077	16AM106133		Sweden	Europe	2016						N/A	N/A	N/A	59	39	67	158	148	71	65	1588	0	NO	NO	3	YES	1372	YES	13	YES	228	non-mosaic	3181	PIB	G120K, A121G	234	YES- S91F; D95A	246	YES- S87N	231	3	368	6	38	100	7	15	1	12
119082	16AM106170		Sweden	Europe	2016						N/A	N/A	N/A	59	39	67	158	148	71	65	1588	2	YES	NO	[S][I]	YES	286	YES	13	YES	228	non-mosaic	3036	PIB	G120K, A121G	234	YES- S91F; D95A	411	YES- S87N		3	368	6	38	100	7	26	1	12
119096	16AM106424		Sweden	Europe	2016						N/A	N/A	N/A	59	39	67	158	148	71	65	1588	0	NO	NO	0	NO	1372	YES	13	YES	228	non-mosaic	3323	PIB	G120K, A121D	234	YES- S91F; D95A	2144	YES- S87N	231	3	368	6	38	100	7	15	1	8
119097	16AM106440		Sweden	Europe	2016						N/A	N/A	N/A	59	39	67	158	148	71	65	1588	0	NO	NO	3	YES	1372	YES	13	YES	228	non-mosaic	3181	PIB	G120K, A121G	234	YES- S91F; D95A	246	YES- S87N	231	3	368	6	38	100	7	15	1	12
119098	16AM106454		Sweden	Europe	2016						N/A	N/A	N/A	59	39	67	158	148	71	65	1588	39	YES	NO	3	YES	73	YES	13	YES	228	non-mosaic	4660	PIA	N/A	234	YES- S91F; D95A	246	YES- S87N	234	3	368	6	38	100	7	15	1	13
119102	16AM106502		Sweden	Europe	2016						N/A	N/A	N/A	59	39	67	158	148	71	65	1588	0	NO	NO	3	YES	1372	YES	13	YES	228	non-mosaic	3181	PIB	G120K, A121G	234	YES- S91F; D95A	246	YES- S87N	231	3	368	6	38	100	7	15	1	12
119110	16AM106682		Sweden	Europe	2016						N/A	N/A	N/A	59	39	67	158	148	71	65	1588	0	NO	NO	3	YES	1372	YES	13	YES	228	non-mosaic	3181	PIB	G120K, A121G	234	YES- S91F; D95A	246	YES- S87N	231	3	368	6	38	100	7	15	1	12
119149	16AM107420		Sweden	Europe	2016						N/A	N/A	N/A	59	39	67	158	148	71	65	1588	1	YES	NO	0	NO	73	YES	811	YES	228	non-mosaic	699	PIA	N/A	234	YES- S91F; D95A	405	YES- S87R	231	3	13	6	69	100	7	20	1	13
119205	16AM108574		Sweden	Europe	2016						N/A	N/A	N/A	59	39	67	158	148	71	65	1588	1	YES	NO	3	YES	73	YES	811	YES	228	non-mosaic	699	PIA	N/A	234	YES- S91F; D95A	405	YES- S87R	231	3	13	6	69	100	7	20	1	13
119212	16AM108788		Sweden	Europe	2016						N/A	N/A	N/A	59	39	67	158	148	71	65	1588	0	NO	NO	[S][I]	YES	1372	YES	13	YES	228	non-mosaic	3181	PIB	G120K, A121G	234	YES- S91F; D95A	246	YES- S87N	231	3	368	6	38	100	7	15	1	12
119216	16AM108872		Sweden	Europe	2016						N/A	N/A	N/A	59	39	67	158	148	71	65	1588	0	NO	NO	3	YES	1372	YES	13	YES	228	non-mosaic	3181	PIB	G120K, A121G	234	YES- S91F; D95A	246	YES- S87N	231	3	368	6	38	100	7	15	1	12
119219	16AM108933		Sweden	Europe	2016						N/A	N/A	N/A	59	39	67	158	148	71	65	1588	1	YES	NO	0	NO	73	YES	811	YES	228	non-mosaic	699	PIA	N/A	234	YES- S91F; D95A	405	YES- S87R	231	3	13	6	69	100	7	20	1	13
119223	16AM108987		Sweden	Europe	2016						N/A	N/A	N/A	59	39	67	158	148	71	65	1588	0	NO	NO	3	YES	286	YES	13	YES	228	non-mosaic	4661	PIB	A121S	234	YES- S91F; D95A	246	YES- S87N	231	3	521	6	24	100	7	15	1	3
119227	16AM109010		Sweden	Europe	2016						N/A	N/A	N/A	59	39	67	158	148	71	65	1588	0	NO	NO	3	YES	1372	YES	13	YES	228	non-mosaic	3181	PIB	G120K, A121G	234	YES- S91F; D95A	246	YES- S87N		3	368	6	38	100	7	15	1	12
119230	16AM109080		Sweden	Europe	2016						N/A	N/A	N/A	59	39	67	158	148	71	65	1588	1	YES	NO	0	NO	73	YES	811	YES	228	non-mosaic	699	PIA	N/A	234	YES- S91F; D95A	405	YES- S87R	231	3	13	6	69	100	7	20	1	13
119262	16AM109589		Sweden	Europe	2016						N/A	N/A	N/A	59	39	67	158	148	71	65	1588	0	NO	NO	[S][I]	YES	1372	YES	13	YES	228	non-mosaic	3181	PIB	G120K, A121G	234	YES- S91F; D95A	246	YES- S87N	231	3	368	6	38	100	7	15	1	12
119274	16AM109795		Sweden	Europe	2016						N/A	N/A	N/A	59	39	67	158	148	71	65	1588	0	NO	NO	20	YES	286	YES	13	YES	228	non-mosaic	517	PIB	G120K, A121N	234	YES- S91F; D95A	246	YES- S87N	234	3	521	6	24	100	7	15	1	11
119278	16AM109914		Sweden	Europe	2016						N/A	N/A	N/A	59	39	67	158	148	71	65	1588	0	NO	NO	[S][I]	YES	1372	YES	13	YES	228	non-mosaic	3181	PIB	G120K, A121G	234	YES- S91F; D95A	246	YES- S87N	231	3	368	6	38	100	7	15	1	12
119293	16AM110122		Sweden	Europe	2016						N/A	N/A	N/A	59	39	67	158	148	71	65	1588	0	NO	NO	[S][I]	YES	1372	YES	13	YES	228	non-mosaic	3181	PIB	G120K, A121G	234	YES- S91F; D95A	246	YES- S87N	231	3	368	6	38	100	7	15	1	12
119301	16AM110248		Sweden	Europe	2016						N/A	N/A	N/A	59	39	67	158	148	71	65	1588	0	NO	NO	0	NO	1372	YES	13	YES	228	non-mosaic	3181	PIB	G120K, A121G	234	YES- S91F; D95A	246	YES- S87N	231	3	368	6	38	100	7	15	1	12
119308	16AM110337		Sweden	Europe	2016						N/A	N/A	N/A	59	39	67	158	148	71	65	1588	2	YES	NO	0	NO	286	YES	13	YES	228	non-mosaic	537	PIB	WildType	234	YES- S91F; D95A	104	YES- S87R	234	3	368	6	38	100	7	3	1	1
119326	16AM110706		Sweden	Europe	2016						N/A	N/A	N/A	59	112	67	158	148	153	133	13953	[S][I]	NO	YES	3	YES	73	YES	13	YES	294	non-mosaic	4500	PIA	N/A	234	YES- S91F; D95A	630	NO	234	3	18	6	10	100	7	49	1	13
119344	16AM111067		Sweden	Europe	2016						N/A	N/A	N/A	59	39	67	158	148	71	65	1588	2	YES	NO	3	YES	73	YES	13	YES	228	non-mosaic	826	PIA	N/A	234	YES- S91F; D95A	408	NO	231	3	333	6	47	100	7	17	1	13
119368	16AM111622		Sweden	Europe	2016						N/A	N/A	N/A	59	39	67	158	148	71	65	1588	2	YES	NO	3	YES	73	YES	13	YES	228	non-mosaic	704	PIA	N/A	234	YES- S91F; D95A	408	NO	231	3	333	6	47	100	7	17	1	14
119376	16AM111726		Sweden	Europe	2016						N/A	N/A	N/A	59	39	67	158	148	71	65	1588	0	NO	NO	3	YES	1372	YES	13	YES	228	non-mosaic	3181	PIB	G120K, A121G	234	YES- S91F; D95A	246	YES- S87N	231	3	368	6	38	100	7	15	1	12
119388	16AM112147		Sweden	Europe	2016						N/A	N/A	N/A	59	39	67	158	148	71	65	1588	2	YES	NO	3	YES	286	YES	13	YES	228	non-mosaic	4662	PIB	G120K, A121G	234	YES- S91F; D95A	1053	YES- S87N	492	3		6	181	100	7	55	1	12
119403	16AM112420		Sweden	Europe	2016						N/A	N/A	N/A	59	39	67	111	148	71	65	1921	2	YES	NO	[S][I]	YES	286	YES	13	YES	228	non-mosaic	3195	PIB	WildType	234	YES- S91F; D95A	104	YES- S87R	231	3	881	6	139	100	7	3	1	100
119506	TH2		Thailand	Asia	2018		S	R	R	R	N/A	N/A	N/A	59	39	67	158	148	71	65	1588	2	YES	NO	[S][I]	YES	286	YES	13	YES	228	non-mosaic	4663	PIB	WildType	234	YES- S91F; D95A	411	YES- S87N	231	3	368	6	38	100	7	26	1	100
119507	TH3		Thailand	Asia	2018		S	R	R	R	N/A	N/A	N/A	59	39	67	158	148	71	65	1588	2	YES	NO	3	YES	286	YES	13	YES	228	non-mosaic	4664	PIA	N/A	234	YES- S91F; D95A	1704	YES- S87N; S88P	231	3	368	6	38	100	7	91	1	14
119525	TH22		Thailand	Asia	2018		S	R	R	R	N/A	N/A	N/A	59	39	67	158	149	71	65	8780	2	YES	NO	3	YES	290	YES	13	YES	515	non-mosaic	4667	PIB	WildType	234	YES- S91F; D95A	405	YES- S87R	234	3	193	6	54	100	7	20	1	100
119535	TH33		Thailand	Asia	2018		S	R	R	R	N/A	N/A	N/A	59	39	67	190	148	71	65	11682	2	YES	NO	3	YES	286	YES	13	YES	2638	non-mosaic	4668	PIB	G120K, A121G	234	YES- S91F; D95A	411	YES- S87N	231	3	16			100	7	26	1	12
119536	TH34		Thailand	Asia	2018		S	R	R	R	N/A	N/A	N/A	59	39	67	158	149	71	65	8780	2	YES	NO	3	YES	286	YES	223	NO	228	non-mosaic	1454	PIA	N/A	234	YES- S91F; D95A	411	YES- S87N		3	18	6	10	100	7	26	100	13
119551	TH51		Thailand	Asia	2018		S	R	R	R	N/A	N/A	N/A	59	39	67	158	148	71	65	1588	2	YES	NO	3	YES	73	YES	13	YES	287	non-mosaic	4002	PIB	G120N, A121N	234	YES- S91F; D95A	514	YES- S87N; S88P	231	3	12	6	25	100	7	43	1	24
119558	TH59		Thailand	Asia	2018		S	R	R	R	N/A	N/A	N/A	59	39	67	158	147	71	65	8774	2	YES	NO	3	YES	286	YES	13	YES	228	non-mosaic	699	PIA	N/A	234	YES- S91F; D95A	2149	YES- S87R	231	3	18	6	10	100	7	3	1	13
119559	TH60		Thailand	Asia	2018		S	R	R	R	N/A	N/A	N/A	59	39	67	158	148	71	65	1588	11	YES	NO	3	YES	73	YES	13	YES	228	non-mosaic	4671	PIB	G120K, A121D	234	YES- S91F; D95A	408	NO	231	3	333	6	47	100	7	17	1	8
119562	TH63		Thailand	Asia	2018		S	R	R	R	N/A	N/A	N/A	59	39	67	158	147	71	65	8774	11	YES	NO	3	YES	73	YES	13	YES	228	non-mosaic	4672	PIB	WildType	234	YES- S91F; D95A	408	NO		3	333	6	47	32	7	17	1	100
27472	GCGS0162	ERR223668; GCGS162	USA	North America	2009	S	S	S	I	S	N/A	N/A	N/A	126	142	67	156	230	153	65	10317	0	NO	YES	[S][I]	YES	45	YES	8	NO	294	non-mosaic	592	PIB	WildType	19	NO	260	NO	231	3	371	6	29	100	100	7	100	1
31193	NM9396	SC_RUN_13299_1#18	UK [England]	Europe	2012						N/A	N/A	N/A	59	39	170	156	150	153	65	11172	0	NO	YES	0	NO	45	YES	8	NO	294	non-mosaic	643	PIB	WildType	19	NO	260	NO	231	3	371	6	29	100	100	7	100	1
31465	590_68	10868_8_17	Spain	Europe	2008	S	S	S	I	I	N/A	N/A	N/A	59	39	67	156	150	153	65	1584	0	NO	YES	0	NO	45	YES	8	NO	294	non-mosaic	591	PIB	WildType	19	NO	260	NO	231	3	371	6	29	100	100	7	100	1
31489	POL_10_1	10868_8_74	Poland	Europe	2010	S	S	S	R	S	N/A	N/A	N/A	59	39	67	156	150	153	65	1584	0	NO	YES	[S][I]	YES	45	YES	8	NO	294	non-mosaic	554	PIB	G120K, A121D	19	NO	407	NO	436	3	371	6	29	2	100	7	100	8
31565	989000408	10356_1_19	USA	North America	1998		S	S	I		N/A	N/A	N/A	59	39	67	156	150	153	65	1584	0	NO	YES	0	NO	45	YES	8	NO	294	non-mosaic	727	PIB	WildType	19	NO	260	NO	231	3	371	6	29	100	100	7	100	1
31589	989000089	10356_1_58	Spain	Europe	1998		S	S	I		N/A	N/A	N/A	59	39	67	156	150	153	65	1584	0	NO	YES	0	NO	45	YES	8	NO	294	non-mosaic	727	PIB	WildType	19	NO	260	NO	231	3	371	6	29	100	100	7	100	1
31609	590_267	10868_8_16	Slovakia	Europe	2008	S	S	S	I	I	N/A	N/A	N/A	59	39	67	156	150	153	65	1584	0	NO	YES	0	NO	45	YES	8	NO	294	non-mosaic	727	PIB	WildType	19	NO	260	NO	231	3	371	6	29	100	100	7	100	1
31622	NO_09_3595	10868_8_34; ERR388313	Norway	Europe	2009	S	S	S	R	I	N/A	N/A	N/A	126	142	67	156	230	153	65	10317	0	NO	YES	[S][I]	YES	45	YES	8	NO	294	non-mosaic	592	PIB	WildType	19	NO	260	NO	231	3	371	6	29	100	100	7	100	1
31697	05_590_11	10625_6_25	Australia	Oceania	2004	S	S	S	I	I	N/A	N/A	N/A	59	39	67	156	150	153	65	1584	0	NO	YES	0	NO	45	YES	8	NO	294	non-mosaic	812	PIB	WildType	19	NO	260	NO	231	3	371	6	29	100	100	7	100	1
31786	999000015	10356_1_37	Denmark	Europe	1999		S	S	I		N/A	N/A	N/A	59	39	67	156	150	153	65	1584	0	NO	YES	0	NO	45	YES	8	NO	294	non-mosaic	873	PIB	WildType	19	NO	260	NO	231	3	371	6	29	100	100	7	100	1
31787	989000377	10356_1_50	Italy	Europe	1998		S	S	I		N/A	N/A	N/A	59	39	67	156	150	153	65	1584	0	NO	YES	0	NO	45	YES	8	NO	294	non-mosaic	874	PIB	WildType	19	NO	260	NO	231	3	371	6	29	100	100	7	100	1
31788	989000285	10356_1_36	Denmark	Europe	1998		S	S	I		N/A	N/A	N/A	59	39	67	156	150	153	65	1584	0	NO	YES	0	NO	45	YES	8	NO	294	non-mosaic	875	PIB	WildType	19	NO	260	NO	231	3	371	6	29	100	100	7	100	1
31789	989000395	10356_1_18	USA	North America	1998		S	S	I		N/A	N/A	N/A	59	39	67	156	150	153	65	1584	0	NO	YES	0	NO	45	YES	8	NO	294	non-mosaic	876	PIB	WildType	19	NO	260	NO	231	3	371	6	29	100	100	7	100	1
31790	989000378	10356_1_39	France	Europe	1998		S	S	I		N/A	N/A	N/A	59	39	67	156	150	153	65	1584	0	NO	YES	0	NO	45	YES	8	NO	294	non-mosaic	875	PIB	WildType	19	NO	260	NO	231	3	371	6	29	100	100	7	100	1
31791	989000325	10356_1_17	USA	North America	1998		S	S	I		N/A	N/A	N/A	59	39	67	156	150	153	65	1584	0	NO	YES	0	NO	45	YES	8	NO	294	non-mosaic	591	PIB	WildType	19	NO	260	NO	231	3	371	6	29	100	100	7	100	1
31794	989000284	10356_1_68	UK	Europe	1998		S	S	I		N/A	N/A	N/A	59	39	67	156	150	153	65	1584	0	NO	YES	0	NO	45	YES	8	NO	294	non-mosaic	875	PIB	WildType	19	NO	511	NO	231	3	371	6	29	100	100	2	100	1
34772	ATL_2011_01_08		USA	North America	2011						N/A	N/A	N/A	59	39	67	156	150	153	65	1584	0	NO	YES	0	NO	45	YES	8	NO	294	non-mosaic	980	PIB	WildType	19	NO	260	NO	231	3	371	6	29	100	100	7	100	1
34780	MIA_2011_03-10		USA	North America	2011						N/A	N/A	N/A	59	39	67	156	150	153	65	1584	0	NO	YES	0	NO	45	YES	8	NO	294	non-mosaic	727	PIB	WildType	[S][I]	N/A	260	NO	231	3	371	6	29	100	100	7	100	1
34803	MU_NG26		Sweden	Europe	1999						N/A	N/A	N/A	59	39	67	156	150	153	65	1584	0	NO	YES	0	NO	45	YES	8	NO	294	non-mosaic	727	PIB	WildType	19	NO	260	NO	231	3	371	6	29	100	100	7	100	1
37111	GCGS0395	12CFX_C_019; 3416STDY6016791	USA	North America	2012	S	S	S	I	I	N/A	N/A	N/A	59	39	67	156	150	153	65	1584	0	NO	YES	0	NO	45	YES	8	NO	294	non-mosaic	1926	PIB	WildType	19	NO	260	NO	231	3	371	6	29	100	100	7	100	1
37129	GCGS0543	11CFX_C_001; 3416STDY6016810	USA	North America	2011	S	S	S	R	S	N/A	N/A	N/A	126	142	67	156	230	153	65	10317	0	NO	YES	[S][I]	YES	45	YES	8	NO	294	non-mosaic	1935	PIB	WildType	19	NO	260	NO	231	3	13	6	69	100	100	7	100	1
37158	GCGS0312	11CFX_C_030; 3416STDY6016839	USA	North America	2011	S	S	S	R	I	N/A	N/A	N/A	59	39	67	156	150	153	65	1584	0	NO	YES	6	YES	45	YES	8	NO	294	non-mosaic	1952	PIB	WildType	19	NO	260	NO	231	3	371	6	29	100	100	7	100	1
37195	GCGS0456	12CFX_C_035; 3416STDY6016876	USA	North America	2012	S	S	S	I	S	N/A	N/A	N/A	126	142	67	156	230	153	65	10317	0	NO	YES	[S][I]	YES	45	YES	8	NO	294	non-mosaic	1972	PIB	WildType	19	NO	260	NO	231	3	371	6	29	100	100	7	100	1
37212	GCGS0311	05AZI_T_001; 3416STDY6016894	USA	North America	2005	S	S	S	I	I	N/A	N/A	N/A	59	39	67	156	150	153	65	1584	0	NO	YES	0	NO	45	YES	8	NO	294	non-mosaic	591	PIB	WildType	19	NO	260	NO	436	3	371	6	29	2	100	7	100	1
37230	GCGS0284	05AZI_T_019; 3416STDY6016912	USA	North America	2005	S	S	S	I	S	N/A	N/A	N/A	59	39	67	156	150	153	65	1584	0	NO	YES	0	NO	45	YES	8	NO	294	non-mosaic	1986	PIB	WildType	19	NO	260	NO	436	3	371	6	29	2	100	7	100	1
37246	GCGS0290	06AZI_T_005; 3416STDY6016928	USA	North America	2006	S	S	S	I	I	N/A	N/A	N/A	59	39	67	156	150	153	65	1584	0	NO	YES	0	NO	45	YES	8	NO	294	non-mosaic	1996	PIB	A121S	500	NO	260	NO	231	3	371	6	29	100	41	7	100	3
37396	GCGS0345	10AZI_C_005; 3416STDY6017080	USA	North America	2010	S	S	S	I	I	N/A	N/A	N/A	59	142	67	156	150	153	65	11418	0	NO	YES	0	NO	45	YES	8	NO	294	non-mosaic	2040	PIB	WildType	19	NO	407	NO	231	3	371	6	29	100	100	7	100	100
37497	GCGS0850	13AZI_C_015; 3416STDY6017183	USA	North America	2013	S	S	R	R	I	N/A	N/A	N/A	59	39	67	156	150	153	65	1584	0	NO	YES	[S][I]	YES	45	YES	8	NO	294	non-mosaic	2071	PIB	WildType	19	NO	260	NO	231	3	371	6	29	100	100	7	100	1
37519	GCGS0473	12AZI_T_014; 3416STDY6017205	USA	North America	2012	S	S	S	R	I	N/A	N/A	N/A	126	142	67	156	230	153	65	10317	0	NO	YES	[S][I]	YES	45	YES	8	NO	294	non-mosaic	591	PIB	WildType	19	NO	260	NO	231	3	371	6	29	100	100	7	100	1
37549	GCGS0460	13AZI_T_010; 3416STDY6017235	USA	North America	2013	S	S	S	R	I	N/A	N/A	N/A	126	142	67	156	230	153	65	10317	0	NO	YES	6	YES	45	YES	8	NO	294	non-mosaic	591	PIB	WildType	19	NO	260	NO	436	3	371	6	29	2	100	7	100	1
41200	12U020152		UK [England]	Europe	2012						N/A	N/A	N/A	59	39	67	156	150	153	65	1584	0	NO	YES	0	NO	45	YES	8	NO	294	non-mosaic	643	PIB	WildType	19	NO	260	NO	231	3	371	6	29	100	100	7	100	1
45053	EXNG250		Australia	Oceania	2012		S	S	I		N/A	N/A	N/A	59	39	67	156	150	153	65	1584	0	NO	YES	0	NO	45	YES	8	NO	294	non-mosaic	874	PIB	WildType	19	NO	260	NO	231	3	371	6	29	100	100	7	100	1
45069	EXNG295		Australia	Oceania	2013		S	S	I		N/A	N/A	N/A	126	142	67	156	230	153	65	10317	0	NO	YES	[S][I]	YES	45	YES	8	NO	294	non-mosaic	1444	PIB	WildType	19	NO	260	NO	231	3	371	6	29	100	100	7	100	1
45072	EXNG307		Australia	Oceania	2013		S	S	I		N/A	N/A	N/A	126	142	67	156	230	153	65	10317	0	NO	YES	6	YES	45	YES	8	NO	294	non-mosaic	1446	PIB	WildType	19	NO	260	NO	231	3	371	6	29	100	100	7	100	1
46855	523401		Norway	Europe	2015	S	S	R	R	R	N/A	N/A	N/A	59	39	67	156	148	153	65	8145	2	YES	NO	3	YES	45	YES	8	NO	1303	non-mosaic	699	PIA	N/A	234	YES-S91F; D95A	405	YES- S87R	231	3	16	6	18	100	7	20	100	13
46951	537058		Norway	Europe	2016	S	S	R	R	R	N/A	N/A	N/A	59	39	67	156	148	153	65	8145	2	YES	NO	3	YES	45	YES	8	NO	294	non-mosaic	2165	PIA	N/A	234	YES-S91F; D95A	405	YES- S87R	231	3	875	6	49	100	7	20	100	13
47357	SRR3343483		UK [England]	Europe	2013						N/A	N/A	N/A	59	39	67	156	150	153	65	1584	0	NO	YES	6	YES	45	YES	8	NO	294	non-mosaic	591	PIB	WildType	19	NO	260	NO	231	3	371	6	29	100	100	7	100	1
47375	SRR3343501		UK [England]	Europe	2013						N/A	N/A	N/A	59	39	170	156	150	153	65	11172	0	NO	YES	0	NO	45	YES	8	NO	294	non-mosaic	643	PIB	WildType	15	NO	260	NO	231	3	521	6	24	100	100	7	100	1
47401	SRR3343527		UK [England]	Europe	2013						N/A	N/A	N/A	59	39	67	156	150	153	65	1584	0	NO	YES	6	YES	45	YES	8	NO	294	non-mosaic	591	PIB	WildType	19	NO	260	NO	231	3	371	6	29	100	100	7	100	1
47407	SRR3343533		UK [England]	Europe	2013						N/A	N/A	N/A	59	39	67	156	150	153	65	1584	0	NO	YES	6	YES	45	YES	8	NO	294	non-mosaic	591	PIB	WildType	19	NO	260	NO	231	3	371	6	29	100	100	7	100	1
47430	SRR3343556		UK [England]	Europe	2013						N/A	N/A	N/A	59	39	67	156	150	153	65	1584	0	NO	YES	6	YES	45	YES	8	NO	294	non-mosaic	591	PIB	WildType	19	NO	260	NO	231	3	371	6	29	100	100	7	100	1
47435	SRR3343561		UK [England]	Europe	2013						N/A	N/A	N/A	59	39	67	156	150	153	65	1584	0	NO	YES	6	YES	45	YES	8	NO	294	non-mosaic	591	PIB	WildType	19	NO	260	NO	231	3	371	6	29	100	100	7	100	1
47443	SRR3343569		UK [England]	Europe	2013						N/A	N/A	N/A	59	39	67	156	150	153	65	1584	0	NO	YES	6	YES	45	YES	8	NO	294	non-mosaic	591	PIB	WildType	19	NO	260	NO	231	3	371	6	29	100	100	7	100	1
47478	SRR3343605		UK [England]	Europe	2013						N/A	N/A	N/A	59	112	67	156	150	153	65	12492	0	NO	YES	0	NO	45	YES	8	NO	294	non-mosaic	1566	PIB	WildType	19	NO	260	NO	231	3	371	6	29	100	100	7	100	1
47502	SRR3343631		UK [England]	Europe	2013						N/A	N/A	N/A	59	39	67	156	150	153	65	1584	0	NO	YES	6	YES	45	YES	8	NO	294	non-mosaic	591	PIB	WildType	19	NO	260	NO	231	3	371	6	29	100	100	7	100	1
47511	SRR3343642		UK [England]	Europe	2013						N/A	N/A	N/A	59	39	67	156	150	153	65	1584	0	NO	YES	6	YES	45	YES	8	NO	294	non-mosaic	591	PIB	WildType	19	NO	260	NO	231	3	371	6	29	100	100	7	100	1
47532	SRR3343666		UK [England]	Europe	2012						N/A	N/A	N/A	59	39	67	156	150	153	65	1584	0	NO	YES	0	NO	45	YES	8	NO	294	non-mosaic	1566	PIB	WildType	19	NO	260	NO	[S][I]	3	371	6	29	100	100	7	100	1
47571	SRR3349172		UK [England]	Europe	2013						N/A	N/A	N/A	59	39	67	190	148	153	65	9903	2	YES	NO	3	YES	45	YES	8	NO	294	non-mosaic	669	PIA	N/A	[S][I]	N/A	245	YES- D86N	231	3	16	6	18	100	7	18	100	14
47581	SRR3349182		UK [England]	Europe	2013						N/A	N/A	N/A	59	39	67	156	150	153	65	1584	0	NO	YES	0	NO	45	YES	8	NO	294	non-mosaic	1566	PIB	WildType	19	NO	260	NO	231	3	371	6	29	100	100	7	100	1
47588	SRR3349189		UK [England]	Europe	2013						N/A	N/A	N/A	59	39	67	156	150	153	65	1584	0	NO	YES	6	YES	45	YES	8	NO	294	non-mosaic	591	PIB	WildType	19	NO	260	NO	231	3	371	6	29	100	100	7	100	1
47591	SRR3349192		UK [England]	Europe	2013						N/A	N/A	N/A	59	39	67	156	150	153	65	1584	0	NO	YES	6	YES	45	YES	8	NO	294	non-mosaic	591	PIB	WildType	19	NO	260	NO	231	3	371	6	29	100	100	7	100	1
47597	SRR3349198		UK [England]	Europe	2013						N/A	N/A	N/A	59	39	67	156	150	153	65	1584	0	NO	YES	[S][I]	YES	45	YES	8	NO	294	non-mosaic	591	PIB	WildType	19	NO	260	NO	231	3	371	6	29	100	100	7	100	1
47605	SRR3349206		UK [England]	Europe	2013						N/A	N/A	N/A	59	39	67	190	148	153	65	9903	2	YES	NO	3	YES	45	YES	8	NO	294	non-mosaic	669	PIA	N/A	234	YES-S91F; D95A	245	YES- D86N	231	3	16	6	18	100	7	18	100	14
47661	SRR3349262		UK [England]	Europe	2013						N/A	N/A	N/A	59	39	67	156	150	153	65	1584	0	NO	YES	6	YES	45	YES	8	NO	294	non-mosaic	591	PIB	WildType	19	NO	260	NO	231	3	371	6	29	100	100	7	100	1
47668	SRR3349269		UK [England]	Europe	2013						N/A	N/A	N/A	59	39	67	156	150	153	65	1584	0	NO	YES	6	YES	45	YES	8	NO	294	non-mosaic	591	PIB	WildType	19	NO	260	NO	231	3	371	6	29	100	100	7	100	1
47675	SRR3349276		UK [England]	Europe	2013						N/A	N/A	N/A	59	39	67	156	150	153	65	1584	0	NO	YES	6	YES	45	YES	8	NO	294	non-mosaic	591	PIB	WildType	[S][I]	N/A	260	NO	231	3	371	6	29	100	100	7	100	1
47677	SRR3349278		UK [England]	Europe	2013						N/A	N/A	N/A	59	39	67	[S][I]	150	153	65		0	NO	YES	[S][I]	YES	45	YES	8	NO	294	non-mosaic	591	PIB	WildType	19	NO	260	NO	231	3	371	6	29	100	100	7	100	1
47682	SRR3349283		UK [England]	Europe	2013						N/A	N/A	N/A	59	39	67	156	150	153	65	1584	0	NO	YES	6	YES	45	YES	8	NO	294	non-mosaic	1590	PIB	WildType	[S][I]	N/A	260	NO	231	3	194	2	50	100	100	7	100	1
47688	SRR3349289		UK [England]	Europe	2013						N/A	N/A	N/A	59	39	67	190	148	153	65	9903	2	YES	NO	3	YES	45	YES	8	NO	294	non-mosaic	669	PIA	N/A	[S][I]	N/A	245	YES- D86N	231	3	16	6	18	100	7	18	100	14
47698	SRR3349299		UK [England]	Europe	2013						N/A	N/A	N/A	59	39	67	156	150	153	65	1584	0	NO	YES	6	YES	45	YES	8	NO	294	non-mosaic	591	PIB	WildType	19	NO	260	NO	231	3	371	6	29	100	100	7	100	1
47737	SRR3349338		UK [England]	Europe	2013						N/A	N/A	N/A	59	39	67	156	150	153	65	1584	0	NO	YES	6	YES	45	YES	8	NO	294	non-mosaic	591	PIB	WildType	19	NO	260	NO	231	3	371	6	29	100	100	7	100	1
47738	SRR3349339		UK [England]	Europe	2013						N/A	N/A	N/A	59	39	67	156	150	153	65	1584	0	NO	YES	6	YES	45	YES	8	NO	294	non-mosaic	1591	PIB	WildType	19	NO	260	NO	231	3	371	6	29	100	100	7	100	1
47742	SRR3349343		UK [England]	Europe	2013						N/A	N/A	N/A	59	39	67	156	150	153	65	1584	0	NO	YES	0	NO	45	YES	8	NO	1321	non-mosaic	1140	PIB	G120K, A121D	19	NO	260	NO	231	3	371	6	29	100	100	7	100	10
47743	SRR3349344		UK [England]	Europe	2013						N/A	N/A	N/A	59	39	67	156	150	153	65	1584	0	NO	YES	6	YES	45	YES	8	NO	294	non-mosaic	591	PIB	WildType	[S][I]	N/A	260	NO	231	3	371	6	29	100	100	7	100	1
47744	SRR3349345		UK [England]	Europe	2013						N/A	N/A	N/A	59	39	67	156	150	153	65	1584	0	NO	YES	6	YES	45	YES	8	NO	294	non-mosaic	591	PIB	WildType	19	NO	260	NO	231	3	371	6	29	100	100	7	100	1
47787	SRR3349558		UK [England]	Europe	2014						N/A	N/A	N/A	59	39	67	156	150	153	65	1584	0	NO	YES	6	YES	45	YES	8	NO	294	non-mosaic	1603	PIB	WildType	19	NO	260	NO	231	3	371	6	29	100	100	7	100	1
47796	SRR3349567		UK [England]	Europe	2014						N/A	N/A	N/A	59	39	67	156	150	153	65	1584	0	NO	YES	6	YES	45	YES	8	NO	294	non-mosaic	591	PIB	WildType	19	NO	260	NO	231	3	371	6	29	100	100	7	100	1
47823	SRR3349597		UK [England]	Europe	2014						N/A	N/A	N/A	59	39	67	156	150	153	65	1584	0	NO	YES	[S][I]	YES	45	YES	8	NO	294	non-mosaic	591	PIB	WildType	19	NO	260	NO	231	3	371	6	29	100	100	7	100	1
47849	SRR3349625		UK [England]	Europe	2014						N/A	N/A	N/A	59	39	67	156	150	153	65	1584	0	NO	YES	6	YES	45	YES	8	NO	294	non-mosaic	591	PIB	WildType	19	NO	260	NO	231	3	371	6	29	100	100	7	100	1
47866	SRR3349644		UK [England]	Europe	2014						N/A	N/A	N/A	59	39	67	156	150	153	65	1584	0	NO	YES	6	YES	45	YES	8	NO	294	non-mosaic	591	PIB	WildType	19	NO	260	NO	231	3	371	6	29	100	100	7	100	1
47890	SRR3349671		UK [England]	Europe	2014						N/A	N/A	N/A	59	39	170	156	150	153	65	11172	0	NO	YES	0	NO	45	YES	8	NO	294	non-mosaic	643	PIB	WildType	[S][I]	N/A	260	NO	231	3	521	6	24	100	100	7	100	1
47900	SRR3349682		UK [England]	Europe	2014						N/A	N/A	N/A	59	39	67	156	150	153	65	1584	0	NO	YES	6	YES	45	YES	8	NO	294	non-mosaic	591	PIB	WildType	19	NO	260	NO	231	3	371	6	29	100	100	7	100	1
47943	SRR3349726		UK [England]	Europe	2014	S		S	I	R	N/A	N/A	N/A	59	39	67	156	150	153	65	1584	0	NO	YES	6	YES	45	YES	8	NO	294	non-mosaic	1621	PIB	WildType	[S][I]	N/A	260	NO	231	3	371	6	29	100	100	7	100	1
48051	SRR3349916		UK [England]	Europe	2012						N/A	N/A	N/A	126	142	67	156	230	153	65	10317	0	NO	YES	6	YES	45	YES	8	NO	294	non-mosaic	1603	PIB	WildType	19	NO	260	NO	231	3	371	6	29	100	100	7	100	1
48096	SRR3349961		UK [England]	Europe	2012						N/A	N/A	N/A	59	39	67	156	150	153	65	1584	0	NO	YES	0	NO	45	YES	8	NO	294	non-mosaic	643	PIB	WildType	19	NO	260	NO	231	3	371	6	29	100	100	7	100	1
48102	SRR3349967		UK [England]	Europe	2011						N/A	N/A	N/A	109	39	67	156	150	153	65	12502	0	NO	YES	0	NO	45	YES	8	NO	294	non-mosaic	591	PIB	WildType	19	NO	260	NO	[S][I]	3	371	6	29	[S][I]	100	7	100	1
48149	SRR3350086		UK [England]	Europe	2014						N/A	N/A	N/A	59	39	67	156	150	153	65	1584	0	NO	YES	6	YES	45	YES	8	NO	294	non-mosaic	591	PIB	WildType	[S][I]	N/A	260	NO	231	3	371	6	29	100	100	7	100	1
48155	SRR3350092		UK [England]	Europe	2014						N/A	N/A	N/A	59	39	67	156	150	153	65	1584	0	NO	YES	6	YES	45	YES	8	NO	294	non-mosaic	[S][I]	PIB	N/A	[S][I]	N/A	260	NO	231	3	371	6	29	100	100	7	100	1
48159	SRR3350096		UK [England]	Europe	2014						N/A	N/A	N/A	59	39	67	156	150	153	65	1584	0	NO	YES	6	YES	45	YES	8	NO	294	non-mosaic	591	PIB	WildType	[S][I]	N/A	260	NO	231	3	371	6	29	100	100	7	100	1
48162	SRR3350099		UK [England]	Europe	2014						N/A	N/A	N/A	59	39	67	156	150	153	65	1584	0	NO	YES	6	YES	45	YES	8	NO	294	non-mosaic	591	PIB	WildType	[S][I]	N/A	260	NO	231	3	371	6	29	100	100	7	100	1
48165	SRR3350102		UK [England]	Europe	2014						N/A	N/A	N/A	59	39	67	156	150	153	65	1584	0	NO	YES	6	YES	45	YES	8	NO	294	non-mosaic	591	PIB	WildType	[S][I]	N/A	260	NO	231	3	371	6	29	100	100	7	100	1
48166	SRR3350103		UK [England]	Europe	2014						N/A	N/A	N/A	59	39	67	156	150	153	65	1584	0	NO	YES	6	YES	45	YES	8	NO	294	non-mosaic	591	PIB	WildType	[S][I]	N/A	260	NO	231	3	371	6	29	100	100	7	100	1
48167	SRR3350104		UK [England]	Europe	2014						N/A	N/A	N/A	59	39	67	156	150	153	65	1584	0	NO	YES	[S][I]	YES	45	YES	8	NO	294	non-mosaic	591	PIB	WildType	19	NO	260	NO	231	3	371	6	29	100	100	7	100	1
48173	SRR3350110		UK [England]	Europe	2014						N/A	N/A	N/A	59	39	67	156	150	153	65	1584	0	NO	YES	6	YES	45	YES	8	NO	294	non-mosaic	591	PIB	WildType	19	NO	260	NO	231	3	371	6	29	100	100	7	100	1
48179	SRR3350116		UK [England]	Europe	2014						N/A	N/A	N/A	59	39	67	156	150	153	65	1584	0	NO	YES	6	YES	45	YES	8	NO	294	non-mosaic	591	PIB	WildType	[S][I]	N/A	260	NO	231	3	371	6	29	100	100	7	100	1
48188	SRR3350125		UK [England]	Europe	2014						N/A	N/A	N/A	59	39	67	156	150	153	65	1584	0	NO	YES	[S][I]	YES	45	YES	8	NO	294	non-mosaic	591	PIB	WildType	[S][I]	N/A	260	NO	231	3	371	6	29	100	100	7	100	1
48192	SRR3350129		UK [England]	Europe	2014						N/A	N/A	N/A	59	39	67	156	150	153	65	1584	0	NO	YES	6	YES	45	YES	8	NO	294	non-mosaic	591	PIB	WildType	[S][I]	N/A	260	NO	231	3	371	6	29	100	100	7	100	1
48193	SRR3350130		UK [England]	Europe	2014						N/A	N/A	N/A	59	39	67	190	148	153	65	9903	2	YES	NO	3	YES	970	YES	8	NO	294	non-mosaic	1659	PIB	WildType	[S][I]	N/A	405	YES- S87R	231	3	190	6	58	100	7	20	100	1
48200	SRR3350137		UK [England]	Europe	2014						N/A	N/A	N/A	59	39	67	156	150	153	65	1584	0	NO	YES	6	YES	45	YES	8	NO	[S][I]	N/A	591	PIB	WildType	[S][I]	N/A	260	NO	231	3	371	6	29	100	100	7	100	1
48213	SRR3350150		UK [England]	Europe	2014						N/A	N/A	N/A	59	39	67	156	150	153	65	1584	0	NO	YES	6	YES	45	YES	8	NO	294	non-mosaic	591	PIB	WildType	[S][I]	N/A	260	NO	231	3	371	6	29	100	100	7	100	1
48215	SRR3350152		UK [England]	Europe	2014						N/A	N/A	N/A	59	39	67	156	150	153	65	1584	0	NO	YES	6	YES	45	YES	8	NO	294	non-mosaic	591	PIB	WildType	[S][I]	N/A	260	NO	231	3	371	6	29	100	100	7	100	1
48218	SRR3350155		UK [England]	Europe	2014						N/A	N/A	N/A	59	39	67	156	150	153	65	1584	0	NO	YES	6	YES	45	YES	8	NO	294	non-mosaic	591	PIB	WildType	19	NO	260	NO	231	3	371	6	29	100	100	7	100	1
48224	SRR3350161		UK [England]	Europe	2014						N/A	N/A	N/A	59	39	67	156	150	153	65	1584	0	NO	YES	6	YES	45	YES	8	NO	294	non-mosaic	591	PIB	WildType	[S][I]	N/A	260	NO	231	3	371	6	29	100	100	7	100	1
48233	SRR3350170		UK [England]	Europe	2014						N/A	N/A	N/A	59	39	67	156	150	153	65	1584	0	NO	YES	6	YES	45	YES	8	NO	294	non-mosaic	591	PIB	WildType	[S][I]	N/A	260	NO	231	3	371	6	29	100	100	7	100	1
48245	SRR3350182		UK [England]	Europe	2014						N/A	N/A	N/A	59	39	67	156	150	153	65	1584	0	NO	YES	6	YES	45	YES	8	NO	294	non-mosaic	591	PIB	WildType	[S][I]	N/A	260	NO	231	3	371	6	29	100	100	7	100	1
48264	SRR3350201		UK [England]	Europe	2014						N/A	N/A	N/A	59	39	67	156	150	153	65	1584	0	NO	YES	6	YES	45	YES	8	NO	294	non-mosaic	591	PIB	WildType	[S][I]	N/A	260	NO	231	3	371	6	29	100	100	7	100	1
48267	SRR3350205		UK [England]	Europe	2014						N/A	N/A	N/A	59	39	67	156	150	153	65	1584	0	NO	YES	6	YES	45	YES	8	NO	[S][I]	N/A	591	PIB	WildType	[S][I]	N/A	260	NO	231	3	371	6	29	100	100	7	100	1
48271	SRR3350209		UK [England]	Europe	2014						N/A	N/A	N/A	59	39	67	156	150	153	65	1584	0	NO	YES	6	YES	45	YES	8	NO	294	non-mosaic	591	PIB	WildType	[S][I]	N/A	260	NO	231	3	371	6	29	100	100	7	100	1
48273	SRR3350211		UK [England]	Europe	2014						N/A	N/A	N/A	59	39	67	156	150	153	65	1584	0	NO	YES	6	YES	45	YES	8	NO	294	non-mosaic	591	PIB	WildType	19	NO	260	NO	231	3	371	6	29	100	100	7	100	1
48278	SRR3350216		UK [England]	Europe	2014						N/A	N/A	N/A	59	39	67	156	150	153	65	1584	0	NO	YES	6	YES	45	YES	8	NO	294	non-mosaic	591	PIB	WildType	[S][I]	N/A	260	NO	231	3	371	6	29	100	100	7	100	1
48285	SRR3350223		UK [England]	Europe	2014						N/A	N/A	N/A	59	39	67	156	150	153	65	1584	0	NO	YES	6	YES	45	YES	8	NO	294	non-mosaic	591	PIB	WildType	[S][I]	N/A	260	NO	231	3	371	6	29	100	100	7	100	1
48289	SRR3350227		UK [England]	Europe	2014						N/A	N/A	N/A	59	39	67	7	150	153	65	12503	0	NO	YES	6	YES	45	YES	8	NO	294	non-mosaic	591	PIB	WildType	[S][I]	N/A	260	NO	231	3	371	6	29	100	100	7	100	1
48291	SRR3350229		UK [England]	Europe	2014						N/A	N/A	N/A	59	39	67	156	150	153	65	1584	0	NO	YES	[S][I]	YES	45	YES	8	NO	294	non-mosaic	591	PIB	WildType	[S][I]	N/A	260	NO	231	3	371	6	29	100	100	7	100	1
48293	SRR3350231		UK [England]	Europe	2014						N/A	N/A	N/A	59	39	67	156	150	153	65	1584	0	NO	YES	6	YES	45	YES	8	NO	294	non-mosaic	591	PIB	WildType	[S][I]	N/A	260	NO	231	3	371	6	29	100	100	7	100	1
48296	SRR3350234		UK [England]	Europe	2013						N/A	N/A	N/A	59	39	67	156	150	153	65	1584	0	NO	YES	6	YES	45	YES	8	NO	294	non-mosaic	591	PIB	WildType	[S][I]	N/A	260	NO	231	3	371	6	29	100	100	7	100	1
48298	SRR3350236		UK [England]	Europe	2014						N/A	N/A	N/A	59	39	67	156	150	153	65	1584	0	NO	YES	6	YES	45	YES	8	NO	294	non-mosaic	591	PIB	WildType	19	NO	260	NO	231	3	371	6	29	100	100	7	100	1
48304	SRR3350242		UK [England]	Europe	2014						N/A	N/A	N/A	59	39	67	156	150	153	65	1584	0	NO	YES	6	YES	45	YES	8	NO	294	non-mosaic	591	PIB	WildType	[S][I]	N/A	260	NO	[S][I]	3	371	6	29	100	100	7	100	1
48305	SRR3350243		UK [England]	Europe	2014						N/A	N/A	N/A	59	39	67	156	150	153	65	1584	0	NO	YES	6	YES	45	YES	8	NO	[S][I]	N/A	591	PIB	WildType	[S][I]	N/A	260	NO	231	3	371	6	29	100	100	7	100	1
48312	SRR3350250		UK [England]	Europe	2014						N/A	N/A	N/A	59	39	67	156	150	153	65	1584	0	NO	YES	[S][I]	YES	45	YES	8	NO	294	non-mosaic	591	PIB	WildType	[S][I]	N/A	260	NO	231	3	371	6	29	100	100	7	100	1
48316	SRR3350254		UK [England]	Europe	2014						N/A	N/A	N/A	59	39	67	156	150	153	65	1584	0	NO	YES	6	YES	45	YES	8	NO	294	non-mosaic	591	PIB	WildType	[S][I]	N/A	260	NO	231	3	371	6	29	100	100	7	100	1
48326	SRR3350264		UK [England]	Europe	2013						N/A	N/A	N/A	59	39	67	156	150	153	65	1584	0	NO	YES	[S][I]	YES	45	YES	8	NO	294	non-mosaic	591	PIB	WildType	[S][I]	N/A	260	NO	231	3	371	6	29	100	100	7	100	1
48329	SRR3350267		UK [England]	Europe	2014						N/A	N/A	N/A	59	39	67	156	150	153	65	1584	13	YES	NO	6	YES	45	YES	[S][I]	N/A	294	non-mosaic	591	PIB	WildType	19	NO	260	NO	231	3	371	6	29	100	100	7	100	1
48330	SRR3350268		UK [England]	Europe	2014						N/A	N/A	N/A	59	39	67	156	150	153	65	1584	0	NO	YES	[S][I]	YES	45	YES	8	NO	294	non-mosaic	591	PIB	WildType	19	NO	260	NO	231	3	371	6	29	100	100	7	100	1
48335	SRR3350273		UK [England]	Europe	2014						N/A	N/A	N/A	59	39	67	156	150	153	65	1584	0	NO	YES	6	YES	45	YES	8	NO	294	non-mosaic	591	PIB	WildType	19	NO	260	NO	231	3	371	6	29	100	100	7	100	1
48341	SRR3350282		UK [England]	Europe	2014						N/A	N/A	N/A	59	39	67	156	150	153	65	1584	0	NO	YES	[S][I]	YES	45	YES	8	NO	294	non-mosaic	591	PIB	WildType	[S][I]	N/A	260	NO	231	3	371	6	29	100	100	7	100	1
48343	SRR3350284		UK [England]	Europe	2014						N/A	N/A	N/A	59	39	67	156	150	153	65	1584	0	NO	YES	6	YES	45	YES	8	NO	294	non-mosaic	591	PIB	WildType	[S][I]	N/A	260	NO	231	3	371	6	29	100	100	7	100	1
48346	SRR3350287		UK [England]	Europe	2014						N/A	N/A	N/A	59	39	67	156	150	153	65	1584	0	NO	YES	[S][I]	YES	45	YES	8	NO	294	non-mosaic	591	PIB	WildType	[S][I]	N/A	260	NO	231	3	371	6	29	100	100	7	100	1
48403	SRR3357140		UK [England]	Europe	2014						N/A	N/A	N/A	59	39	67	156	150	153	65	1584	0	NO	YES	6	YES	45	YES	8	NO	294	non-mosaic	591	PIB	WildType	[S][I]	N/A	260	NO	231	3	371	6	29	100	100	7	100	1
48408	SRR3357145		UK [England]	Europe	2015						N/A	N/A	N/A	59	39	67	156	150	153	65	1584	0	NO	YES	6	YES	45	YES	8	NO	[S][I]	N/A	591	PIB	WildType	[S][I]	N/A	260	NO	231	3	371	6	29	100	100	7	100	1
48472	SRR3357244		UK [England]	Europe	2014						N/A	N/A	N/A	59	39	67	156	150	153	65	1584	0	NO	YES	6	YES	45	YES	8	NO	294	non-mosaic	591	PIB	WildType	[S][I]	N/A	260	NO	231	3	371	6	29	100	100	7	100	1
48535	SRR3357344		UK [England]	Europe	2014						N/A	N/A	N/A	59	39	67	156	150	153	65	1584	0	NO	YES	6	YES	45	YES	8	NO	294	non-mosaic	591	PIB	WildType	[S][I]	N/A	260	NO	231	3	371	6	29	100	100	7	100	1
48706	SRR3360692		UK [England]	Europe	2009	S		S	I	R	N/A	N/A	N/A	59	39	67	156	150	153	65	1584	0	NO	YES	0	NO	45	YES	8	NO	294	non-mosaic	2180	PIB	WildType	19	NO	260	NO	[S][I]	3	371	6	29	100	100	7	100	1
48800	SRR3360832		UK [England]	Europe	2005	S		S	I	R	N/A	N/A	N/A	59	39	67	156	150	153	65	1584	0	NO	YES	0	NO	45	YES	8	NO	294	non-mosaic	1761	PIB	WildType	19	NO	260	NO	231	3	371	6	29	100	100	7	100	1
48811	SRR3360843		UK [England]	Europe	2013						N/A	N/A	N/A	59	39	67	156	150	153	65	1584	0	NO	YES	0	NO	45	YES	8	NO	294	non-mosaic	1566	PIB	WildType	19	NO	260	NO	231	3	371	6	29	100	100	7	100	1
48832	SRR3360864		UK [England]	Europe	2013						N/A	N/A	N/A	59	39	67	156	150	153	65	1584	0	NO	YES	0	NO	45	YES	8	NO	294	non-mosaic	1566	PIB	WildType	19	NO	260	NO	231	3	371	6	29	100	100	7	100	1
48865	SRR3360897		UK [England]	Europe	2013						N/A	N/A	N/A	59	39	67	156	150	153	65	1584	0	NO	YES	0	NO	45	YES	8	NO	294	non-mosaic	1566	PIB	WildType	19	NO	260	NO	231	3	371	6	29	100	100	7	100	1
48867	SRR3360899		UK [England]	Europe	2012						N/A	N/A	N/A	59	39	67	156	148	153	65	8145	2	YES	NO	3	YES	45	YES	8	NO	1329	non-mosaic	1773	PIA	N/A	[S][I]	N/A	405	YES- S87R	[S][I]	3	875	6	49	100	7	20	100	13
48886	SRR3360919		UK [England]	Europe	2013						N/A	N/A	N/A	59	39	67	156	150	153	65	1584	0	NO	YES	0	NO	45	YES	8	NO	294	non-mosaic	1566	PIB	WildType	19	NO	260	NO	231	3	371	6	29	100	100	7	100	1
48889	SRR3360922		UK [England]	Europe	2013						N/A	N/A	N/A	59	39	67	156	150	153	65	1584	0	NO	YES	0	NO	45	YES	8	NO	294	non-mosaic	1566	PIB	WildType	19	NO	260	NO	231	3	371	6	29	100	100	7	100	1
48908	SRR3360942		UK [England]	Europe	2012						N/A	N/A	N/A	59	39	67	156	150	153	65	1584	0	NO	YES	3	YES	45	YES	8	NO	1330	non-mosaic	1483	PIB	G120K, A121G	19	NO	1063	NO	[S][I]	3	371	6	29	100	100	7	100	12
48944	SRR3360979		UK [England]	Europe	2012						N/A	N/A	N/A	59	39	67	156	148	153	65	8145	2	YES	NO	[S][I]	YES	45	YES	8	NO	1329	non-mosaic	1773	PIA	N/A	234	YES-S91F; D95A	405	YES- S87R	[S][I]	3	875	6	49	100	7	20	100	13
48959	SRR3360994		UK [England]	Europe	2012						N/A	N/A	N/A	59	39	67	156	148	153	65	8145	2	YES	NO	3	YES	45	YES	8	NO	1329	non-mosaic	1773	PIA	N/A	234	YES-S91F; D95A	405	YES- S87R	[S][I]	3	875	6	49	100	7	20	100	13
49008	SRR3361119		UK [England]	Europe	2012						N/A	N/A	N/A	59	39	170	156	150	153	65	11172	0	NO	YES	0	NO	45	YES	8	NO	294	non-mosaic	643	PIB	WildType	19	NO	260	NO	231	3	371	6	29	100	100	7	100	1
49031	SRR3361143		UK [England]	Europe	2012						N/A	N/A	N/A	59	39	170	156	150	153	65	11172	0	NO	YES	0	NO	45	YES	8	NO	294	non-mosaic	643	PIB	WildType	19	NO	260	NO	231	3	371	6	29	100	100	7	100	1
49080	SRR3361215		UK [England]	Europe	2012						N/A	N/A	N/A	59	39	170	156	150	153	65	11172	0	NO	YES	0	NO	45	YES	8	NO	294	non-mosaic	643	PIB	WildType	19	NO	260	NO	231	3	371	6	29	100	100	7	100	1
49110	SRR3361245		UK [England]	Europe	2012						N/A	N/A	N/A	59	39	170	156	150	153	65	11172	0	NO	YES	0	NO	45	YES	8	NO	294	non-mosaic	643	PIB	WildType	19	NO	260	NO	231	3	371	6	29	100	100	7	100	1
49119	SRR3361254		UK [England]	Europe	2012						N/A	N/A	N/A	59	39	67	156	150	153	65	1584	0	NO	YES	3	YES	45	YES	8	NO	294	non-mosaic	1512	PIB	WildType	19	NO	407	NO	[S][I]	3	891	6	152	100	100	7	100	100
49128	SRR3361263		UK [England]	Europe	2012						N/A	N/A	N/A	59	39	170	156	150	153	65	11172	0	NO	YES	0	NO	45	YES	8	NO	294	non-mosaic	643	PIB	WildType	19	NO	260	NO	231	3	371	6	29	100	100	7	100	1
49138	SRR3361273		UK [England]	Europe	2012						N/A	N/A	N/A	59	39	170	156	150	153	65	11172	0	NO	YES	0	NO	45	YES	8	NO	294	non-mosaic	643	PIB	WildType	19	NO	260	NO	[S][I]	3	371	6	29	[S][I]	100	7	100	1
49148	SRR3361283		UK [England]	Europe	2012						N/A	N/A	N/A	59	39	170	156	150	153	65	11172	0	NO	YES	0	NO	45	YES	8	NO	294	non-mosaic	643	PIB	WildType	19	NO	260	NO	231	3	371	6	29	100	100	7	100	1
49153	SRR3361288		UK [England]	Europe	2012						N/A	N/A	N/A	59	39	170	156	150	153	65	11172	0	NO	YES	0	NO	45	YES	8	NO	294	non-mosaic	643	PIB	WildType	19	NO	260	NO	231	3	371	6	29	100	100	7	100	1
49165	SRR3361300		UK [England]	Europe	2012						N/A	N/A	N/A	59	39	170	156	150	153	65	11172	0	NO	YES	0	NO	45	YES	8	NO	294	non-mosaic	643	PIB	WildType	19	NO	260	NO	231	3	371	6	29	100	100	7	100	1
49167	SRR3361302		UK [England]	Europe	2012						N/A	N/A	N/A	59	39	170	156	150	153	65	11172	0	NO	YES	0	NO	45	YES	8	NO	294	non-mosaic	643	PIB	WildType	19	NO	260	NO	231	3	371	6	29	100	100	7	100	1
51676	552910		Norway	Europe	2017	S	S	S	I	I	N/A	N/A	N/A	59	39	67	156	150	153	65	1584	0	NO	YES	0	NO	45	YES	8	NO	1321	non-mosaic	871	PIB	WildType	19	NO	260	NO	231	3	371	6	29	100	100	7	100	1
51687	553617		Norway	Europe	2017	S	S	S	I	S	N/A	N/A	N/A	59	39	67	156	150	153	65	1584	0	NO	YES	0	NO	45	YES	8	NO	1321	non-mosaic	651	PIB	WildType	19	NO	260	NO	231	3	371	6	29	100	100	7	100	1
51716	556876		Norway	Europe	2017	S	S	S	I	S	N/A	N/A	N/A	59	39	67	156	150	153	65	1584	0	NO	YES	0	NO	45	YES	8	NO	1321	non-mosaic	871	PIB	WildType	19	NO	260	NO	231	3	371	6	29	100	100	7	100	1
51731	553623		Norway	Europe	2017	S	S	S	I	I	N/A	N/A	N/A	59	39	67	156	150	153	65	1584	0	NO	YES	0	NO	45	YES	8	NO	1321	non-mosaic	651	PIB	WildType	19	NO	260	NO	231	3	371	6	29	100	100	7	100	1
51781	554470		Norway	Europe	2017	S	S	R	R	R	N/A	N/A	N/A	59	39	67	156	148	153	65	8145	2	YES	NO	3	YES	45	YES	8	NO	294	non-mosaic	2653	PIA	N/A	234	YES-S91F; D95A	405	YES- S87R	231	3	875	6	49	100	7	20	100	13
51791	554741		Norway	Europe	2017	S	S	S	I	S	N/A	N/A	N/A	59	39	67	156	149	153	133	10622	0	NO	YES	0	NO	45	YES	8	NO	294	non-mosaic	1669	PIB	WildType	19	NO	1154	NO	231	3	1074	6	159	100	100	7	100	1
51798	555897		Norway	Europe	2017	S	S	S	I	I	N/A	N/A	N/A	59	39	67	156	150	153	65	1584	0	NO	YES	0	NO	45	YES	8	NO	1321	non-mosaic	651	PIB	WildType	19	NO	260	NO	231	3	371	6	29	100	100	7	100	1
51809	555617		Norway	Europe	2017	S	S	S	I	I	N/A	N/A	N/A	59	39	67	156	150	153	65	1584	0	NO	YES	0	NO	45	YES	8	NO	1321	non-mosaic	871	PIB	WildType	19	NO	260	NO	231	3	371	6	29	100	100	7	100	1
51811	557753		Norway	Europe	2017	S	S	S	I	I	N/A	N/A	N/A	59	39	67	156	150	153	65	1584	0	NO	YES	0	NO	45	YES	8	NO	1321	non-mosaic	651	PIB	WildType	19	NO	260	NO	231	3	371	6	29	100	100	7	100	1
51815	560982		Norway	Europe	2017	S	S	S	I	I	N/A	N/A	N/A	59	39	67	156	150	153	65	1584	0	NO	YES	0	NO	45	YES	8	NO	1321	non-mosaic	651	PIB	WildType	19	NO		NO	231	3	371	6	29	100	100	7	100	1
51891	555572		Norway	Europe	2017	S	S	S	I	I	N/A	N/A	N/A	59	39	67	156	150	153	65	1584	0	NO	YES	0	NO	45	YES	8	NO	1321	non-mosaic	651	PIB	WildType	19	NO	260	NO	231	3	371	6	29	100	100	7	100	1
51894	555559		Norway	Europe	2017	S	S	S	I	S	N/A	N/A	N/A	59	39	67	156	150	153	65	1584	0	NO	YES	0	NO	45	YES	8	NO	1321	non-mosaic	871	PIB	WildType	19	NO	260	NO	231	3	371	6	29	100	100	7	100	1
53456	577023		Norway	Europe	2017	S	S	S	I	S	N/A	N/A	N/A	59	39	67	156	150	153	65	1584	0	NO	YES	0	NO	45	YES	8	NO	1321	non-mosaic	871	PIB	WildType	19	NO	260	NO	231	3	371	6	29	100	100	7	100	1
53630	566483		Norway	Europe	2017	S	S	S	I	S	N/A	N/A	N/A	59	39	67	156	150	153	65	1584	0	NO	YES	0	NO	45	YES	8	NO	1321	non-mosaic	871	PIB	WildType	19	NO	260	NO	231	3	371	6	29	100	100	7	100	1
53668	565460		Norway	Europe	2017	S	S	S	I	S	N/A	N/A	N/A	59	39	67	156	150	153	65	1584	0	NO	YES	0	NO	45	YES	8	NO	1321	non-mosaic	651	PIB	WildType	19	NO	260	NO	231	3	371	6	29	100	100	7	100	1
54298	LRRBGS_0066		Brazil	South America	2010	S	S	S	I	I	N/A	N/A	N/A	59	39	67	235	150	153	65	12505	0	NO	YES	0	NO	45	YES	8	NO	294	non-mosaic	2282	PIB	WildType	19	NO	260	NO	231	3	18	6	10	100	100	7	100	1
54300	LRRBGS_0068		Brazil	South America	2010	S	S	R	I	R	N/A	N/A	N/A	59	39	67	156	148	153	65	8145	2	YES	NO	[S][I]	NO	45	YES	8	NO	294	non-mosaic	2284	PIB	A121S	234	YES-S91F; D95A	405	YES- S87R	231	3	875	6	49	100	7	20	100	3
54303	LRRBGS_0071		Brazil	South America	2010	S	S	S	I	I	N/A	N/A	N/A	59	39	67	156	150	153	65	1584	0	NO	YES	0	NO	45	YES	8	NO	294	non-mosaic	2287	PIB	WildType	19	NO	260	NO	231	3	371	6	29	100	100	7	100	1
54349	LRRBGS_0117		Brazil	South America	2013	S	S	S	I	S	N/A	N/A	N/A	59	39	67	156	150	153	65	1584	0	NO	YES	0	NO	45	YES	8	NO	294	non-mosaic	2308	PIB	WildType	19	NO	260	NO	231	3	371	6	29	100	100	7	100	1
54353	LRRBGS_0121		Brazil	South America	2013	S	S	R	I	R	N/A	N/A	N/A	59	39	67	156	148	153	65	8145	2	YES	NO	0	NO	45	YES	8	NO	294	non-mosaic	2310	PIB	A121S	234	YES-S91F; D95A	405	YES- S87R	231	3	875	6	49	100	7	20	100	3
54359	LRRBGS_0127		Brazil	South America	2014	S	S	R	I	R	N/A	N/A	N/A	59	39	67	156	148	153	65	8145	2	YES	NO	0	NO	45	YES	8	NO	294	non-mosaic	2284	PIB	A121S	234	YES-S91F; D95A	405	YES- S87R	234	3	875	6	49	100	7	20	100	3
54361	LRRBGS_0129		Brazil	South America	2014	S	S	R	I	R	N/A	N/A	N/A	59	39	67	156	148	153	65	8145	2	YES	NO	0	NO	45	YES	8	NO	294	non-mosaic	2284	PIB	A121S	234	YES-S91F; D95A	405	YES- S87R	231	3	875	6	49	100	7	20	100	3
54362	LRRBGS_0130		Brazil	South America	2014	S	S	R	I	R	N/A	N/A	N/A	59	39	67	156	148	153	65	8145	2	YES	NO	0	NO	45	YES	8	NO	294	non-mosaic	2284	PIB	A121S	234	YES-S91F; D95A	405	YES- S87R	231	3	875	6	49	100	7	20	100	3
54373	LRRBGS_0141		Brazil	South America	2014	S	S	R	R	R	N/A	N/A	N/A	59	39	67	156	148	153	65	8145	2	YES	NO	0	NO	45	YES	8	NO	294	non-mosaic	2284	PIB	A121S	234	YES-S91F; D95A	405	YES- S87R	231	3	875	6	49	100	7	20	100	3
56137	569368		Norway	Europe	2017	S	S	S	I	I	N/A	N/A	N/A	59	39	67	156	150	153	65	1584	0	NO	YES	0	NO	45	YES	8	NO	1321	non-mosaic	651	PIB	WildType	19	NO	260	NO	231	3	371	6	29	100	100	7	100	1
56150	556909		Norway	Europe	2017	S	S	S	R	S	N/A	N/A	N/A	59	39	67	156	150	153	65	1584	0	NO	YES	6	YES	45	YES	8	NO	294	non-mosaic	2334	PIB	WildType	19	NO	161	NO	231	3	371	6	29	100	100	2	100	1
56218	576568		Norway	Europe	2017	S	S	S	I	S	N/A	N/A	N/A	917	39	67	156	150	153	65	14350	0	NO	YES	0	NO	45	YES	8	NO	1321	non-mosaic	651	PIB	WildType	1034	NO	260	NO	231	3	371	6	29	100	100	7	100	1
57108	NG28		Spain	Europe	2016						N/A	N/A	N/A	126	142	67	156	230	153	65	10317	0	NO	YES	6	YES	45	YES	8	NO	294	non-mosaic	591	PIB	WildType	19	NO	260	NO	231	3	371	6	29	100	100	7	100	1
57115	NG34		Spain	Europe	2016						N/A	N/A	N/A	59	39	67	156	150	153	65	1584	0	NO	YES	0	NO	45	YES	8	NO	1321	non-mosaic	2383	PIB	WildType	19	NO	260	NO	231	3	371	6	29	100	100	7	100	1
57116	NG35		Spain	Europe	2016						N/A	N/A	N/A	59	39	67	156	150	153	65	1584	0	NO	YES	[S][I]	NO	45	YES	8	NO	1321	non-mosaic	2383	PIB	WildType	19	NO	260	NO	231	3	371	6	29	100	100	7	100	1
57126	NG43		Spain	Europe	2016						N/A	N/A	N/A	59	39	67	156	150	153	65	1584	0	NO	YES	[S][I]	NO	45	YES	8	NO	1321	non-mosaic	2456	PIB	WildType	19	NO	260	NO	231	3	371	6	29	100	100	7	100	1
57129	NG46		Spain	Europe	2016						N/A	N/A	N/A	59	39	67	156	149	153	133	10622	0	NO	YES	0	NO	45	YES	8	NO	294	non-mosaic	1669	PIB	WildType	19	NO	1154	NO		3	1074	6	159	100	100	7	100	1
57139	NG56		Spain	Europe	2016						N/A	N/A	N/A	59	39	67	156	150	153	65	1584	0	NO	YES	[S][I]	YES	45	YES	8	NO	294	non-mosaic	544	PIB	G120K, A121D	19	NO	407	NO	442	3	371	6	29	100	100	7	100	8
57171	NG85		Spain	Europe	2016						N/A	N/A	N/A	59	39	67	156	150	153	65	1584	0	NO	YES	[S][I]	NO	45	YES	8	NO	1321	non-mosaic	2383	PIB	WildType	19	NO	260	NO	231	3	371	6	29	100	100	7	100	1
57179	NG93		Spain	Europe	2016						N/A	N/A	N/A	59	39	67	156	150	153	65	1584	0	NO	YES	0	NO	45	YES	8	NO	1321	non-mosaic	2464	PIB	WildType	19	NO	260	NO	231	3	371	6	29	100	100	7	100	1
61141	EXNG716		Australia	Oceania	2017		S	S	R		N/A	N/A	N/A	59	39	67	156	150	153	65	1584	0	NO	YES	3	YES	45	YES	8	NO	294	non-mosaic	2494	PIB	WildType	19	NO	407	NO	436	3	371	6	29	2	100	7	100	100
61142	EXNG717		Australia	Oceania	2017		S	S	R		N/A	N/A	N/A	59	39	67	156	150	153	65	1584	0	NO	YES	[S][I]	YES	45	YES	8	NO	294	non-mosaic	2494	PIB	WildType	19	NO	407	NO	436	3	371	6	29	2	100	7	100	100
61271	EXNG617		Australia	Oceania	2017		S	S	R		N/A	N/A	N/A	59	39	67	156	150	153	65	1584	0	NO	YES	[S][I]	YES	45	YES	8	NO	294	non-mosaic	2495	PIB	G120K, A121D	19	NO	407	NO	436	3	371	6	29	2	100	7	100	8
61272	EXNG685		Australia	Oceania	2017		S	S	R		N/A	N/A	N/A	59	39	67	156	150	153	65	1584	0	NO	YES	[S][I]	YES	45	YES	8	NO	294	non-mosaic	2496	PIB	G120K, A121D	19	NO	407	NO	436	3	371	6	29	2	100	7	100	8
61274	EXNG827		Australia	Oceania	2017		S	S	I		N/A	N/A	N/A	59	39	67	156	150	153	65	1584	0	NO	YES	0	NO	45	YES	8	NO	1321	non-mosaic	2383	PIB	WildType	19	NO	260	NO		3	371	6	29	7	100	7	100	1
61340	999000115	10356_1_69	France	Europe	1999		S	S	I		N/A	N/A	N/A	59	39	67	156	150	153	65	1584	0	NO	YES	0	NO	45	YES	8	NO	294	non-mosaic	873	PIB	WildType	19	NO	260	NO	436	3	371	6	29	2	100	7	100	1
75931	NG_AMS0024		The Netherlands	Europe	2014		S	S			N/A	N/A	N/A	59	39	67	156	150	153	65	1584	0	NO	YES	3	YES	45	YES	8	NO	294	non-mosaic	544	PIB	G120K, A121D	19	NO	407	NO		3	371	6	29	100	100	7	100	8
75941	NG_AMS0034		The Netherlands	Europe	2014		S	S			N/A	N/A	N/A	59	39	67	156	150	153	65	1584	0	NO	YES	0	NO	45	YES	8	NO	294	non-mosaic	1566	PIB	WildType	19	NO	260	NO	231	3	371	6	29	100	100	7	100	1
75963	NG_AMS0056		The Netherlands	Europe	2015		S	S			N/A	N/A	N/A	59	39	67	156	150	153	65	1584	0	NO	YES	0	NO	45	YES	8	NO	294	non-mosaic	1566	PIB	WildType	19	NO	260	NO	231	3	371	6	29	100	100	7	100	1
75967	NG_AMS0060		The Netherlands	Europe	2015		S	S			N/A	N/A	N/A	59	39	67	156	150	153	65	1584	0	NO	YES	6	YES	45	YES	8	NO	294	non-mosaic	591	PIB	WildType	19	NO	260	NO	231	3	371	6	29	100	100	7	100	1
76157	NG_AMS0283		The Netherlands	Europe	2019		S	R			N/A	N/A	N/A	59	39	67	190	148	153	65	9903	2	YES	NO	3	YES	45	YES	8	NO	23	non-mosaic	826	PIA	N/A	234	YES-S91F; D95A	405	YES- S87R	231	3	16	6	18	100	7	20	100	13
76333	592898		Norway	Europe	2017	S	S	S	I	S	N/A	N/A	N/A	59	39	67	156	149	153	133	10622	0	NO	YES	0	NO	45	YES	8	NO	294	non-mosaic	3732	PIB	WildType	19	NO	1154	NO		3	1074	6	159	100	100	7	100	1
76353	593781		Norway	Europe	2017	S	S	S	R	S	N/A	N/A	N/A	109	39	67	156	150	153	65	12502	0	NO	NO	[S][I]	YES	45	YES	8	NO	294	non-mosaic	591	PIB	WildType	19	NO	260	NO	231	3	371	6	29	100	100	7	100	1
76501	605533		Norway	Europe	2017	S	S	S	I	S	N/A	N/A	N/A	59	39	67	156	149	153	133	10622	0	NO	YES	0	NO	45	YES	8	NO	294	non-mosaic	3764	PIB	WildType	19	NO	1154	NO	231	3	1074	6	159	100	100	7	100	1
76514	610074		Norway	Europe	2017	S	S	S	I	I	N/A	N/A	N/A	59	39	67	156	148	153	65	8145	0	NO	YES	0	NO	45	YES	8	NO	1321	non-mosaic	2464	PIB	WildType	19	NO	260	NO	231	3	1146	6	40	100	100	7	100	1
77434	EXNG841		Australia	Oceania	2017		S	S	R		N/A	N/A	N/A	59	39	170	156	150	153	65	11172	0	NO	YES	[S][I]	YES	45	YES	8	NO	294	non-mosaic	3791	PIB	WildType	19	NO	407	NO	231	3	193	6	54	100	100	7	100	100
79052	GCWGS_0045		USA	North America	2016	S	S	S	I	I	N/A	N/A	N/A	59	39	67	156	150	153	65	1584	0	NO	YES	0	NO	45	YES	8	NO	1321	non-mosaic	4033	PIB	WildType	19	NO	260	NO		3	371	6	29	7	100	7	100	1
79054	GCWGS_0151		USA	North America	2016	S	S	S	I	I	N/A	N/A	N/A	59	39	67	156	150	153	65	1584	0	NO	YES	0	NO	45	YES	8	NO	1321	non-mosaic	4033	PIB	WildType	19	NO	260	NO		3	371	6	29	7	100	7	100	1
79058	GCWGS_0165		USA	North America	2016	S	S	S	I	I	N/A	N/A	N/A	59	39	67	156	150	153	65	1584	0	NO	YES	0	NO	45	YES	8	NO	1321	non-mosaic	2383	PIB	WildType	19	NO	260	NO		3	371	6	29	7	100	7	100	1
79061	GCWGS_0034		USA	North America	2016	S	S	S	I	R	N/A	N/A	N/A	59	39	67	156	150	153	65	1584	0	NO	YES	0	NO	45	YES	8	NO	1321	non-mosaic	2383	PIB	WildType	19	NO	260	NO		3	371	6	29	7	100	7	100	1
79072	GCWGS_0129		USA	North America	2016	S	S	S	I	I	N/A	N/A	N/A	59	39	67	156	150	153	65	1584	0	NO	YES	0	NO	45	YES	8	NO	294	non-mosaic	4041	PIB	WildType	19	NO	260	NO	231	3	371	6	29	100	100	7	100	1
79131	GCWGS_0838		USA	North America	2016	S	S	S	I	S	N/A	N/A	N/A	59	39	67	156	150	153	65	1584	0	NO	YES	0	NO	45	YES	8	NO	1321	non-mosaic	2383	PIB	WildType	19	NO	260	NO		3	371	6	29	7	100	7	100	1
79139	GCWGS_0839		USA	North America	2016	S	S	S	I	I	N/A	N/A	N/A	59	39	67	156	150	153	65	1584	0	NO	YES	0	NO	45	YES	8	NO	1321	non-mosaic	2383	PIB	WildType	19	NO	260	NO		3	371	6	29	7	100	7	100	1
79145	GCWGS_1620		USA	North America	2016	S	S	S	I	I	N/A	N/A	N/A	59	39	67	156	150	153	65	1584	0	NO	YES	0	NO	45	YES	8	NO	1321	non-mosaic	2383	PIB	WildType	19	NO	260	NO		3	371	6	29	7	100	7	100	1
79177	LRRBGS_0376		USA	North America	2016	S	S	S	I	I	N/A	N/A	N/A	59	39	67	156	150	153	65	1584	0	NO	YES	0	NO	45	YES	8	NO	1321	non-mosaic	2383	PIB	WildType	19	NO	260	NO		3	371	6	29	7	100	7	100	1
79178	LRRBGS_0373		USA	North America	2016	S	S	S	I	S	N/A	N/A	N/A	59	39	67	156	150	153	65	1584	0	NO	YES	[S][I]	NO	45	YES	8	NO	1321	non-mosaic	2383	PIB	WildType	19	NO	260	NO		3	371	6	29	7	100	7	100	1
79187	LRRBGS_0357		USA	North America	2016	S	S	S	R	I	N/A	N/A	N/A	126	142	67	156	230	153	65	10317	0	NO	YES	6	YES	45	YES	8	NO	294	non-mosaic	4082	PIB	WildType	19	NO	260	NO	436	3		6	365	2	100	7	100	1
79207	LRRBGS_0372		USA	North America	2016	S	S	S	I	I	N/A	N/A	N/A	59	39	67	156	150	153	65	1584	0	NO	YES	0	NO	45	YES	8	NO	1321	non-mosaic	2383	PIB	WildType	19	NO	260	NO		3	371	6	29	7	100	7	100	1
79209	LRRBGS_0281		USA	North America	2016	S	S	S	R	I	N/A	N/A	N/A	59	142	170	156	150	153	65	13538	0	NO	YES	6	YES	45	YES	8	NO	294	non-mosaic	4086	PIB	WildType	19	NO	407	NO	231	3	371	6	29	100	100	7	100	1
79214	LRRBGS_0190		USA	North America	2016	S	S	S	R	I	N/A	N/A	N/A	59	39	67	156	150	153	65	1584	0	NO	YES	6	YES	45	YES	8	NO	294	non-mosaic	4089	PIB	WildType	19	NO	260	NO	231	3	371	6	29	100	100	7	100	1
79220	LRRBGS_0244		USA	North America	2016	S	S	S	R	I	N/A	N/A	N/A	126	142	67	156	230	153	65	10317	0	NO	YES	6	YES	45	YES	8	NO	294	non-mosaic	591	PIB	WildType	19	NO	260	NO	231	3	371	6	29	100	100	7	100	1
79247	LRRBGS_0268		USA	North America	2016	S	S	S	I	S	N/A	N/A	N/A	59	39	67	156	150	153	65	1584	0	NO	YES	0	NO	N/A	N/A	8	NO	294	non-mosaic	4103	PIB	WildType	19	NO	260	NO	231	3	371	6	29	100	100	7	100	1
79252	LRRBGS_0259		USA	North America	2016	S	S	S	I	S	N/A	N/A	N/A	59	39	67	156	150	153	65	1584		NO	YES	0	NO	N/A	N/A	8	NO	294	non-mosaic	1669	PIB	WildType	19	NO	260	NO	231	3	371	6	29	100	100	7	100	1
79279	LRRBGS_0202		USA	North America	2016	S	S	S	I	I	N/A	N/A	N/A	59	39	67	156	150	153	65	1584	0	NO	YES	0	NO	45	YES	8	NO	294	non-mosaic	4117	PIB	WildType	19	NO	260	NO	231	3	371	6	29	100	100	7	100	1
79304	LRRBGS_0192		USA	North America	2016	S	S	S	I	I	N/A	N/A	N/A	59	39	67	156	150	153	65	1584	0	NO	YES	0	NO	45	YES	8	NO	294	non-mosaic	4131	PIB	WildType	19	NO	260	NO	231	3	371	6	29	100	100	7	100	1
79317	LRRBGS_0272		USA	North America	2016	S	S	S	R	I	N/A	N/A	N/A	59	39	67	156	150	153	65	1584	0	NO	YES	3	YES	45	YES	8	NO	1330	non-mosaic	4138	PIB	G120K, A121G	19	NO	1063	NO		3	371	6	29	100	100	7	100	12
79351	LRRBGS_0208		USA	North America	2016	S	S	S	I	S	N/A	N/A	N/A	59	39	67	156	150	153	65	1584	0	NO	YES	0	NO	45	YES	8	NO	294	non-mosaic	1669	PIB	WildType	19	NO	260	NO	231	3	371	6	29	100	100	7	100	1
79365	GCWGS_0190		USA	North America	2016	S	S	S	I	I	N/A	N/A	N/A	59	39	67	156	150	153	65	1584	0	NO	YES	0	NO	45	YES	8	NO	1321	non-mosaic	4033	PIB	WildType	19	NO	260	NO		3	371	6	29	7	100	7	100	1
79366	GCWGS_0320		USA	North America	2016	S	S	S	I	I	N/A	N/A	N/A	59	39	67	156	150	153	65	1584	0	NO	YES	0	NO	45	YES	8	NO	1321	non-mosaic	2383	PIB	WildType	19	NO	260	NO		3	371	6	29	7	100	7	100	1
79367	GCWGS_0312		USA	North America	2016	S	S	S	I	I	N/A	N/A	N/A	59	39	67	156	150	153	65	1584	0	NO	YES	0	NO	45	YES	8	NO	1321	non-mosaic	2383	PIB	WildType	19	NO	260	NO		3	371	6	29	7	100	7	100	1
79368	GCWGS_0599		USA	North America	2016	S	S	S	I	I	N/A	N/A	N/A	59	39	67	156	150	153	65	1584	0	NO	YES	0	NO	45	YES	8	NO	1321	non-mosaic	4156	PIB	WildType	19	NO	260	NO		3	371	6	29	7	100	7	100	1
79369	GCWGS_0597		USA	North America	2016	S	S	S	I	I	N/A	N/A	N/A	126	142	67	156	150	153	65	11986	0	NO	YES	0	NO	45	YES	8	NO	294	non-mosaic	2282	PIB	WildType	19	NO	260	NO	231	3	371	6	29	100	100	7	100	1
82348	AUSMDU00005554		Australia	Oceania	2009		S	S	I		N/A	N/A	N/A	126	39	67	78	150	153	133	15725	0	NO	YES	0	NO	45	YES	8	NO	23	non-mosaic	4041	PIB	WildType	495	NO	407	NO	234	3	371	6	29	100	100	7	100	1
82381	AUSMDU00005587		Australia	Oceania	2013		S	S	R		N/A	N/A	N/A	126	142	67	156	230	153	65	10317	0	NO	YES	6	YES	45	YES	8	NO	294	non-mosaic	1444	PIB	WildType	19	NO	260	NO	231	3	371	6	29	100	100	7	100	1
82595	039	NGRL_UHW39	Ireland	Europe	2015	S	S	R	R	R	N/A	N/A	N/A	59	39	67	190	148	153	65	9903	1	YES	NO	0	NO	71	NO	1396	NO	294	non-mosaic	4244	PIA	N/A	234	YES-S91F; D95A	405	YES- S87R	231	3	16	6	18	100	7	20	100	14
86770	AUSMDU00006915	NZ2015-151	New Zealand	Oceania	2014	S	S	S	R	I	N/A	N/A	N/A	59	39	67	156	150	153	65	1584	0	NO	YES	3	YES	45	YES	8	NO	294	non-mosaic	3140	PIB	G120K, A121D	19	NO	407	NO	231	3	371	6	29	100	100	7	100	8
87079	ECDC_AT13_485		Austria	Europe	2013	S	S				N/A	N/A	N/A	59	39	67	156	148	153	65	8145	2	YES	NO	3	YES	45	YES	8	NO	294	non-mosaic	699	PIA	N/A	234	YES-S91F; D95A	405	YES- S87R	231	3	875	6	49	100	7	20	100	13
87102	ECDC_AT13_509		Austria	Europe	2013	S	S				N/A	N/A	N/A	59	39	67	156	150	153	65	1584	0	NO	YES	0	NO	45	YES	8	NO	294	non-mosaic	3172	PIB	WildType	19	NO	260	NO	231	210	371	6	29	100	100	7	100	1
87109	ECDC_AT13_516		Austria	Europe	2013	S	S				N/A	N/A	N/A	59	39	67	156	150	153	65	1584	0	NO	YES	0	NO	45	YES	8	NO	294	non-mosaic	3172	PIB	WildType	19	NO	260	NO	231	210	371	6	29	100	100	7	100	1
87146	ECDC_BE13_463		Belgium	Europe	2013	S	S	S			N/A	N/A	N/A	59	39	67	156	150	153	65	1584	0	NO	YES	0	NO	45	YES	8	NO	294	non-mosaic	3185	PIA	N/A	19	NO	260	NO	231	3	371	6	29	100	100	7	100	13
87154	ECDC_BE13_472		Belgium	Europe	2013	S	S	S			N/A	N/A	N/A	59	39	67	156	150	153	65	1584	0	NO	YES	0	NO	45	YES	8	NO	294	non-mosaic	3185	PIA	N/A	19	NO	260	NO	231	3	371	6	29	100	100	7	100	13
87178	ECDC_BE13_496		Belgium	Europe	2013	S	S	S			N/A	N/A	N/A	59	39	67	156	150	153	65	1584	0	NO	YES	6	YES	45	YES	8	NO	294	non-mosaic	591	PIB	WildType	19	NO	260	NO	231	3	371	6	29	100	100	7	100	1
87252	ECDC_ES009		Spain	Europe	2013	S	S	S			N/A	N/A	N/A	59	39	67	156	150	153	65	1584	0	NO	YES	6	YES	45	YES	8	NO	294	non-mosaic	3208	PIB	WildType	19	NO	260	NO	231	3	371	6	29	100	100	7	100	1
87279	ECDC_ES037		Spain	Europe	2013	S	S	S			N/A	N/A	N/A	59	39	67	156	150	153	65	1584	0	NO	YES	0	NO	45	YES	8	NO	1321	non-mosaic	1140	PIB	G120K, A121D	19	NO	260	NO	231	3	371	6	29	100	100	7	100	10
87405	ECDC_GC_104		Norway	Europe	2013	S	S				N/A	N/A	N/A	59	39	67	190	148	153	65	9903	2	YES	NO	3	YES	45	YES	8	NO	294	non-mosaic	669	PIA	N/A	234	YES-S91F; D95A	245	YES- D86N	231	3	16	6	18	100	7	18	100	14
87496	ECDC_GR13062		Greece	Europe	2013	S	S	S			N/A	N/A	N/A	59	39	67	156	150	153	65	1584	0	NO	YES	0	NO	45	YES	8	NO	294	non-mosaic	643	PIB	WildType	19	NO	260	NO	231	3	371	6	29	100	100	7	100	1
87507	ECDC_GR13074		Greece	Europe	2013	S	S	S			N/A	N/A	N/A	59	39	67	156	150	153	65	1584	0	NO	YES	0	NO	45	YES	8	NO	294	non-mosaic	1566	PIB	WildType	19	NO	260	NO	231	3	371	6	29	100	100	7	100	1
87508	ECDC_GR13075		Greece	Europe	2013	S	S	S			N/A	N/A	N/A	59	39	67	156	150	153	65	1584	0	NO	YES	0	NO	45	YES	8	NO	294	non-mosaic	643	PIB	WildType	19	NO	260	NO	231	3	371	6	29	100	100	7	100	1
87656	ECDC_NL26		The Netherlands	Europe	2013	S	S	S			N/A	N/A	N/A	59	39	67	156	150	153	65	1584	0	NO	YES	0	NO	45	YES	8	NO	294	non-mosaic	1566	PIB	WildType	19	NO	260	NO	231	3	371	6	29	100	100	7	100	1
87661	ECDC_NL30		The Netherlands	Europe	2013	S	S	S			N/A	N/A	N/A	59	39	67	156	150	153	65	1584	0	NO	YES	0	NO	45	YES	8	NO	294	non-mosaic	3185	PIA	N/A	19	NO	260	NO	231	3	371	6	29	100	100	7	100	13
87675	ECDC_NL45		The Netherlands	Europe	2013	S	S	S			N/A	N/A	N/A	59	39	67	156	150	153	65	1584	0	NO	YES	0	NO	45	YES	8	NO	294	non-mosaic	1566	PIB	WildType	19	NO	260	NO	231	3	371	6	29	100	100	7	100	1
87691	ECDC_NL70		The Netherlands	Europe	2013	S	S	S			N/A	N/A	N/A	59	39	67	156	150	153	65	1584	0	NO	YES	0	NO	45	YES	8	NO	1321	non-mosaic	1140	PIB	G120K, A121D	19	NO	260	NO	231	3	371	6	29	100	100	7	100	10
87696	ECDC_NL78		The Netherlands	Europe	2013	S	S	S			N/A	N/A	N/A	59	39	67	156	150	153	65	1584	0	NO	YES	3	YES	45	YES	8	NO	294	non-mosaic	544	PIB	G120K, A121D	19	NO	407	NO		3	371	6	29	100	100	7	100	8
87703	ECDC_NL86		The Netherlands	Europe	2013	S	S	S			N/A	N/A	N/A	59	39	67	156	150	153	65	1584	0	NO	YES	0	NO	45	YES	8	NO	294	non-mosaic	1566	PIB	WildType	19	NO	260	NO	231	3	371	6	29	100	100	7	100	1
87815	ECDC_RB13000536		UK	Europe	2013	S	S	S			N/A	N/A	N/A	59	39	67	156	150	153	65	1584	0	NO	YES	0	NO	45	YES	8	NO	294	non-mosaic	1566	PIB	WildType	19	NO	260	NO	231	3	371	6	29	100	100	7	100	1
87820	ECDC_RB13000571		UK	Europe	2013	S	S	S			N/A	N/A	N/A	59	39	67	156	150	153	65	1584	0	NO	YES	6	YES	45	YES	8	NO	294	non-mosaic	591	PIB	WildType	19	NO	260	NO	231	3	371	6	29	100	100	7	100	1
87864	ECDC_RB13001964		UK	Europe	2013	S	S	S			N/A	N/A	N/A	59	39	67	156	150	153	65	1584	0	NO	YES	[S][I]	YES	45	YES	8	NO	294	non-mosaic	3392	PIB	WildType	19	NO	260	NO	231	3	371	6	29	100	100	7	100	1
87871	ECDC_RB13001973		UK	Europe	2013	S	S	S			N/A	N/A	N/A	59	39	67	156	150	153	65	1584	0	NO	YES	0	NO	45	YES	8	NO	294	non-mosaic	1566	PIB	WildType	19	NO	260	NO	231	3	371	6	29	100	100	7	100	1
87886	ECDC_RB13001992		UK	Europe	2013	S	S	S			N/A	N/A	N/A	59	39	67	156	150	153	65	1584	0	NO	YES	0	NO	45	YES	8	NO	294	non-mosaic	1566	PIB	WildType	19	NO	260	NO	231	3	371	6	29	100	100	7	100	1
87889	ECDC_RB13001995		UK	Europe	2013	S	S	S			N/A	N/A	N/A	59	39	67	156	150	153	65	1584	0	NO	YES	6	YES	45	YES	8	NO	294	non-mosaic	591	PIB	WildType	19	NO	260	NO	231	3	371	6	29	100	100	7	100	1
87919	ECDC_RB13002398		UK	Europe	2013	S	S	S			N/A	N/A	N/A	59	39	67	156	150	153	65	1584	0	NO	YES	6	YES	45	YES	8	NO	294	non-mosaic	591	PIB	WildType	19	NO	260	NO	231	3	371	6	29	100	100	7	100	1
99894	NG_AMS0514		The Netherlands	Europe	2018		S	S			N/A	N/A	N/A	126	142	67	156	230	153	65	10317	0	NO	YES	6	YES	45	YES	8	NO	294	non-mosaic	591	PIB	WildType	19	NO	260	NO	231	3	371	6	29	100	100	7	100	1
99897	NG_AMS0513		The Netherlands	Europe	2018		S	S			N/A	N/A	N/A	126	142	67	156	230	153	65	10317	0	NO	YES	6	YES	45	YES	8	NO	294	non-mosaic	4504	PIB	WildType	19	NO	260	NO	231	3	371	6	29	100	100	7	100	1
99943	NG_AMS0422		The Netherlands	Europe	2017		S	S			N/A	N/A	N/A	59	39	67	156	148	153	65	8145	0	NO	YES	0	NO	45	YES	8	NO	1321	non-mosaic	2464	PIB	WildType	19	NO	260	NO	231	3	1146	6	40	100	100	7	100	1
99995	NG_AMS0421		The Netherlands	Europe	2017		S	S			N/A	N/A	N/A	59	39	67	156	148	153	65	8145	0	NO	YES	0	NO	45	YES	8	NO	1321	non-mosaic	2464	PIB	WildType	19	NO	260	NO	231	3	1146	6	40	100	100	7	100	1
106153	2796_Kenya		Kenya	Africa	2019						N/A	N/A	N/A	59	39	67	156	148	153	65	8145	0	NO	YES	[S][I]	YES	45	YES	8	NO	294	non-mosaic	4511	PIB	WildType	14	YES - S91F; D95G	260	NO	231	3	371	6	29	100	1	7	100	1
106651	ERR3577296		UK	Europe	2014	S	S	S	I		N/A	N/A	N/A	59	39	67	156	150	153	65	1584	0	NO	YES	0	NO	45	YES	8	NO	294	non-mosaic	1566	PIB	WildType	19	NO	260	NO	231	3	371	6	29	100	100	7	100	1
106664	ERR3577313		UK	Europe	2015	S	S	S	R		N/A	N/A	N/A	59	39	67	156	150	153	65	1584	0	NO	YES	6	YES	45	YES	8	NO	294	non-mosaic	591	PIB	WildType	19	NO	260	NO	231	3	371	6	29	100	100	7	100	1
106665	ERR3577314		UK	Europe	2015	S	S	S	R		N/A	N/A	N/A	59	39	67	156	150	153	65	1584	0	NO	YES	6	YES	45	YES	8	NO	294	non-mosaic	591	PIB	WildType	19	NO	260	NO	231	3	371	6	29	100	100	7	100	1
106667	ERR3577316		UK	Europe	2015	S	S	S	R		N/A	N/A	N/A	59	39	67	156	150	153	65	1584	0	NO	YES	6	YES	45	YES	8	NO	294	non-mosaic	591	PIB	WildType	19	NO	260	NO	231	3	371	6	29	100	100	7	100	1
106670	ERR3577319		UK	Europe	2015	S	S	S	R		N/A	N/A	N/A	59	39	67	156	150	153	65	1584	0	NO	YES	6	YES	45	YES	8	NO	294	non-mosaic	591	PIB	WildType	19	NO	260	NO	231	3	371	6	29	100	100	7	100	1
106673	ERR3577322		UK	Europe	2015	S	S	S	R		N/A	N/A	N/A	59	39	67	156	150	153	65	1584	0	NO	YES	6	YES	45	YES	8	NO	294	non-mosaic	591	PIB	WildType	19	NO	260	NO	231	3	371	6	29	100	100	7	100	1
106702	ERR3577352		UK	Europe	2013	S	S	S	S		N/A	N/A	N/A	59	39	170	156	150	153	65	11172	0	NO	YES	0	NO	45	YES	8	NO	294	non-mosaic	643	PIB	WildType	19	NO	260	NO	231	3	371	6	29	100	100	7	100	1
106712	ERR3577362		UK	Europe	2014	S	S	S	R		N/A	N/A	N/A	59	39	67	156	150	153	65	1584	0	NO	YES	6	YES	45	YES	8	NO	294	non-mosaic	591	PIB	WildType	19	NO	260	NO	231	3		6		100	100	7	100	1
106716	ERR3577367		UK	Europe	2015	S	S	S	I		N/A	N/A	N/A	59	39	67	156	150	153	65	1584	0	NO	YES	0	NO	45	YES	8	NO	1321	non-mosaic	871	PIB	WildType	19	NO	260	NO	231	3	371	6	29	100	100	7	100	1
106727	ERR3577380		UK	Europe	2014	S	S	S	R		N/A	N/A	N/A	109	39	67	156	150	153	65	12502	0	NO	YES	0	NO	45	YES	8	NO	294	non-mosaic	591	PIB	WildType	19	NO	260	NO	231	3	371	6	29	100	100	7	100	1
106733	ERR3577386		UK	Europe	2014	S	S	S	I		N/A	N/A	N/A	59	39	170	156	150	153	65	11172	0	NO	YES	0	NO	45	YES	8	NO	294	non-mosaic	643	PIB	WildType	19	NO	260	NO	231	3	371	6	29	100	100	7	100	1
106760	ERR3577414		UK	Europe	2014	S	S	S	I		N/A	N/A	N/A	59	39	67	156	150	153	65	1584	0	NO	YES	[S][I]	NO	45	YES	8	NO	294	non-mosaic	1447	PIB	G120K, A121D	19	NO	260	NO	231	3	371	6	29	100	100	7	100	8
106777	ERR3577434		UK	Europe	2014	S	S	S	R		N/A	N/A	N/A	59	39	67	156	150	153	65	1584	0	NO	YES	6	YES	45	YES	8	NO	294	non-mosaic	591	PIB	WildType	19	NO	260	NO	231	3	371	6	29	100	100	7	100	1
106809	ERR3577468		UK	Europe	2015	S	S	R	I		N/A	N/A	N/A	59	39	67	156	150	153	65	1584	0	NO	YES	[S][I]	NO	45	YES	8	NO	1321	non-mosaic	1140	PIB	G120K, A121D	19	NO	260	NO	231	3	371	6	29	100	100	7	100	10
106813	ERR3577472		UK	Europe	2015	S	S	S	I		N/A	N/A	N/A	59	39	67	156	150	153	65	1584	0	NO	YES	0	NO	45	YES	8	NO	1321	non-mosaic	1140	PIB	G120K, A121D	19	NO	260	NO	231	3	371	6	29	100	100	7	100	10
106841	ERR3577502		UK	Europe	2015	S	S	R	R		N/A	N/A	N/A	59	39	67	156	150	153	65	1584	0	NO	YES	6	YES	45	YES	8	NO	294	non-mosaic	591	PIB	WildType	19	NO	260	NO	231	3	371	6	29	100	100	7	100	1
106846	ERR3577508		UK	Europe	2015	S	S	S	I		N/A	N/A	N/A	59	39	67	156	150	153	65	1584	0	NO	YES	[S][I]	NO	45	YES	8	NO	294	non-mosaic	1566	PIB	WildType	19	NO	260	NO	231	3	371	6	29	100	100	7	100	1
106850	ERR3577512		UK	Europe	2015	S	S	S	R		N/A	N/A	N/A	59	39	67	156	150	153	65	1584	0	NO	YES	6	YES	45	YES	8	NO	294	non-mosaic	591	PIB	WildType	19	NO	260	NO	231	3	371	6	29	100	100	7	100	1
106861	ERR3577524		UK	Europe	2015	S	S	R	R		N/A	N/A	N/A	59	39	67	156	148	153	65	8145	0	NO	YES	6	YES	45	YES	8	NO	294	non-mosaic	591	PIB	WildType	19	NO	260	NO	231	3	371	6	29	100	100	7	100	1
106927	ERR3577593		UK	Europe	2014	S	S	S	R		N/A	N/A	N/A	59	39	67	156	150	153	65	1584	0	NO	YES	6	YES	45	YES	8	NO	294	non-mosaic	591	PIB	WildType	19	NO	260	NO	231	3	371	6	29	100	100	7	100	1
106929	ERR3577595		UK	Europe	2014	S	S	S	I		N/A	N/A	N/A	59	39	67	156	150	153	65	1584	0	NO	YES	[S][I]	NO	45	YES	8	NO	294	non-mosaic	4518	PIB	WildType	19	NO	260	NO	231	3	371	6	29	100	100	7	100	1
106930	ERR3577596		UK	Europe	2014	S	S	S	R		N/A	N/A	N/A	59	39	67	156	150	153	65	1584	0	NO	YES	6	YES	45	YES	8	NO	294	non-mosaic	591	PIB	WildType	19	NO	260	NO	231	3	371	6	29	100	100	7	100	1
106931	ERR3577597		UK	Europe	2014	S	S	S	R		N/A	N/A	N/A	59	39	67	156	150	153	65	1584	0	NO	YES	6	YES	45	YES	8	NO	294	non-mosaic	591	PIB	WildType	19	NO	260	NO	231	3	371	6	29	100	100	7	100	1
106933	ERR3577599		UK	Europe	2014	S	S	S	R		N/A	N/A	N/A	59	39	67	156	150	153	65	1584	0	NO	YES	6	YES	45	YES	8	NO	294	non-mosaic	4519	PIB	WildType	19	NO	260	NO	231	3	371	6	29	100	100	7	100	1
106934	ERR3577600		UK	Europe	2014	S	S	S	R		N/A	N/A	N/A	59	39	67	156	150	153	65	1584	0	NO	YES	6	YES	45	YES	8	NO	294	non-mosaic	591	PIB	WildType	19	NO	260	NO	231	3	371	6	29	100	100	7	100	1
106937	ERR3577603		UK	Europe	2014	S	S	S	R		N/A	N/A	N/A	59	39	67	156	150	153	65	1584	0	NO	YES	6	YES	45	YES	8	NO	294	non-mosaic	591	PIB	WildType	19	NO	260	NO	231	3	371	6	29	100	100	7	100	1
106938	ERR3577604		UK	Europe	2014	S	S	S	R		N/A	N/A	N/A	59	39	67	156	150	153	65	1584	0	NO	YES	6	YES	45	YES	8	NO	294	non-mosaic	591	PIB	WildType	19	NO	260	NO	231	3	371	6	29	100	100	7	100	1
106941	ERR3577607		UK	Europe	2014	S	S	S	R		N/A	N/A	N/A	59	39	67	156	150	153	65	1584	0	NO	YES	6	YES	45	YES	8	NO	294	non-mosaic	591	PIB	WildType	19	NO	260	NO	231	3	371	6	29	100	100	7	100	1
106944	ERR3577610		UK	Europe	2014	S	S	S	R		N/A	N/A	N/A	59	39	67	156	150	153	65	1584	0	NO	YES	6	YES	45	YES	8	NO	294	non-mosaic	591	PIB	WildType	19	NO	260	NO	231	3	371	6	29	100	100	7	100	1
106949	ERR3577616		UK	Europe	2014	S	S	S	I		N/A	N/A	N/A	59	39	67	156	150	153	65	1584	0	NO	YES	0	NO	45	YES	8	NO	294	non-mosaic	4520	PIB	WildType	19	NO	260	NO	231	3	371	6	29	100	100	7	100	1
106954	ERR3577623		UK	Europe	2014	S	S	S	R		N/A	N/A	N/A	59	39	67	156	150	153	65	1584	0	NO	YES	6	YES	45	YES	8	NO	294	non-mosaic	591	PIB	WildType	19	NO	260	NO	231	3	371	6	29	100	100	7	100	1
106955	ERR3577624		UK	Europe	2014	S	S	S	R		N/A	N/A	N/A	59	39	67	156	150	153	65	1584	0	NO	YES	6	YES	45	YES	8	NO	294	non-mosaic	591	PIB	WildType	19	NO	260	NO	231	3	371	6	29	100	100	7	100	1
106958	ERR3577627		UK	Europe	2014	S	S	S	R		N/A	N/A	N/A	59	39	67	156	150	153	65	1584	0	NO	YES	6	YES	45	YES	8	NO	294	non-mosaic	4521	PIB	WildType	19	NO	260	NO	231	3	371	6	29	100	100	7	100	1
106960	ERR3577629		UK	Europe	2014	S	S	S	I		N/A	N/A	N/A	59	39	67	156	150	153	65	1584	0	NO	YES	0	NO	45	YES	8	NO	294	non-mosaic	4520	PIB	WildType	19	NO	260	NO	231	3	371	6	29	100	100	7	100	1
106965	ERR3577634		UK	Europe	2015	S	S	S	R		N/A	N/A	N/A	126	142	67	156	230	153	65	10317	0	NO	YES	6	YES	45	YES	8	NO	294	non-mosaic	591	PIB	WildType	19	NO	260	NO	231	3	371	6	29	100	100	7	100	1
106969	ERR3577639		UK	Europe	2015	S	S	S	R		N/A	N/A	N/A	59	39	67	156	150	153	65	1584	0	NO	YES	6	YES	45	YES	8	NO	294	non-mosaic	591	PIB	WildType	19	NO	260	NO	231	3	371	6	29	100	100	7	100	1
106992	ERR3577662		UK	Europe	2015	S	S	S	R		N/A	N/A	N/A	59	39	67	156	148	153	65	8145	0	NO	YES	6	YES	45	YES	8	NO	294	non-mosaic	591	PIB	WildType	19	NO	260	NO	231	3	371	6	29	100	100	7	100	1
106995	ERR3577665		UK	Europe	2015	S	S	S	R		N/A	N/A	N/A	59	39	67	156	148	153	65	8145	0	NO	YES	6	YES	45	YES	8	NO	294	non-mosaic	591	PIB	WildType	19	NO	260	NO	231	3	371	6	29	100	100	7	100	1
107014	ERR3577685		UK	Europe	2013	S	S	S	R		N/A	N/A	N/A	59	39	67	156	150	153	65	1584	0	NO	YES	6	YES	45	YES	8	NO	294	non-mosaic	591	PIB	WildType	19	NO	260	NO	231	3	371	6	29	100	100	7	100	1
107019	ERR3577690		UK	Europe	2013	S	S	S	I		N/A	N/A	N/A	59	39	67	156	150	153	65	1584	0	NO	YES	2	YES	45	YES	8	NO	294	non-mosaic	643	PIB	WildType	19	NO	260	NO	231	3	371	6	29	100	100	7	100	1
107023	ERR3577694		UK	Europe	2013	S	S	S	I		N/A	N/A	N/A	59	39	67	156	150	153	65	1584	0	NO	YES	[S][I]	NO	45	YES	8	NO	294	non-mosaic	1566	PIB	WildType	19	NO	260	NO	231	3	371	6	29	100	100	7	100	1
107025	ERR3577696		UK	Europe	2013	S	S	S	I		N/A	N/A	N/A	59	39	67	156	150	153	65	1584	0	NO	YES	[S]	NO	45	YES	8	NO	294	non-mosaic	4523	PIB	WildType	19	NO	260	NO	231	3	371	6	29	100	100	7	100	1
107026	ERR3577697		UK	Europe	2013	S	S	S	I		N/A	N/A	N/A	59	39	67	156	150	153	65	1584	0	NO	YES	3	YES	45	YES	8	NO	294	non-mosaic	1566	PIB	WildType	19	NO	260	NO	231	3	371	6	29	100	100	7	100	1
107029	ERR3577701		UK	Europe	2013	S	S	R	I		N/A	N/A	N/A	59	39	67	156	150	153	65	1584	0	NO	YES	[S][I]	NO	45	YES	8	NO	294	non-mosaic	1566	PIB	WildType	19	NO	260	NO	231	3	371	6	29	100	100	7	100	1
107034	ERR3577706		UK	Europe	2013	S	S	S	I		N/A	N/A	N/A	109	39	67	156	150	153	65	12502	0	NO	YES	6	YES	45	YES	8	NO	294	non-mosaic	591	PIB	WildType	19	NO	260	NO	231	3	371	6	29	100	100	7	100	1
107044	ERR3577717		UK	Europe	2015	S	S	S	I		N/A	N/A	N/A	59	39	67	156	150	153	65	1584	0	NO	YES	[S][I]	NO	45	YES	8	NO	1321	non-mosaic	1140	PIB	G120K, A121D	19	NO	260	NO	231	3	371	6	29	100	100	7	100	10
107061	ERR3577735		UK	Europe	2015	S	S	S	I		N/A	N/A	N/A	59	39	67	156	150	153	65	1584	0	NO	YES	20	YES	45	YES	8	NO	1321	non-mosaic	1140	PIB	G120K, A121D	19	NO	260	NO	231	3	371	6	29	100	100	7	100	10
107084	ERR3577762		UK	Europe	2013	S	S	S	R		N/A	N/A	N/A	59	39	67	156	150	153	65	1584	0	NO	YES	6	YES	45	YES	8	NO	294	non-mosaic	591	PIB	WildType	19	NO	260	NO	231	3	371	6	29	100	100	7	100	1
107091	ERR3577769		UK	Europe	2013	S	S	S	I		N/A	N/A	N/A	59	39	67	156	150	153	65	1584	0	NO	YES	0	NO	45	YES	8	NO	294	non-mosaic	643	PIB	WildType	19	NO	260	NO	231	3	371	6	29	100	100	7	100	1
107100	ERR3577779		UK	Europe	2013	S	S	S	I		N/A	N/A	N/A	59	39	67	156	150	153	65	1584	0	NO	YES	6	YES	45	YES	8	NO	294	non-mosaic	591	PIB	WildType	19	NO	260	NO	231	3	371	6	29	100	100	7	100	1
107105	ERR3577785		UK	Europe	2013	S	S	S	I		N/A	N/A	N/A	59	39	67	156	150	153	65	1584	0	NO	YES	0	NO	45	YES	8	NO	294	non-mosaic	1566	PIB	WildType	19	NO	260	NO	231	3	371	6	29	100	100	7	100	1
107107	ERR3577787		UK	Europe	2013	S	S	S	I		N/A	N/A	N/A	59	39	67	156	150	153	65	1584	0	NO	YES	6	YES	45	YES	8	NO	294	non-mosaic	1566	PIB	WildType	19	NO	260	NO	231	3	371	6	29	100	100	7	100	1
107114	ERR3577794		UK	Europe	2013	S	S	S	I		N/A	N/A	N/A	59	39	67	156	150	153	65	1584	0	NO	YES	0	NO	45	YES	8	NO	294	non-mosaic	1566	PIB	WildType	19	NO	260	NO	231	3	371	6	29	100	100	7	100	1
107115	ERR3577795		UK	Europe	2013	S	S	S	S		N/A	N/A	N/A	59	39	67	156	150	153	65	1584	0	NO	YES	[S]	YES	45	YES	8	NO	294	non-mosaic	1566	PIB	WildType	19	NO	260	NO	231	3	371	6	29	100	100	7	100	1
107120	ERR3577800		UK	Europe	2013	S	S	S	S		N/A	N/A	N/A	59	39	67	156	150	153	65	1584	0	NO	YES	[S][I]	NO	45	YES	8	NO	294	non-mosaic	1566	PIB	WildType	19	NO	260	NO	231	3	371	6	29	100	100	7	100	1
107241	ERR3577932		UK	Europe	2014	S	S	S	R		N/A	N/A	N/A	59	39	67	156	150	153	65	1584	0	NO	YES	6	YES	45	YES	8	NO	294	non-mosaic	3392	PIB	WildType	19	NO	260	NO	231	3	371	6	29	100	100	7	100	1
107326	ERR3578032		UK	Europe	2016	S	S		R		N/A	N/A	N/A	59	39	67	156	150	153	65	1584	0	NO	YES	6	YES	45	YES	8	NO	294	non-mosaic	1731	PIB	WildType	19	NO	451	NO	231	3	194	1	15	100	100	7	100	100
107386	ERR3578096		UK	Europe	2016	S	S		R		N/A	N/A	N/A	59	39	67	190	148	153	65	9903	2	YES	NO	3	YES	45	YES	8	NO	294	non-mosaic	4526	PIA	N/A	234	YES-S91F; D95A	245	YES- D86N	231	3	16	6	18	100	7	18	100	14
107400	ERR3578111		UK	Europe	2016	S	S		R		N/A	N/A	N/A	59	39	67	156	150	153	65	1584	0	NO	YES	6	YES	45	YES	8	NO	294	non-mosaic	591	PIB	WildType	19	NO	260	NO	231	3	371	6	29	100	100	7	100	1
107468	ERR3578191		UK	Europe	2016	S	S		I		N/A	N/A	N/A	59	39	67	156	150	153	65	1584	0	NO	YES	0	NO	45	YES	8	NO	1321	non-mosaic	2383	PIB	WildType	19	NO	260	NO		3	371	6	29		100	7	100	1
107469	ERR3578192		UK	Europe	2016	S	S		I		N/A	N/A	N/A	59	39	67	156	150	153	65	1584	0	NO	YES	0	NO	45	YES	8	NO	1321	non-mosaic	2383	PIB	WildType	19	NO	260	NO		3	371	6	29		100	7	100	1
107490	ERR3578220		UK	Europe	2014	S	S	S	I		N/A	N/A	N/A	59	39	67	156	150	153	65	1584	0	NO	YES	0	NO	285	YES	8	NO	1321	non-mosaic	4529	PIB	WildType	19	NO	260	NO		3	17	6	5		100	7	100	1
107512	ERR3578796		UK	Europe	2015	S	S	S	R		N/A	N/A	N/A	59	39	67	156	150	153	65	1584	0	NO	YES	6	YES	45	YES	8	NO	294	non-mosaic	591	PIB	WildType	19	NO	260	NO	231	3	371	6	29	100	100	7	100	1
107536	ERR3578820		UK	Europe	2015	S	S	S	R		N/A	N/A	N/A	59	39	67	156	150	153	65	1584	0	NO	YES	6	YES	45	YES	8	NO	294	non-mosaic	591	PIB	WildType	19	NO	260	NO	231	3	371	6	29	100	100	7	100	1
107585	ERR3578870		UK	Europe	2013	S	S	R	R		N/A	N/A	N/A	59	39	67	156	150	153	65	1584	0	NO	YES	6	YES	45	YES	8	NO	294	non-mosaic	591	PIB	WildType	14	YES - S91F; D95G	104	YES- S87R	231	3	194	6	14	100	1	3	100	1
107600	ERR3578885		UK	Europe	2013	S	S	S	I		N/A	N/A	N/A	59	39	67	156	150	153	65	1584	0	NO	YES	0	NO	45	YES	8	NO	294	non-mosaic	1566	PIB	WildType	19	NO	260	NO	231	3	371	6	29	100	100	7	100	1
107601	ERR3578886		UK	Europe	2013	S	S	S	I		N/A	N/A	N/A	59	39	67	156	150	153	65	1584	0	NO	YES	0	NO	45	YES	8	NO	294	non-mosaic	1566	PIB	WildType	19	NO	260	NO	231	3	371	6	29	100	100	7	100	1
107610	ERR3578898		UK	Europe	2013	S	S	S	I		N/A	N/A	N/A	59	39	170	156	150	153	65	11172	0	NO	YES	0	NO	45	YES	8	NO	294	non-mosaic	643	PIB	WildType	19	NO	260	NO	231	3	371	6	29	100	100	7	100	1
107613	ERR3578902		UK	Europe	2013	S	S	S	R		N/A	N/A	N/A	59	142	67	156	150	153	65	11418		NO	YES	6	YES	45	YES	8	NO	294	non-mosaic	4531	PIB	WildType	19	NO	260	NO	231	3	371	6	29	100	100	7	100	1
107650	ERR3578942		UK	Europe	2013	S	S	S	R		N/A	N/A	N/A	59	39	67	156	150	153	65	1584	0	NO	YES	6	YES	45	YES	8	NO	294	non-mosaic	4532	PIB	WildType	19	NO	260	NO	231	3	371	6	29	100	100	7	100	1
107655	ERR3578948		UK	Europe	2014	S	S	S	I		N/A	N/A	N/A	59	39	67	156	150	153	65	1584	0	NO	YES	6	YES	45	YES	8	NO	294	non-mosaic	591	PIB	WildType	19	NO	260	NO	231	3	371	6	29	100	100	7	100	1
107668	ERR3578963		UK	Europe	2014	S	S	S	I		N/A	N/A	N/A	59	39	170	156	150	153	65	11172	0	NO	YES	3	YES	45	YES	8	NO	294	non-mosaic	643	PIB	WildType	19	NO	260	NO	231	3	371	6	29	100	100	7	100	1
107680	ERR3578977		UK	Europe	2014	S	S	S	I		N/A	N/A	N/A	59	39	67	156	150	153	65	1584	0	NO	YES	[S][I]	NO	45	YES	N/A	N/A	294	non-mosaic	1566	PIB	WildType	19	NO	260	NO	231	3	371	6	29	100	100	7	100	1
107702	ERR3579001		UK	Europe	2014	S	S	S	I		N/A	N/A	N/A	109	39	67	156	150	153	65	12502	0	NO	YES	3	YES	45	YES	8	NO	294	non-mosaic	4534	PIB	WildType	19	NO	260	NO	231	3	371	6	29	100	100	7	100	1
107739	ERR3579039		UK	Europe	2014	S	S	S	R		N/A	N/A	N/A	59	39	67	156	150	153	65	1584	0	NO	YES	6	YES	45	YES	8	NO	294	non-mosaic	3392	PIB	WildType	19	NO	260	NO	231	3	371	6	29	100	100	7	100	1
107743	ERR3579044		UK	Europe	2014	S	S	S	R		N/A	N/A	N/A	59	39	67	156	150	153	65	1584	0	NO	YES	6	YES	45	YES	8	NO	294	non-mosaic	3392	PIB	WildType	19	NO	260	NO	231	3	371	6	29	100	100	7	100	1
107764	ERR3579069		UK	Europe	2014	S	S	S	R		N/A	N/A	N/A	59	39	67	156	150	153	65	1584	0	NO	YES	6	YES	45	YES	8	NO	294	non-mosaic	591	PIB	WildType	19	NO	260	NO	231	3	371	6	29	100	100	7	100	1
107784	ERR3579090		UK	Europe	2015	S	S	S	R		N/A	N/A	N/A	126	142	67	156	230	153	65	10317	0	NO	YES	6	YES	45	YES	8	NO	294	non-mosaic	591	PIB	WildType	19	NO	260	NO	231	3	371	6	29	100	100	7	100	1
107803	ERR3579109		UK	Europe	2015	S	S	S	R		N/A	N/A	N/A	59	39	67	156	148	153	65	8145	0	NO	YES	6	YES	45	YES	8	NO	294	non-mosaic	591	PIB	WildType	19	NO	260	NO	231	3	371	6	29	100	100	7	100	1
107805	ERR3579113		UK	Europe	2015	S	S	S	I		N/A	N/A	N/A	59	39	170	156	150	153	65	11172	0	NO	YES	0	YES	45	YES	8	NO	294	non-mosaic	643	PIB	WildType	19	NO	260	NO	231	3	371	6	29	100	100	7	100	1
107812	ERR3579123		UK	Europe	2015	S	S	S	I		N/A	N/A	N/A	59	39	67	156	150	153	65	1584	0	NO	YES	3	YES	45	YES	8	NO	1321	non-mosaic	4535	PIB	WildType	19	NO	260	NO		3		16	28	6	100	7	100	1
107816	ERR3579127		UK	Europe	2015	S	S	S	R		N/A	N/A	N/A	59	39	67	156	150	153	65	1584	0	NO	YES	6	YES	45	YES	8	NO	294	non-mosaic	591	PIB	WildType	19	NO	260	NO	231	3	371	6	29	100	100	7	100	1
107817	ERR3579128		UK	Europe	2015	S	S	S	R		N/A	N/A	N/A	59	39	67	156	150	153	65	1584	0	NO	YES	6	YES	45	YES	8	NO	294	non-mosaic	591	PIB	WildType	19	NO	260	NO	231	3	371	6	29	100	100	7	100	1
107896	GCWGS-0057		USA	North America	2016	S	S				N/A	N/A	N/A	126	142	67	156	230	153	65	10317	0	NO	YES	6	YES	45	YES	8	NO	294	non-mosaic	591	PIB	WildType	19	NO	260	NO	231	3	371	6	29	100	100	7	100	1
107901	GCWGS-0136		USA	North America	2016	S	S	R			N/A	N/A	N/A	59	39	67	156	150	153	65	1584	0	NO	YES	0	NO	45	YES	8	NO	294	non-mosaic	4536	PIB	WildType	19	NO	260	NO	231	3	371	6	29	100	100	7	100	1
108668	NGPT06007		Portugal	Europe	2006		S	S			N/A	N/A	N/A	59	39	67	156	150	153	65	1584	0	NO	YES	0	NO	45	YES	8	NO	294	non-mosaic	4537	PIB	WildType	19	NO	260	NO	231	3	371	6	29	100	100	7	100	1
108974	NGPT17020		Portugal	Europe	2017	S	S	S		I	N/A	N/A	N/A	59	39	67	156	150	153	65	1584	0	NO	YES	0	NO	45	YES	8	NO	1321	non-mosaic	651	PIB	WildType	477	NO	260	NO	231	3	371	6	29	100	100	7	100	1
109147	ERR2631886		USA	North America	2013	S	S	S			N/A	N/A	N/A	126	142	67	156	230	153	65	10317	0	NO	YES	6	YES	45	YES	8	NO	294	non-mosaic	4540	PIB	WildType	19	NO	260	NO		3	371	6	29	100	100	7	100	1
109148	ERR3200962		USA	North America	2012	S	S	S			N/A	N/A	N/A	1196	142	67	156	230	153	65	17484	0	NO	YES	6	YES	45	YES	8	NO	294	non-mosaic	591	PIB	WildType	19	NO	260	NO	231	3	371	6	29	100	100	7	100	1
109149	ERR3201192		USA	North America	2012	S	S	S			N/A	N/A	N/A	126	142	67	156	230	153	65	10317	0	NO	YES	6	YES	45	YES	8	NO	294	non-mosaic	591	PIB	WildType	19	NO	260	NO	231	3	371	6	29	100	100	7	100	1
109150	ERR3200972		USA	North America	2012	S	S	S			N/A	N/A	N/A	1196	142	67	156	230	153	65	17484	0	NO	YES	6	YES	45	YES	8	NO	294	non-mosaic	591	PIB	WildType	19	NO	260	NO	231	3	371	6	29	100	100	7	100	1
109151	ERR3201105		USA	North America	2012	S	S	S			N/A	N/A	N/A	126	142	67	156	230	153	65	10317	0	NO	YES	6	YES	45	YES	8	NO	294	non-mosaic	591	PIB	WildType	19	NO	260	NO	231	3	371	6	29	100	100	7	100	1
109152	ERR1204785		USA	North America	2014	S	S	S			N/A	N/A	N/A	126	142	67	156	230	153	65	10317	0	NO	YES	6	YES	45	YES	8	NO	294	non-mosaic	591	PIB	WildType	19	NO	260	NO	231	3	371	6	29	100	100	7	100	1
109153	ERR2631968		USA	North America	2013	S	S	S			N/A	N/A	N/A	126	142	67	156	230	153	65	10317	0	NO	YES	[S][I]	YES	45	YES	8	NO	294	non-mosaic	591	PIB	WildType	19	NO	260	NO	231	3	371	6	29	100	100	7	100	1
109154	ERR3201040		USA	North America	2012	S	S	S			N/A	N/A	N/A	126	142	67	156	230	153	65	10317	0	NO	YES	6	YES	45	YES	8	NO	294	non-mosaic	591	PIB	WildType	19	NO	260	NO		3	371	6	29	[S][I]	100	7	100	1
109155	ERR2631982		USA	North America	2013	S	S	S			N/A	N/A	N/A	126	142	67	156	230	153	65	10317	0	NO	YES	6	YES	45	YES	8	NO	294	non-mosaic	591	PIB	WildType	19	NO	260	NO	231	3	371	6	29	100	100	7	100	1
109156	ERR2631847		USA	North America	2012	S	S	S			N/A	N/A	N/A	126	142	67	156	230	153	65	10317	0	NO	YES	6	YES	45	YES	8	NO	294	non-mosaic	591	PIB	WildType	19	NO	260	NO		3	371	6	29	100	100	7	100	1
109157	ERR2631896		USA	North America	2014	S	S	S			N/A	N/A	N/A	126	142	67	156	230	153	65	10317	0	NO	YES	6	YES	45	YES	8	NO	294	non-mosaic	591	PIB	WildType	19	NO	260	NO		3	371	6	29	100	100	7	100	1
109158	ERR2631949		USA	North America	2013	S	S	S			N/A	N/A	N/A	126	142	67	156	230	153	65	10317	0	NO	YES	6	YES	45	YES	8	NO	294	non-mosaic	591	PIB	WildType	19	NO	260	NO	231	3	371	6	29	100	100	7	100	1
109159	ERR2631848		USA	North America	2012	S	S	S			N/A	N/A	N/A	126	142	67	156	230	153	65	10317	0	NO	YES	6	YES	45	YES	8	NO	294	non-mosaic	591	PIB	WildType	19	NO	260	NO	231	3	371	6	29	100	100	7	100	1
109160	ERR2631761		USA	North America	2013	S	S	S			N/A	N/A	N/A	126	142	67	156	230	153	65	10317	0	NO	YES	6	YES	45	YES	8	NO	294	non-mosaic	591	PIB	WildType	19	NO	260	NO	231	3	371	6	29	100	100	7	100	1
109161	ERR3201298		USA	North America	2012	S	S	S			N/A	N/A	N/A	126	142	67	156	230	153	65	10317	0	NO	YES	6	YES	45	YES	8	NO	294	non-mosaic	591	PIB	WildType	19	NO	260	NO	231	3	371	6	29	100	100	7	100	1
109162	ERR3200882		USA	North America	2012	S	S	S			N/A	N/A	N/A	126	142	67	156	230	153	65	10317	0	NO	YES	6	YES	45	YES	8	NO	294	non-mosaic	591	PIB	WildType	19	NO	260	NO	231	3	371	6	29	100	100	7	100	1
109163	ERR2631828		USA	North America	2014	S	S	S			N/A	N/A	N/A	126	142	67	156	230	153	65	10317	0	NO	YES	6	YES	45	YES	8	NO	294	non-mosaic	591	PIB	WildType	19	NO	260	NO	231	3	371	6	29	100	100	7	100	1
109164	ERR3201168		USA	North America	2013	S	S	S			N/A	N/A	N/A	126	142	67	156	230	153	65	10317	0	NO	YES	6	YES	45	YES	8	NO	294	non-mosaic	4541	PIB	WildType	19	NO	260	NO		3	371	6	29	100	100	7	100	1
109211	ERR3201075		USA	North America	2013	S	S	S			N/A	N/A	N/A	59	39	67	1299	150	153	65	17485	0	NO	YES	6	YES	45	YES	8	NO	294	non-mosaic	4542	PIB	WildType	19	NO	1944	NO	231	3	371	6	29	100	100	2	100	1
109212	ERR3200958		USA	North America	2013	S	S	S			N/A	N/A	N/A	59	39	67	1299	150	153	65	17485	0	NO	YES	0	NO	45	YES	8	NO	294	non-mosaic	4543	PIB	WildType	19	NO	1944	NO	231	3	371	6	29	100	100	2	100	1
109213	ERR2632033		USA	North America	2012	S	S	S			N/A	N/A	N/A	59	39	67	1299	150	153	65	17485	0	NO	YES	6	YES	45	YES	8	NO	294	non-mosaic	4542	PIB	WildType	19	NO	1944	NO		3	371	6	29	100	100	2	100	1
109214	ERR2632034		USA	North America	2012	S	S	S			N/A	N/A	N/A	59	39	67	1299	150	153	65	17485	0	NO	YES	6	YES	45	YES	8	NO	294	non-mosaic	4542	PIB	WildType	19	NO	1944	NO	231	3	371	6	29	100	100	2	100	1
109215	ERR3201267		USA	North America	2012	S		S			N/A	N/A	N/A	59	39	67	1299	150	153	65	17485	0	NO	YES	6	YES	45	YES	8	NO	294	non-mosaic	4542	PIB	WildType	19	NO	1944	NO		3	371	6	29	100	100	2	100	1
109216	ERR2631893		USA	North America	2013	S	S	S			N/A	N/A	N/A	59	39	67	1299	150	153	65	17485	0	NO	YES	6	YES	45	YES	8	NO	294	non-mosaic	1699	PIB	WildType	19	NO	1944	NO	231	3	371	6	29	100	100	2	100	1
109217	ERR2631942		USA	North America	2013	S	S	S			N/A	N/A	N/A	59	39	67	1299	150	153	65	17485	0	NO	YES	6	YES	45	YES	8	NO	294	non-mosaic	4544	PIB	WildType	2109	NO	1944	NO	231	3		6		100	22	2	100	1
109218	ERR3200891		USA	North America	2013	S	S	S			N/A	N/A	N/A	59	39	67	1299	150	153	65	17485	0	NO	YES	6	YES	45	YES	8	NO	294	non-mosaic	4542	PIB	WildType	19	NO	1944	NO	231	3	371	6	29	100	100	2	100	1
109219	ERR2631775		USA	North America	2013	S	S	S			N/A	N/A	N/A	59	39	67	156	150	153	65	1584	0	NO	YES	6	YES	45	YES	8	NO	294	non-mosaic	591	PIB	WildType	19	NO	260	NO	231	3	371	6	29	100	100	7	100	1
109220	ERR2631822		USA	North America	2012	S	S	S			N/A	N/A	N/A	59	39	67	156	150	153	65	1584	0	NO	YES	6	YES	45	YES	8	NO	294	non-mosaic	591	PIB	WildType	19	NO	260	NO	231	3	371	6	29	100	100	7	100	1
109221	ERR3200998		USA	North America	2013	S	S	S			N/A	N/A	N/A	59	39	67	156	150	153	65	1584	0	NO	YES	0	NO	45	YES	8	NO	294	non-mosaic	591	PIB	WildType	19	NO	260	NO	231	3	371	6	29	100	100	7	100	1
109222	ERR1837133		USA	North America	2013	S	S	S			N/A	N/A	N/A	59	39	67	156	150	153	65	1584	0	NO	YES	6	YES	45	YES	8	NO	294	non-mosaic	591	PIB	WildType	19	NO	260	NO	231	3	371	6	29	100	100	7	100	1
109223	ERR3201326		USA	North America	2013	S	S	S			N/A	N/A	N/A	59	39	67	156	150	153	65	1584	0	NO	YES	6	YES	45	YES	8	NO	294	non-mosaic	591	PIB	WildType	19	NO	260	NO	231	3	371	6	29	100	100	7	100	1
109224	ERR3200871		USA	North America	2012	S	S	S			N/A	N/A	N/A	59	39	67	156	150	153	65	1584	0	NO	YES	6	YES	45	YES	8	NO	294	non-mosaic	591	PIB	WildType	19	NO	260	NO	231	3	371	6	29	100	100	7	100	1
109225	ERR3201131		USA	North America	2012	S	S	S			N/A	N/A	N/A	59	39	67	156	150	153	65	1584	0	NO	YES	6	YES	45	YES	8	NO	294	non-mosaic	591	PIB	WildType	19	NO	260	NO	231	3	371	6	29	100	100	7	100	1
109226	ERR3201147		USA	North America	2012	S	S	S			N/A	N/A	N/A	59	39	67	156	150	153	65	1584	0	NO	YES	6	YES	45	YES	8	NO	294	non-mosaic	591	PIB	WildType	19	NO	260	NO	231	3	371	6	29	100	100	7	100	1
109356	ERR3200883		USA	North America	2012	S	S	S			N/A	N/A	N/A	126	142	67	156	230	153	65	10317	0	NO	YES	6	YES	45	YES	8	NO	294	non-mosaic	4546	PIB	WildType	19	NO	260	NO	231	3	371	6	29	100	100	7	100	1
109357	ERR3201237		USA	North America	2012	S	S	S			N/A	N/A	N/A	126	142	67	156	230	153	65	10317	0	NO	YES	6	YES	45	YES	8	NO	294	non-mosaic	4547	PIB	WildType	19	NO	260	NO		3	371	6	29	[S][I]	100	7	100	1
109358	ERR2632035		USA	North America	2012	S	S	S			N/A	N/A	N/A	126	142	67	156	230	153	65	10317	0	NO	YES	6	YES	45	YES	8	NO	294	non-mosaic	4546	PIB	WildType	19	NO	260	NO	231	3	371	6	29	100	100	7	100	1
109359	ERR3201197		USA	North America	2012	S	S	S			N/A	N/A	N/A	126	142	67	156	230	153	65	10317	0	NO	YES	6	YES	45	YES	8	NO	294	non-mosaic	4547	PIB	WildType	19	NO	260	NO		3	371	6	29	[S][I]	100	7	100	1
109422	ERR1837103		USA	North America	2012	S	S	S			N/A	N/A	N/A	126	142	67	156	150	153	65	11986	0	NO	YES	0	NO	45	YES	8	NO	294	non-mosaic	591	PIB	WildType	19	NO	260	NO	231		371	6	29	100	100	7	100	1
109423	ERR1837119		USA	North America	2012	S	S	S			N/A	N/A	N/A	126	142	67	156	150	153	65	11986	0	NO	YES	0	NO	45	YES	8	NO	294	non-mosaic	591	PIB	WildType	19	NO	260	NO	231		371	6	29	100	100	7	100	1
109424	ERR3201186		USA	North America	2012	S	S	S			N/A	N/A	N/A	126	142	67	156	150	153	65	11986	0	NO	YES	0	NO	45	YES	8	NO	294	non-mosaic	4548	PIB	WildType	19	NO	260	NO	231	288	371	6	29	100	100	7	100	1
109427	ERR3200911		USA	North America	2014	S	S	S			N/A	N/A	N/A	59	39	67	156	150	153	65	1584	0	NO	YES	0	NO	45	YES	8	NO	294	non-mosaic	4549	PIB	A121S	19	NO	260	NO	231	3	18	6	10	100	100	7	100	3
109428	ERR3201200		USA	North America	2012	S	S	S			N/A	N/A	N/A	59	39	67	156	150	153	65	1584	0	NO	YES	6	YES	45	YES	8	NO	294	non-mosaic	4550	PIB	WildType	19	NO	1944	NO	231	3	371	6	29	100	100	2	100	1
109429	ERR3201233		USA	North America	2012	S	S	S			N/A	N/A	N/A	59	39	67	156	150	153	65	1584	0	NO	YES	6	YES	45	YES	8	NO	294	non-mosaic	4550	PIB	WildType	19	NO	1944	NO	231	3	371	6	29	100	100	2	100	1
109430	ERR2631875		USA	North America	2013	S	S	S			N/A	N/A	N/A	59	39	67	156	150	153	65	1584	0	NO	YES	6	YES	45	YES	8	NO	294	non-mosaic	4550	PIB	WildType	19	NO	1944	NO	231	3	371	6	29	100	100	2	100	1
109431	ERR3201066		USA	North America	2012	S	S	S			N/A	N/A	N/A	59	39	67	156	150	153	65	1584	0	NO	YES	0	NO	45	YES	8	NO	1321	non-mosaic	4551	PIB	WildType	19	NO	260	NO	231	3	371	6	29	100	100	7	100	1
109432	ERR3200886		USA	North America	2012	S	S	S			N/A	N/A	N/A	59	39	67	156	150	153	65	1584	0	NO	YES	0	NO	45	YES	8	NO	1321	non-mosaic	4552	PIB	WildType	19	NO	260	NO	231	3	371	6	29	100	100	7	100	1
109434	ERR3201024		USA	North America	2012	S	S	S			N/A	N/A	N/A	59	39	67	156	150	153	65	1584	0	NO	YES	0	NO	45	YES	8	NO	294	non-mosaic	3185	PIA	N/A	19	NO	260	NO	231	3	371	6	29	100	100	7	100	13
109435	ERR3200912		USA	North America	2014	S	S	S			N/A	N/A	N/A	59	39	67	156	150	153	65	1584	0	NO	YES	0	NO	45	YES	8	NO	294	non-mosaic	3185	PIA	N/A	19	NO	260	NO	231	3	371	6	29	100	100	7	100	13
109436	ERR2631952		USA	North America	2013	S	S	S			N/A	N/A	N/A	59	39	67	156	150	153	65	1584	0	NO	YES	0	NO	45	YES	8	NO	294	non-mosaic	4553	PIA	N/A	19	NO	260	NO	231	3	371	6	29	100	100	7	100	13
109437	ERR3200840		USA	North America	2012	S	S	S			N/A	N/A	N/A	59	39	67	156	150	153	65	1584	0	NO	YES	6	YES	45	YES	8	NO	294	non-mosaic	591	PIB	WildType	19	NO	260	NO	231	3	371	6	29	100	100	7	100	1
109438	ERR1837104		USA	North America	2012	S	S	S			N/A	N/A	N/A	59	39	67	156	150	153	65	1584	0	NO	YES	6	YES	45	YES	8	NO	294	non-mosaic	4554	PIB	WildType	19	NO	260	NO	231	3	371	6	29	100	100	7	100	1
109439	ERR3200865		USA	North America	2012	S	S	S			N/A	N/A	N/A	59	39	67	156	150	153	65	1584	0	NO	YES	[S][I]	YES	45	YES	8	NO	294	non-mosaic	591	PIB	WildType	19	NO	260	NO	231	3	371	6	29	100	100	7	100	1
109528	ERR3201295		USA	North America	2012	S	S	S			N/A	N/A	N/A	59	39	67	156	150	153	65	1584	0	NO	YES	0	NO	45	YES	8	NO	294	non-mosaic	3185	PIA	N/A	19	NO	260	NO		3	371	6	29	100	100	7	100	13
109529	ERR3201129		USA	North America	2012	S	S	S			N/A	N/A	N/A	59	39	67	156	150	153	65	1584	0	NO	YES	0	NO	45	YES	1420	NO	294	non-mosaic	3185	PIA	N/A	19	NO	260	NO	231	3	371	6	29	100	100	7	100	13
109530	ERR3200866		USA	North America	2012	S	S	S			N/A	N/A	N/A	59	142	67	156	150	153	133	16744	0	NO	YES	6	YES	45	YES	8	NO	294	non-mosaic	4557	PIB	WildType	19	NO	260	NO	231	3	371	6	29	100	100	7	100	1
109531	ERR3201196		USA	North America	2012	S	S	S			N/A	N/A	N/A	59	142	67	156	150	153	133	16744	0	NO	YES	6	YES	45	YES	8	NO	294	non-mosaic	4558	PIB	WildType	19	NO	260	NO	231	3	371	6	29	100	100	7	100	1
109532	ERR2632045		USA	North America	2012	S	S	S			N/A	N/A	N/A	59	39	67	156	150	153	65	1584	0	NO	YES	6	YES	45	YES	8	NO	294	non-mosaic	4559	PIB	WildType	19	NO	260	NO	231	3	371	6	29	100	100	7	100	1
109533	ERR1837125		USA	North America	2012	S	S	S			N/A	N/A	N/A	59	39	67	156	150	153	65	1584	0	NO	YES	6	YES	45	YES	8	NO	294	non-mosaic	4559	PIB	WildType	19	NO	260	NO	231	3	371	6	29	100	100	7	100	1
109534	ERR3200812		USA	North America	2012	S	S	S			N/A	N/A	N/A	59	39	67	156	150	153	65	1584	0	NO	YES	0	NO	45	YES	8	NO	294	non-mosaic	4560	PIB	WildType	19	NO	260	NO	231	3	371	6	29	100	100	7	100	1
109536	ERR3201342		USA	North America	2013	S	S	S			N/A	N/A	N/A	59	142	67	156	150	153	133	16744	0	NO	YES	6	YES	45	YES	8	NO	294	non-mosaic	4561	PIB	WildType	19	NO	260	NO	231	3	371	6	29	100	100	7	100	100
109538	ERR2631724		USA	North America	2013	S	S	S			N/A	N/A	N/A	59	39	67	156	150	153	65	1584	0	NO	YES	6	YES	45	YES	8	NO	294	non-mosaic	4562	PIB	WildType	19	NO	260	NO	231	3	371	6	29	100	100	7	100	1
109539	ERR2631865		USA	North America	2012						N/A	N/A	N/A	59	39	67	156	150	153	65	1584	0	NO	YES	6	YES	45	YES	8	NO	294	non-mosaic	4562	PIB	WildType	19	NO	260	NO	231	3	371	6	29	100	100	7	100	1
109665	ERR3200982		USA	North America	2013	S	S	S			N/A	N/A	N/A	59	39	67	156	150	153	65	1584	0	NO	YES	6	YES	45	YES	8	NO	294	non-mosaic	591	PIB	WildType	19	NO	260	NO	231	3	371	6	29	100	100	7	100	1
109666	ERR3201291		USA	North America	2012	S	S	S			N/A	N/A	N/A	59	39	67	78	150	153	65	13956	0	NO	YES	6	YES	45	YES	8	NO	294	non-mosaic	4563	PIB	A121S	19	NO	260	NO	231	3	17	6	5	100	100	7	100	3
109667	ERR3200916		USA	North America	2013	S	S	S			N/A	N/A	N/A	59	39	67	156	150	153	65	1584	0	NO	YES	0	NO	45	YES	8	NO	294	non-mosaic	3185	PIA	N/A	19	NO	260	NO	231	3	371	6	29	100	100	7	100	13
109668	ERR3200844		USA	North America	2012	S	S	S			N/A	N/A	N/A	59	39	67	156	150	153	65	1584	0	NO	YES	6	YES	45	YES	8	NO	294	non-mosaic	591	PIB	WildType	19	NO	260	NO	231	3	371	6	29	100	100	7	100	1
109669	ERR3200906		USA	North America	2013	S	S	S			N/A	N/A	N/A	126	142	67	156	230	153	65	10317	0	NO	YES	6	YES	45	YES	8	NO	294	non-mosaic	1935	PIB	WildType	19	NO	260	NO	231	3	371	6	29	100	100	7	100	1
109670	ERR3200947		USA	North America	2012	S	S	S			N/A	N/A	N/A	126	142	67	156	230	153	65	10317	0	NO	YES	6	YES	45	YES	8	NO	294	non-mosaic	2282	PIB	WildType	19	NO	260	NO	231	3	371	6	29	100	100	7	100	1
109671	ERR3201367		USA	North America	2012	S	S	S			N/A	N/A	N/A	59	39	67	156	150	153	65	1584	0	NO	YES	6	YES	45	YES	8	NO	294	non-mosaic	591	PIB	WildType	19	NO	260	NO	231	3	371	6	29	100	100	7	100	1
109672	ERR1837132		USA	North America	2013	S	S	S			N/A	N/A	N/A	59	39	67	156	150	153	65	1584	0	NO	YES	0	NO	45	YES	8	NO	294	non-mosaic	4564	PIB	WildType	19	NO	260	NO	231	3	371	6	29	100	100	7	100	1
109673	ERR2632010		USA	North America	2013	S	S	S			N/A	N/A	N/A	126	142	67	156	230	153	65	10317	0	NO	YES	[S][I]	YES	45	YES	8	NO	294	non-mosaic	4565	PIB	WildType	19	NO	260	NO	231	3	371	6	29	100	100	7	100	1
109674	ERR2631830		USA	North America	2014	S	S	S			N/A	N/A	N/A	126	142	67	156	230	153	65	10317	0	NO	YES	6	YES	45	YES	8	NO	294	non-mosaic	1444	PIB	WildType	19	NO	260	NO	231	3	371	6	29	100	100	7	100	1
109676	ERR1204807		USA	North America	2012	S	S	S			N/A	N/A	N/A	59	39	67	156	150	153	65	1584	0	NO	YES	6	YES	45	YES	8	NO	294	non-mosaic	4559	PIB	WildType	19	NO	260	NO	231	3	371	6	29	100	100	7	100	1
109677	ERR3200956		USA	North America	2013	S	S	S			N/A	N/A	N/A	59	39	67	156	150	153	65	1584	0	NO	YES	6	YES	45	YES	8	NO	294	non-mosaic	4519	PIB	WildType	19	NO	260	NO	231	3	371	6	29	100	100	7	100	1
109678	ERR1204790		USA	North America	2014	S	S	S			N/A	N/A	N/A	59	39	67	156	150	153	65	1584	0	NO	YES	0	NO	45	YES	8	NO	294	non-mosaic	4566	PIA	N/A	19	NO	260	NO	231	3	371	6	29	100	100	7	100	13
109679	ERR2631902		USA	North America	2014	S	S	S			N/A	N/A	N/A	59	142	67	156	150	153	133	16744	0	NO	YES	6	YES	45	YES	8	NO	294	non-mosaic	4567	PIB	WildType	19	NO	260	NO	231	3	371	6	29	100	100	7	100	1
109680	ERR3201235		USA	North America	2012	S	S	S			N/A	N/A	N/A	59	142	67	156	150	153	133	16744	0	NO	YES	6	YES	45	YES	8	NO	294	non-mosaic	4568	PIB	WildType	19	NO	260	NO	231	3	371	6	29	100	100	7	100	100
109681	ERR2631891		USA	North America	2013	S	S	S			N/A	N/A	N/A	109	39	67	156	150	153	65	12502	0	NO	YES	6	YES	45	YES	8	NO	294	non-mosaic	4569	PIB	WildType	19	NO	260	NO	231	3	371	6	29	100	100	7	100	1
109685	ERR3201142		USA	North America	2012	S	S	S			N/A	N/A	N/A	59	39	67	156	150	153	65	1584	0	NO	YES	6	YES	45	YES	8	NO	294	non-mosaic	591	PIB	WildType	19	NO	260	NO	231	3	371	6	29	100	100	7	100	1
109686	ERR3200980		USA	North America	2012	S	S	S			N/A	N/A	N/A	59	39	67	156	150	153	65	1584	0	NO	YES	0	NO	45	YES	8	NO	294	non-mosaic	4570	PIB	WildType	19	NO	260	NO	231	3	371	6	29	100	100	7	100	1
109687	ERR3201238		USA	North America	2012	S	S	S			N/A	N/A	N/A	126	142	67	156	230	153	65	10317	0	NO	YES	6	YES	45	YES	8	NO	294	non-mosaic	591	PIB	WildType	19	NO	260	NO		3	371	6	29	100	100	7	100	1
109688	ERR3201252		USA	North America	2012	S	S	S			N/A	N/A	N/A	59	39	67	156	150	153	65	1584	0	NO	YES	0	NO	45	YES	8	NO	294	non-mosaic	2753	PIB	WildType	19	NO	2054	YES- S87R	231	3	371	6	29	100	100	3	100	1
109689	ERR3201364		USA	North America	2013	S	S	S			N/A	N/A	N/A	59	39	67	156	150	153	65	1584	1	YES	NO	0	NO	45	YES	8	NO	294	non-mosaic	4571	PIB	WildType	19	NO	260	NO	231	3	371	6	29	100	100	7	100	1
109690	ERR2631929		USA	North America	2013	S	S	S			N/A	N/A	N/A	59	142	67	156	150	153	65	11418	0	NO	YES	6	YES	45	YES	8	NO	294	non-mosaic	4531	PIB	WildType	19	NO	260	NO	231	3	371	6	29	100	100	7	100	1
109691	ERR3201050		USA	North America	2012	S	S	S			N/A	N/A	N/A	59	39	67	156	150	153	65	1584	0	NO	YES	0	NO	45	YES	8	NO	294	non-mosaic	1566	PIB	WildType	19	NO	260	NO	231	3	371	6	29	100	100	7	100	1
109692	ERR2631773		USA	North America	2013	S	S	S			N/A	N/A	N/A	59	39	67	156	150	153	65	1584	0	NO	YES	0	NO	45	YES	8	NO	294	non-mosaic	1566	PIB	WildType	19	NO	260	NO	231	3	371	6	29	100	100	7	100	1
109693	ERR3201179		USA	North America	2012	S	S	S			N/A	N/A	N/A	59	39	67	1300	150	153	65	17486	0	NO	YES	0	NO	45	YES	8	NO	294	non-mosaic	591	PIB	WildType	19	NO	260	NO	231	3	371	6	29	100	100	7	100	1
109694	ERR2631811		USA	North America	2013	S	S	S			N/A	N/A	N/A	59	39	67	156	150	153	65	1584	0	NO	YES	6	YES	45	YES	8	NO	294	non-mosaic	591	PIB	WildType	19	NO	260	NO		3	371	6	29	100	100	7	100	1
111407	GCWGS-10086		USA	North America	2019	S	S	S	I	I	N/A	N/A	N/A	59	39	67	156	150	153	65	1584	0	NO	YES	0	NO	45	YES	8	NO	294	non-mosaic	4581	PIB	WildType	19	NO	260	NO	231	3	371	6	29	100	100	7	100	1
111411	GCWGS-10003		USA	North America	2019	S	S	S	I	S	N/A	N/A	N/A	59	39	67	156	150	153	65	1584	0	NO	YES	0	NO	45	YES	8	NO	294	non-mosaic	4582	PIB	WildType	19	NO	260	NO	231	3	371	6	29	100	100	7	100	1
111429	GCWGS-10328		USA	North America	2019	S	S	S	I	S	N/A	N/A	N/A	59	39	67	156	150	153	65	1584	0	NO	YES	0	NO	45	YES	8	NO	294	non-mosaic	4583	PIB	WildType	19	NO	260	NO	231	3	371	6	29	100	100	7	100	1
111458	GCWGS-10750		USA	North America	2019	S	S	S	R	I	N/A	N/A	N/A	59	142	67	156	150	153	65	11418	0	NO	YES	[S][I]	YES	45	YES	8	NO	294	non-mosaic	4587	PIB	WildType	19	NO	260	NO	231	3	371	6	29	100	100	7	100	1
111468	GCWGS-10946		USA	North America	2019	S	S	S	I	S	N/A	N/A	N/A	993	39	67	156	150	153	65	16152	0	NO	YES	0	NO	45	YES	8	NO	294	non-mosaic	4589	PIB	WildType	19	NO	260	NO	231	3	371	6	29	100	100	7	100	1
111561	GCWGS-6263		USA	North America	2019	S	S	S	I	I	N/A	N/A	N/A	126	142	67	156	150	153	65	11986	0	NO	YES	0	NO	45	YES	8	NO	294	non-mosaic	4594	PIB	WildType	19	NO	260	NO	231	3	371	6	29	100	100	7	100	1
111584	GCWGS-6748		USA	North America	2019	S	S	S	R	I	N/A	N/A	N/A	126	142	67	156	230	153	65	10317	0	NO	YES	6	YES	45	YES	8	NO	294	non-mosaic	4597	PIB	WildType	19	NO	260	NO	231	3	371	6	29	100	100	7	100	1
111623	GCWGS-7546		USA	North America	2019	S	S	S	R	I	N/A	N/A	N/A	59	142	67	156	150	153	65	11418	0	NO	YES	6	YES	45	YES	8	NO	294	non-mosaic	4600	PIB	WildType	19	NO	260	NO	231	3	371	6	29	100	100	7	100	1
111678	GCWGS-9255		USA	North America	2019	S	S	S	R	S	N/A	N/A	N/A	59	142	67	156	150	153	65	11418	0	NO	YES	[S][I]	YES	45	YES	8	NO	294	non-mosaic	4435	PIB	WildType	19	NO	260	NO	231	3	371	6	29	100	100	7	100	1
115924	GCWGS-11145		USA	North America	2019	S	S	S	I	I	N/A	N/A	N/A	59	39	67	156	150	153	65	1584	0	NO	YES	0	NO	45	YES	8	NO	294	non-mosaic	4609	PIB	WildType	19	NO	260	NO	231	3	371	6	29	100	100	7	100	1
115976	GCWGS-5391		USA	North America	2019	S	S	S	R	I	N/A	N/A	N/A	126	142	67	156	230	153	65	10317	0	NO	YES	6	YES	45	YES	8	NO	294	non-mosaic	4611	PIB	WildType	19	NO	260	NO	231	3		6	365	100	100	7	100	100
116014	GCWGS-6746		USA	North America	2019	S	S	S	R	I	N/A	N/A	N/A	126	142	67	156	230	153	65	10317	0	NO	YES	6	YES	45	YES	8	NO	294	non-mosaic	4613	PIB	WildType	19	NO	260	NO	231	3	371	6	29	100	100	7	100	1
116084	GCWGS-8246		USA	North America	2019	S	S	S	R	I	N/A	N/A	N/A	59	142	67	156	150	153	65	11418	0	NO	YES	6	YES	45	YES	8	NO	294	non-mosaic	4600	PIB	WildType	19	NO	260	NO	231	3	371	6	29	100	100	7	100	1
116087	GCWGS-8313		USA	North America	2019	S	S	S	I	I	N/A	N/A	N/A	59	142	67	156	150	153	65	11418	0	NO	YES	6	YES	45	YES	8	NO	294	non-mosaic	591	PIB	WildType	19	NO	260	NO	231	3	371	6	29	100	100	7	100	1
116100	GCWGS-8717		USA	North America	2019	S	S	S	R	I	N/A	N/A	N/A	126	142	67	156	230	153	65	10317	0	NO	YES	6	YES	45	YES	8	NO	294	non-mosaic	4597	PIB	WildType	19	NO	260	NO	231	3	371	6	29	100	100	7	100	1
116140	GCWGS-9354		USA	North America	2019	S	S	S	R	I	N/A	N/A	N/A	59	142	67	238	150	153	65	12547	0	NO	YES	6	YES	45	YES	8	NO	294	non-mosaic	4587	PIB	WildType	19	NO	260	NO	231	3	371	6	29	100	100	7	100	1
116291	171_18	CAJNEP010000000	Germany	Europe	2018						N/A	N/A	N/A	59	39	67	1028	150	153	65	14110	[S][I]	NO	YES	0	YES	45	YES	8	NO	1321	non-mosaic	2383	PIB	WildType	19	NO	260	NO		3	371	6	29	7	100	7	100	1
116440	18AR1440		New Zealand	Oceania	2018	S	S	S	I	S	N/A	N/A	N/A	59	39	67	156	150	153	65	1584	0	NO	YES	0	NO	45	YES	8	NO	1321	non-mosaic	4621	PIB	WildType	19	NO	260	NO		3	371	6	29	7	100	7	100	1
116473	18AR1543		New Zealand	Oceania	2018	S	S	S	I	I	N/A	N/A	N/A	59	39	67	156	150	153	65	1584	0	NO	YES	0	NO	45	YES	8	NO	1321	non-mosaic	1140	PIB	G120K, A121D	19	NO	260	NO	231	3	371	6	29	100	100	7	100	10
116496	19AR0011		New Zealand	Oceania	2019	S	S	S	I	I	N/A	N/A	N/A	59	39	67	156	150	153	65	1584	0	NO	YES	0	NO	45	YES	8	NO	1321	non-mosaic	1140	PIB	G120K, A121D	19	NO	260	NO	231	3	371	6	29	100	100	7	100	10
116525	19AR0060		New Zealand	Oceania	2019	S	S	S	I	I	N/A	N/A	N/A	59	39	67	156	150	153	65	1584	0	NO	YES	0	NO	45	YES	8	NO	1321	non-mosaic	1140	PIB	G120K, A121D	19	NO	260	NO	231	3	371	6	29	100	100	7	100	10
116573	19AR0165		New Zealand	Oceania	2019	S	S	S	I	S	N/A	N/A	N/A	59	39	67	156	150	153	65	1584	0	NO	YES	0	NO	45	YES	8	NO	1321	non-mosaic	2383	PIB	WildType	19	NO	260	NO		3	371	6	29	7	100	7	100	1
117543	NG20042303A		Cameroon	Africa	2020		R	R	R		N/A	N/A	N/A	59	39	67	78	148	153	65	7363	2	YES	NO	3	YES	45	YES	13	YES	294	non-mosaic	4490	PIA	N/A	234	YES-S91F; D95A	2089	YES- S87N	231	3	875	6	49	100	7	183	1	13
117777	500019		Sweden	Europe	2016						N/A	N/A	N/A	59	39	67	190	148	153	65	9903	[S][I]	NO	YES	3	YES	45	YES	8	NO	294	non-mosaic	4622	PIA	N/A	234	YES-S91F; D95A	405	YES- S87R	231	3	16	6	18	100	7	20	100	14
117847	500649		Sweden	Europe	2016						N/A	N/A	N/A	59	39	67	156	150	153	65	1584	0	NO	YES	0	NO	45	YES	8	NO	1321	non-mosaic	1140	PIB	G120K, A121D	19	NO	260	NO	231	3	371	6	29	100	100	7	100	10
117855	500750		Sweden	Europe	2016						N/A	N/A	N/A	59	39	67	156	150	153	65	1584	0	NO	YES	0	NO	45	YES	8	NO	1321	non-mosaic	1140	PIB	G120K, A121D	19	NO	260	NO	231	3	371	6	29	100	100	7	100	10
117917	500303		Sweden	Europe	2016						N/A	N/A	N/A	59	39	67	156	150	153	65	1584	0	NO	YES	0	NO	45	YES	8	NO	1321	non-mosaic	4624	PIB	WildType	477	NO	260	NO	231	3	371	6	29	100	100	7	100	1
117922	500855		Sweden	Europe	2016						N/A	N/A	N/A	59	39	67	156	150	153	65	1584	0	NO	YES	0	NO	45	YES	8	NO	1321	non-mosaic	1140	PIB	G120K, A121D	19	NO	260	NO	231	3	371	6	29	100	100	7	100	10
117926	500903		Sweden	Europe	2016						N/A	N/A	N/A	59	39	67	156	150	153	65	1584	0	NO	YES	0	NO	45	YES	8	NO	1321	non-mosaic	1567	PIB	G120K, A121D	19	NO	260	NO	231	3	371	6	29	100	100	7	100	10
118502	16-583		Sweden	Europe	2016						N/A	N/A	N/A	59	39	67	190	148	153	65	9903	2	YES	NO	3	YES	45	YES	8	NO	294	non-mosaic	4645	PIA	N/A	234	YES-S91F; D95A	1555	YES- S87N	231	3	16	6	18	100	7	79	100	14
118553	16AM100034		Sweden	Europe	2016						N/A	N/A	N/A	59	39	67	156	150	153	65	1584	0	NO	YES	0	NO	45	YES	8	NO	1321	non-mosaic	1140	PIB	G120K, A121D	19	NO	260	NO	231	3	371	6	29	100	100	7	100	10
118555	16AM100088		Sweden	Europe	2016						N/A	N/A	N/A	59	39	67	190	148	153	65	9903	[S][I]	NO	YES	0	YES	45	YES	8	NO	294	non-mosaic	4622	PIA	N/A	234	YES-S91F; D95A	405	YES- S87R	231	3	16	6	18	100	7	20	100	14
118560	16AM100143		Sweden	Europe	2016						N/A	N/A	N/A	59	39	67	190	148	153	65	9903	2	YES	NO	[S][I]	YES	45	YES	8	NO	294	non-mosaic	4622	PIA	N/A	234	YES-S91F; D95A	405	YES- S87R	231	3	16	6	18	100	7	20	100	14
118566	16AM100239		Sweden	Europe	2016						N/A	N/A	N/A	59	39	67	156	150	153	65	1584	0	NO	YES	0	NO	45	YES	8	NO	1321	non-mosaic	1140	PIB	G120K, A121D	19	NO	260	NO	231	3	371	6	29	100	100	7	100	10
118578	16AM100518		Sweden	Europe	2016						N/A	N/A	N/A	59	39	67	156	150	153	65	1584	0	NO	YES	0	NO	45	YES	8	NO	1321	non-mosaic	1140	PIB	G120K, A121D	19	NO	260	NO	231	3	371	6	29	100	100	7	100	10
118581	16AM100546		Sweden	Europe	2016						N/A	N/A	N/A	59	39	67	156	150	153	65	1584	0	NO	YES	0	NO	45	YES	8	NO	1321	non-mosaic	1140	PIB	G120K, A121D	19	NO	260	NO	231	3	371	6	29	100	100	7	100	10
118603	16AM100934		Sweden	Europe	2016						N/A	N/A	N/A	59	39	67	156	150	153	65	1584	0	NO	YES	0	NO	45	YES	8	NO	1321	non-mosaic	1140	PIB	G120K, A121D	19	NO	260	NO	231	3	371	6	29	100	100	7	100	10
118647	16AM101912		Sweden	Europe	2016						N/A	N/A	N/A	59	39	67	156	150	153	65	1584	0	NO	YES	0	NO	45	YES	8	NO	1321	non-mosaic	1140	PIB	G120K, A121D	19	NO	260	NO	231	3	371	6	29	100	100	7	100	10
118649	16AM102051		Sweden	Europe	2016						N/A	N/A	N/A	59	39	67	156	150	153	65	1584	0	NO	YES	0	NO	45	YES	8	NO	1321	non-mosaic	1140	PIB	G120K, A121D	19	NO	260	NO	231	3	371	6	29	100	100	7	100	10
118656	16AM102122		Sweden	Europe	2016						N/A	N/A	N/A	59	39	67	156	150	153	65	1584	0	NO	YES	0	NO	45	YES	8	NO	1321	non-mosaic	1140	PIB	G120K, A121D	19	NO	260	NO	231	3	371	6	29	100	100	7	100	10
118664	16AM102254		Sweden	Europe	2016						N/A	N/A	N/A	59	39	67	156	150	153	65	1584	0	NO	YES	0	NO	45	YES	8	NO	1321	non-mosaic	1140	PIB	G120K, A121D	19	NO	260	NO	231	3	371	6	29	100	100	7	100	10
118709	16AM103307		Sweden	Europe	2016						N/A	N/A	N/A	59	39	67	156	150	153	65	1584	0	NO	YES	0	NO	45	YES	8	NO	294	non-mosaic	4655	PIB	WildType	19	NO	2035	NO	231	3	371	6	29	100	100	7	100	1
118722	16AM103652		Sweden	Europe	2016						N/A	N/A	N/A	59	39	67	156	150	153	65	1584	0	NO	YES	0	NO	45	YES	8	NO	1321	non-mosaic	4657	PIB	G120K, A121D	19	NO	260	NO	231	3	371	6	29	100	100	7	100	10
118832	16AM105824		Sweden	Europe	2016						N/A	N/A	N/A	59	39	67	156	150	153	65	1584	0	NO	YES	0	NO	45	YES	8	NO	1321	non-mosaic	1140	PIB	G120K, A121D	19	NO	260	NO	231	3	371	6	29	100	100	7	100	10
119300	16AM110242		Sweden	Europe	2016						N/A	N/A	N/A	59	39	67	156	150	153	65	1584	0	NO	YES	0	NO	45	YES	8	NO	1321	non-mosaic	1140	PIB	G120K, A121D	19	NO	260	NO	231	3	371	6	29	100	100	7	100	10
119316	16AM110446		Sweden	Europe	2016						N/A	N/A	N/A	59	39	67	156	150	153	65	1584	0	NO	YES	0	NO	45	YES	8	NO	294	non-mosaic	1669	PIB	WildType	19	NO	260	NO	231	3	371	6	29	100	100	7	100	1
119509	TH5		Thailand	Asia	2018		S	R	I	I	N/A	N/A	N/A	59	39	67	190	148	153	65	9903	2	YES	NO	3	YES	286	YES	8	NO	294	non-mosaic	4665	PIA	N/A	234	YES-S91F; D95A	405	YES- S87R	537	3	190	6	58	100	7	20	100	13
119521	TH17		Thailand	Asia	2018		S	R	R	R	N/A	N/A	N/A	59	39	67	190	148	153	65	9903	2	YES	NO	3	YES	45	YES	8	NO	294	non-mosaic	4666	PIA	N/A	234	YES-S91F; D95A	405	YES- S87R	231	3	16	6	18	100	7	20	100	13
119527	TH24		Thailand	Asia	2018		S	R	R	I	N/A	N/A	N/A	59	39	67	156	148	153	65	8145	0	NO	NO	3	YES	286	YES	8	NO	294	non-mosaic	669	PIA	N/A	234	YES-S91F; D95A	405	YES- S87R	231	3	875	6	49	100	7	20	100	14
119537	TH36		Thailand	Asia	2018		S	R	R	R	N/A	N/A	N/A	59	39	67	190	148	153	65	9903	2	YES	NO	3	YES	45	YES	8	NO	294	non-mosaic	4669	PIA	N/A	234	YES-S91F; D95A	405	YES- S87R	231	3	16	6	18	100	7	20	100	14
119547	TH46		Thailand	Asia	2018		S	R	R	R	N/A	N/A	N/A	59	39	67	190	148	153	65	9903	2	YES	NO	3	YES	286	YES	8	NO	294	non-mosaic	826	PIA	N/A	234	YES-S91F; D95A	405	YES- S87R	537	3	1131	6	203	100	7	20	100	13
119555	TH55		Thailand	Asia	2018		S	R	R	R	N/A	N/A	N/A	59	39	67	190	148	153	65	9903	2	YES	NO	3	YES	45	YES	8	NO	294	non-mosaic	4670	PIA	N/A	234	YES-S91F; D95A	405	YES- S87R	231	3	16	6	18	100	7	20	100	13
119560	TH61		Thailand	Asia	2018		S	R	I	R	N/A	N/A	N/A	59	39	67	190	148	153	65	9903	2	YES	NO	3	YES	45	YES	8	NO	294	non-mosaic	4669	PIA	N/A	234	YES-S91F; D95A	405	YES- S87R	231	3		6	244	100	7	20	100	14
119569	TH71		Thailand	Asia	2018		S	R	I	R	N/A	N/A	N/A	59	39	67	190	148	153	65	9903	2	YES	NO	3	YES	45	YES	8	NO	294	non-mosaic	4669	PIA	N/A	234	YES-S91F; D95A	405	YES- S87R	231	3		6	244	100	7	20	100	14
119572	TH75		Thailand	Asia	2018		S	R	I	R	N/A	N/A	N/A	59	39	67	190	148	153	65	9903	2	YES	NO	3	YES	286	YES	8	NO	294	non-mosaic	826	PIA	N/A	234	YES-S91F; D95A	405	YES- S87R	537	3	1131	6	203	100	7	20	100	13
119575	TH78		Thailand	Asia	2018		S	R	R	R	N/A	N/A	N/A	59	39	67	190	148	153	65	9903	2	YES	NO	3	YES	45	YES	8	NO	294	non-mosaic	4673	PIB	WildType	234	YES-S91F; D95A	405	YES- S87R	231	3	190	6	58	100	7	20	100	100
119578	TH81		Thailand	Asia	2018		S	R	R	R	N/A	N/A	N/A	59	39	67	156	148	153	65	8145	2	YES	NO	[S][I]	YES	45	YES	8	NO	294	non-mosaic	4674	PIB	WildType	234	YES-S91F; D95A	405	YES- S87R	231	3	875	6	49	100	7	20	100	1
119582	TH85		Thailand	Asia	2018		S	R	R	R	N/A	N/A	N/A	59	39	67	156	148	153	65	8145	2	YES	NO	3	YES	45	YES	8	NO	294	non-mosaic	4675	PIB	WildType	234	YES-S91F; D95A	405	YES- S87R	231	3	875	6	49	100	7	20	100	100
31984	08_590_00123	11792_4_46; ERR449498	Guinea-Bissau	Africa	2007	S	S	S	R	R	N/A	N/A	N/A	59	39	67	157	189	153	65	8112	2	YES	NO	[S][I]	YES	286	YES	8	NO	228	non-mosaic	920	PIB	A121S	19	NO	528	NO	495	3	18	6	10	100	100	7	100	3
31985	08_590_125	11792_4_47; ERR449499	Guinea-Bissau	Africa	2007	S	S	S	R	R	N/A	N/A	N/A	59	39	67	157	189	153	65	8112	2	YES	NO	[S][I]	YES	286	YES	8	NO	228	non-mosaic	920	PIB	A121S	19	NO	528	NO	495	3	18	6	10	100	100	7	100	3
31987	08_590_00127	11792_4_49; ERR449501	Guinea-Bissau	Africa	2007	S	S	S	R	R	N/A	N/A	N/A	59	39	67	157	189	153	65	8112	2	YES	NO	[S][I]	YES	286	YES	8	NO	228	non-mosaic	920	PIB	A121S	[S][I]	N/A	528	NO	495	3	18	6	10	100	100	7	100	3
31989	08_590_00129	11792_4_51; ERR449503	Guinea-Bissau	Africa	2007	S	S	S	R	R	N/A	N/A	N/A	59	39	67	157	189	153	65	8112	2	YES	NO	3	YES	286	YES	8	NO	228	non-mosaic	920	PIB	A121S	19	NO	528	NO	495	3	18	6	10	100	100	7	100	3
31990	08_590_00130	11792_4_52; ERR449504	Guinea-Bissau	Africa	2007	S	S	S	R	R	N/A	N/A	N/A	59	39	67	157	189	153	65	8112	2	YES	NO	[S][I]	YES	286	YES	8	NO	228	non-mosaic	921	PIB	G120K, A121D	19	NO	528	NO	495	3	18	6	10	100	100	7	100	8
31993	08_590_00133	11792_4_55; ERR449507	Guinea-Bissau	Africa	2007	S	S	S	R	R	N/A	N/A	N/A	59	39	67	157	189	153	65	8112	2	YES	NO	3	YES	286	YES	8	NO	228	non-mosaic	920	PIB	A121S	19	NO	528	NO	495	3	18	6	10	100	100	7	100	3
32008	08_590_00154	11792_4_70; ERR449522	Guinea-Bissau	Africa	2007	S	S	S	I	S	N/A	N/A	N/A	59	39	67	157	189	153	65	8112	0	NO	NO	0	NO	286	YES	8	NO	228	non-mosaic	920	PIB	A121S	19	NO	528	NO	495	3	18	6	10	100	100	7	100	3
32009	08_590_00156	11792_4_71; ERR449523	Guinea-Bissau	Africa	2007	S	S	S	R	S	N/A	N/A	N/A	59	39	67	157	189	153	65	8112	0	NO	NO	3	YES	73	YES	8	NO	228	non-mosaic	927	PIA	N/A	19	NO	528	NO	495	3	358	6	82	100	100	7	100	14
46860	523851		Norway	Europe	2015	S	S	S	I	R	N/A	N/A	N/A	59	39	67	157	148	153	65	1599	2	YES	NO	0	NO	956	YES	8	NO	294	non-mosaic	2134	PIB	A121S	19	NO	161	NO	495	3	873	6	130	100	100	2	100	3
47425	SRR3343551		UK [England]	Europe	2013						N/A	N/A	N/A	59	39	67	157	148	153	65	1599	2	YES	NO	0	NO	286	YES	8	NO	294	non-mosaic	1556	PIB	A121S	19	NO	161	NO	495	3	873	6	130	100	100	2	100	3
47619	SRR3349220		UK [England]	Europe	2013						N/A	N/A	N/A	59	39	67	157	148	153	65	1599	2	YES	NO	0	NO	286	YES	8	NO	294	non-mosaic	1556	PIB	A121S	19	NO	161	NO	495	3	873	6	130	100	100	2	100	3
47676	SRR3349277		UK [England]	Europe	2013						N/A	N/A	N/A	59	39	67	157	148	153	65	1599	2	YES	NO	0	NO	286	YES	8	NO	294	non-mosaic	1556	PIB	A121S	19	NO	161	NO	495	3	873	6	130	100	100	2	100	3
47792	SRR3349563		UK [England]	Europe	2014	S		S	I	R	N/A	N/A	N/A	59	39	67	157	148	153	65	1599	2	YES	NO	0	NO	286	YES	8	NO	294	non-mosaic	1556	PIB	A121S	19	NO	161	NO	[S][I]	3	873	6	130	100	100	2	100	3
48799	SRR3360831		UK [England]	Europe	2013						N/A	N/A	N/A	59	39	67	157	189	153	65	8112	2	YES	NO	0	NO	286	YES	8	NO	294	non-mosaic	1760	PIB	A121S	19	NO	528	NO	495	3	18	6	10	100	100	7	100	3
51684	553601		Norway	Europe	2017	S	S	S	I	R	N/A	N/A	N/A	59	39	67	157	148	153	65	1599	2	YES	NO	0	NO	286	YES	8	NO	294	non-mosaic	2134	PIB	A121S	19	NO	161	NO	495	3	873	6	130	100	100	2	100	3
51702	556567		Norway	Europe	2017	S	S	S	I	S	N/A	N/A	N/A	59	39	67	157	148	153	65	1599	0	NO	NO	0	NO	286	YES	8	NO	294	non-mosaic	2212	PIB	A121S	19	NO	161	NO	495	3	873	6	130	100	100	2	100	3
51738	555122		Norway	Europe	2017	S	S	S	I	R	N/A	N/A	N/A	59	39	67	157	148	153	65	1599	2	YES	NO	3	YES	286	YES	8	NO	294	non-mosaic	2218	PIB	A121S	19	NO	161	NO		3	873	6	130	100	100	2	100	3
51776	554635		Norway	Europe	2017	S	S	S	I	R	N/A	N/A	N/A	59	39	67	157	148	153	65	1599	2	YES	NO	0	NO	286	YES	8	NO	294	non-mosaic	2652	PIB	A121S	19	NO	161	NO	495	3	187	6	9	100	100	2	100	3
51799	555876		Norway	Europe	2017	S	S	S	I	R	N/A	N/A	N/A	59	39	67	157	148	153	65	1599	2	YES	NO	0	NO	286	YES	8	NO	294	non-mosaic	2654	PIB	A121S	19	NO	161	NO	495	3	873	6	130	100	100	2	100	3
53452	568626		Norway	Europe	2017	S	S	S	I	I	N/A	N/A	N/A	59	39	67	157	148	720	65	13347	0	NO	NO	0	NO	1115	YES	969	NO	294	non-mosaic	2212	PIB	A121S	19	NO	161	NO	495	3	873	6	130	100	100	2	100	3
53466	572805		Norway	Europe	2017	S	S	S	I	R	N/A	N/A	N/A	59	39	67	157	148	153	65	1599	2	YES	NO	0	NO	286	YES	8	NO	294	non-mosaic	1556	PIB	A121S	19	NO	161	NO	495	3	873	6	130	100	100	2	100	3
53467	572813		Norway	Europe	2017	S	S	S	I	R	N/A	N/A	N/A	59	39	67	157	148	153	65	1599	2	YES	NO	0	NO	286	YES	8	NO	294	non-mosaic	2218	PIB	A121S	19	NO	161	NO	495	3	873	6	130	100	100	2	100	3
53469	573089		Norway	Europe	2017	S	S	S	I	S	N/A	N/A	N/A	59	39	67	157	148	153	65	1599	0	NO	NO	0	NO	286	YES	8	NO	294	non-mosaic	2212	PIB	A121S	19	NO	161	NO	495	3	873	6	130	100	100	2	100	3
53545	516303		Norway	Europe	2016	S	S	S	I	R	N/A	N/A	N/A	59	39	67	157	148	153	65	1599	2	YES	NO	0	NO	286	YES	8	NO	294	non-mosaic	2218	PIB	A121S	19	NO	161	NO	495	3	873	6	130	100	100	2	100	3
53570	560870		Norway	Europe	2017	S	S	S	I	R	N/A	N/A	N/A	59	39	67	157	148	153	65	1599	2	YES	NO	0	NO	286	YES	8	NO	294	non-mosaic	2218	PIB	A121S	19	NO	161	NO		3	873	6	130	100	100	2	100	3
53580	562691		Norway	Europe	2017	S	S	S	I	I	N/A	N/A	N/A	59	39	67	157	148	153	65	1599	0	NO	NO	0	NO	956	YES	8	NO	294	non-mosaic	2218	PIB	A121S	1034	NO	161	NO	495	3	873	6	130	100	100	2	100	3
53583	562700		Norway	Europe	2017	S	S	S	I	R	N/A	N/A	N/A	59	39	67	157	148	153	65	1599	2	YES	NO	0	NO	286	YES	8	NO	294	non-mosaic	2218	PIB	A121S	19	NO	161	NO	495	3	873	6	130	100	100	2	100	3
53595	567383		Norway	Europe	2017	S	S	S	I	R	N/A	N/A	N/A	59	39	67	157	148	153	65	1599	2	YES	NO	0	NO	286	YES	8	NO	294	non-mosaic	1556	PIB	A121S	19	NO	161	NO	495	3	873	6	130	100	100	2	100	3
53609	563192		Norway	Europe	2017	S	S	S	I	R	N/A	N/A	N/A	59	39	67	157	148	153	65	1599	2	YES	NO	0	NO	286	YES	8	NO	294	non-mosaic	2218	PIB	A121S	19	NO	161	NO	495	3	873	6	130	100	100	2	100	3
53623	567063		Norway	Europe	2017	S	S	S	I	S	N/A	N/A	N/A	59	39	67	157	148	153	65	1599	0	NO	NO	0	NO	286	YES	8	NO	294	non-mosaic	2256	PIB	A121S	19	NO	161	NO		3	873	6	130	100	100	2	100	3
53629	566481		Norway	Europe	2017	S	S	S	I	I	N/A	N/A	N/A	59	39	67	157	148	153	65	1599	0	NO	NO	0	NO	286	YES	8	NO	294	non-mosaic	2212	PIB	A121S	19	NO	161	NO	495	3	873	6	130	100	100	2	100	3
53646	564102		Norway	Europe	2017	S	S	S	I	R	N/A	N/A	N/A	59	39	67	157	148	153	65	1599	2	YES	NO	0	NO	286	YES	8	NO	294	non-mosaic	2218	PIB	A121S	19	NO	161	NO	495	3	873	6	130	100	100	2	100	3
53677	567623		Norway	Europe	2017	S	S	S	I	I	N/A	N/A	N/A	59	39	67	157	148	153	65	1599	0	NO	NO	0	NO	286	YES	8	NO	294	non-mosaic	2212	PIB	A121S	19	NO	161	NO	495	3	873	6	130	100	100	2	100	3
56129	567369		Norway	Europe	2017	S	S	S	I	R	N/A	N/A	N/A	59	39	67	157	148	153	65	1599	2	YES	NO	0	NO	286	YES	8	NO	294	non-mosaic	2218	PIB	A121S	19	NO	161	NO	495	3	873	6	130	100	100	2	100	3
56156	571557		Norway	Europe	2017	S	S	S	I	I	N/A	N/A	N/A	59	39	67	157	148	153	65	1599	0	NO	NO	0	NO	286	YES	8	NO	294	non-mosaic	2212	PIB	A121S	19	NO	161	NO	495	3	873	6	130	100	100	2	100	3
56163	571521		Norway	Europe	2017	S	S	S	I	S	N/A	N/A	N/A	59	39	67	157	148	153	65	1599	0	NO	NO	0	NO	286	YES	8	NO	294	non-mosaic	2212	PIB	A121S	19	NO	161	NO	495	3	873	6	130	100	100	2	100	3
56164	571547		Norway	Europe	2017	S	S	S	I	R	N/A	N/A	N/A	59	39	67	157	148	153	65	1599	2	YES	NO	0	NO	286	YES	8	NO	294	non-mosaic	2218	PIB	A121S	19	NO	161	NO	495	3	873	6	130	100	100	2	100	3
56165	571549		Norway	Europe	2017	S	S	S	I	R	N/A	N/A	N/A	59	39	67	157	148	153	65	1599	2	YES	NO	0	NO	286	YES	8	NO	294	non-mosaic	1556	PIB	A121S	19	NO	161	NO	495	3	873	6	130	100	100	2	100	3
56173	573414		Norway	Europe	2017	S	S	S	I	I	N/A	N/A	N/A	59	39	67	157	148	153	65	1599	0	NO	NO	0	NO	286	YES	8	NO	294	non-mosaic	2212	PIB	A121S	19	NO	161	NO	495	3	873	6	130	100	100	2	100	3
56189	573982		Norway	Europe	2017	S	S	S	I	R	N/A	N/A	N/A	59	39	67	157	148	153	65	1599	2	YES	NO	0	NO	286	YES	8	NO	294	non-mosaic	2218	PIB	A121S	1101	NO	161	NO	495	3	873	6	130	100	100	2	100	3
56190	574623		Norway	Europe	2017	S	S	S	I	I	N/A	N/A	N/A	59	39	67	157	148	153	65	1599	0	NO	NO	0	NO	286	YES	8	NO	294	non-mosaic	2212	PIB	A121S	19	NO	161	NO	495	3	873	6	130	100	100	2	100	3
56192	574837		Norway	Europe	2017	S	S	S	I	R	N/A	N/A	N/A	59	39	67	157	148	153	65	1599	2	YES	NO	0	NO	286	YES	8	NO	294	non-mosaic	2134	PIB	A121S	1102	NO	161	NO	495	3	873	6	130	100	100	2	100	3
56217	576566		Norway	Europe	2017	S	S	S	I	R	N/A	N/A	N/A	59	39	67	157	148	153	65	1599	2	YES	NO	0	NO	956	YES	8	NO	294	non-mosaic	2218	PIB	A121S	1102	NO	161	NO	495	3	873	6	130	100	100	2	100	3
56232	592362		Norway	Europe	2017	S	S	S	I	I	N/A	N/A	N/A	59	39	67	157	148	153	65	1599	0	NO	NO	0	NO	286	YES	8	NO	294	non-mosaic	2212	PIB	A121S	19	NO	161	NO	495	3	873	6	130	100	100	2	100	3
56260	591259		Norway	Europe	2017	S	S	S	I	R	N/A	N/A	N/A	59	39	67	157	148	153	65	1599	2	YES	NO	0	NO	286	YES	635	NO	294	non-mosaic	1556	PIB	A121S	19	NO	161	NO	495	3	873	6	130	100	100	2	2	3
56277	580145		Norway	Europe	2017	S	S	S	I	I	N/A	N/A	N/A	59	39	67	157	148	153	65	1599	0	NO	NO	0	NO	286	YES	8	NO	294	non-mosaic	2212	PIB	A121S	19	NO	161	NO	495	3	873	6	130	100	100	2	100	3
56283	580147		Norway	Europe	2017	S	S	S	I	I	N/A	N/A	N/A	59	39	67	157	148	153	65	1599	0	NO	NO	0	NO	N/A	N/A	8	NO	294	non-mosaic	2212	PIB	A121S	19	NO	161	NO	495	3	873	6	130	100	100	2	100	3
56292	580143		Norway	Europe	2017	S	S	S	I	R	N/A	N/A	N/A	59	39	67	157	148	153	65	1599	2	YES	NO	0	NO	286	YES	8	NO	294	non-mosaic	2218	PIB	A121S	19	NO	161	NO	495	3	873	6	130	100	100	2	100	3
56304	578293		Norway	Europe	2017	S	S	S	I	R	N/A	N/A	N/A	59	39	67	157	148	153	65	1599	2	YES	NO	0	NO	286	YES	8	NO	294	non-mosaic	2218	PIB	A121S	19	NO	161	NO		3	873	6	130	100	100	2	100	3
56306	579032		Norway	Europe	2017	S	S	S	I	S	N/A	N/A	N/A	59	39	67	157	148	153	65	1599	0	NO	NO	0	NO	956	YES	8	NO	294	non-mosaic	2212	PIB	A121S	19	NO	161	NO	495	3	873	6	130	100	100	2	100	3
57103	NG23		Spain	Europe	2016						N/A	N/A	N/A	59	39	67	157	148	153	65	1599	0	NO	NO	[S][I]	NO	286	YES	8	NO	294	non-mosaic	2212	PIB	A121S	19	NO	161	NO	495	3	873	6	130	100	100	2	100	3
57137	NG54		Spain	Europe	2016						N/A	N/A	N/A	59	39	67	157	148	153	65	1599	0	NO	NO	0	NO	286	YES	8	NO	294	non-mosaic	2218	PIB	A121S	19	NO	161	NO	495	3	873	6	130	100	100	2	100	3
57152	NG69		Spain	Europe	2016						N/A	N/A	N/A	59	39	67	157	148	153	65	1599	0	NO	NO	0	NO	286	YES	8	NO	294	non-mosaic	2212	PIB	A121S	19	NO	161	NO	495	3	873	6	130	100	100	2	100	3
57176	NG90		Spain	Europe	2016						N/A	N/A	N/A	59	39	67	157	148	153	65	1599	2	YES	NO	0	NO	286	YES	8	NO	294	non-mosaic	2218	PIB	A121S	19	NO	161	NO	495	3	873	6	130	100	100	2	100	3
61050	593245		Norway	Europe	2017	S	S	S	I	I	N/A	N/A	N/A	59	39	67	157	148	153	65	1599	0	NO	NO	0	NO	286	YES	8	NO	294	non-mosaic	2212	PIB	A121S	19	NO	161	NO	495	3	873	6	130	100	100	2	100	3
61051	593252		Norway	Europe	2017	S	S	S	I	I	N/A	N/A	N/A	59	39	67	157	148	153	65	1599	0	NO	NO	0	NO	286	YES	8	NO	294	non-mosaic	2212	PIB	A121S	19	NO	161	NO	495	3	873	6	130	100	100	2	100	3
61382	IC_CNR077	12273_1_63	Ivory Coast	Africa	2012	S	S	R	R	R	N/A	N/A	N/A	59	39	67	157	189	153	65	8112	2	YES	NO	[S][I]	YES	286	YES	8	NO	228	non-mosaic	2505	PIB	A121S	13	YES - S91F	528	NO	495	3	18	6	10	100	5	7	100	3
61383	IC_15039	12273_1_64	Ivory Coast	Africa	2012	S	S	R	R	R	N/A	N/A	N/A	59	39	67	157	148	153	65	1599	2	YES	NO	[S][I]	YES	286	YES	8	NO	294	non-mosaic	2506	PIB	A121S	386	NO	161	NO	495	3	18	6	10	100	3	2	100	3
75936	NG_AMS0029		The Netherlands	Europe	2014		S	S			N/A	N/A	N/A	59	39	67	157	189	153	65	8112	0	NO	NO	0	NO	286	YES	8	NO	294	non-mosaic	3580	PIB	A121S	19	NO	528	NO	495	3	18	6	10	100	100	7	100	3
75964	NG_AMS0057		The Netherlands	Europe	2015		S	S			N/A	N/A	N/A	59	39	67	157	148	153	65	1599	2	YES	NO	0	NO	286	YES	8	NO	294	non-mosaic	2134	PIB	A121S	19	NO	161	NO	495	3	873	6	130	100	100	2	100	3
75981	NG_AMS0074		The Netherlands	Europe	2015		S	S			N/A	N/A	N/A	59	39	67	157	148	153	65	1599	2	YES	NO	0	NO	286	YES	8	NO	294	non-mosaic	1556	PIB	A121S	19	NO	161	NO	495	3	873	6	130	100	100	2	100	3
75989	NG_AMS0082		The Netherlands	Europe	2015		S	S			N/A	N/A	N/A	59	39	67	157	148	153	65	1599	2	YES	NO	0	NO	286	YES	8	NO	294	non-mosaic	2218	PIB	A121S	19	NO	161	NO	495	3	873	6	130	100	100	2	100	3
76005	NG_AMS0098		The Netherlands	Europe	2016		S	S			N/A	N/A	N/A	59	39	67	157	148	153	65	1599	2	YES	NO	0	NO	286	YES	8	NO	294	non-mosaic	2218	PIB	A121S	19	NO	161	NO	495	3	873	6	130	100	100	2	100	3
76007	NG_AMS0100		The Netherlands	Europe	2016		S	S			N/A	N/A	N/A	59	39	67	157	148	153	65	1599	2	YES	NO	0	NO	286	YES	8	NO	294	non-mosaic	2218	PIB	A121S	19	NO	161	NO	495	3	873	6	130	100	100	2	100	3
76013	NG_AMS0106		The Netherlands	Europe	2016		S	S			N/A	N/A	N/A	59	39	67	157	148	153	65	1599	2	YES	NO	0	NO	286	YES	8	NO	294	non-mosaic	2218	PIB	A121S	19	NO	161	NO	495	3	873	6	130	100	100	2	100	3
76016	NG_AMS0109		The Netherlands	Europe	2016		S	S			N/A	N/A	N/A	59	39	67	157	148	153	65	1599	2	YES	NO	0	NO	286	YES	8	NO	294	non-mosaic	2218	PIB	A121S	19	NO	161	NO	495	3	873	6	130	100	100	2	100	3
76036	NG_AMS0129		The Netherlands	Europe	2017		S	S			N/A	N/A	N/A	59	39	67	157	148	153	65	1599	2	YES	NO	0	NO	286	YES	8	NO	294	non-mosaic	2218	PIB	A121S	19	NO	161	NO	495	3	873	6	130	100	100	2	100	3
76046	NG_AMS0139		The Netherlands	Europe	2017		S	S			N/A	N/A	N/A	59	39	67	157	148	153	65	1599	2	YES	NO	0	NO	286	YES	8	NO	294	non-mosaic	2218	PIB	A121S	19	NO	161	NO		3	873	6	130	100	100	2	100	3
76097	NG_AMS0204		The Netherlands	Europe	2018		S	S			N/A	N/A	N/A	59	39	67	157	148	153	65	1599	0	NO	NO	0	NO	286	YES	8	NO	294	non-mosaic	2647	PIB	G120K, A121D	19	NO	161	NO		3	873	6	130	100	100	2	100	8
76129	NG_AMS0241		The Netherlands	Europe	2018		S	S			N/A	N/A	N/A	59	39	67	157	148	153	65	1599	26	YES	NO	0	NO	286	YES	8	NO	294	non-mosaic	2218	PIB	A121S	19	NO	161	NO	495	3	873	6	130	100	100	2	100	3
76132	NG_AMS0245		The Netherlands	Europe	2018		S	S			N/A	N/A	N/A	59	39	67	157	148	153	65	1599	2	YES	NO	0	NO	286	YES	8	NO	294	non-mosaic	537	PIB	WildType	19	NO	1654	NO		3	873	6	130	100	100	2	100	1
76135	NG_AMS0250		The Netherlands	Europe	2019		S	S			N/A	N/A	N/A	59	39	67	157	148	153	65	1599	0	NO	NO	0	NO	286	YES	8	NO	294	non-mosaic	2647	PIB	G120K, A121D	19	NO	161	NO		3	873	6	130	100	100	2	100	8
76139	NG_AMS0255		The Netherlands	Europe	2019		S	S			N/A	N/A	N/A	59	39	67	157	148	153	65	1599	2	YES	NO	0	NO	286	YES	8	NO	294	non-mosaic	3620	PIB	A121S	19	NO	161	NO	495	3	873	6	130	100	100	2	100	3
76142	NG_AMS0261		The Netherlands	Europe	2019		S	S			N/A	N/A	N/A	59	39	67	157	148	153	65	1599	2	YES	NO	0	NO	286	YES	8	NO	294	non-mosaic	2218	PIB	A121S	19	NO	161	NO	495	3	873	6	130	100	100	2	100	3
76164	NG_AMS0293		The Netherlands	Europe	2019		S	S			N/A	N/A	N/A	59	39	67	157	148	153	65	1599	2	YES	NO	0	NO	286	YES	8	NO	2362	non-mosaic	2218	PIB	A121S	19	NO	161	NO	495	3	873	6	130	100	100	2	100	3
76165	NG_AMS0294		The Netherlands	Europe	2019		S	S			N/A	N/A	N/A	59	39	67	157	148	153	65	1599	2	YES	NO	0	NO	286	YES	8	NO	294	non-mosaic	2218	PIB	A121S	19	NO	161	NO	495	3	873	6	130	100	100	2	100	3
76307	578299		Norway	Europe	2017	S	S	S	I	R	N/A	N/A	N/A	59	39	67	157	148	153	65	1599	2	YES	NO	0	NO	286	YES	8	NO	294	non-mosaic	2218	PIB	A121S	19	NO	161	NO	495	3	873	6	130	100	100	2	100	3
76360	594101		Norway	Europe	2017	S	S	S	I	R	N/A	N/A	N/A	59	39	67	157	148	153	65	1599	2	YES	NO	0	NO	286	YES	8	NO	294	non-mosaic	2218	PIB	A121S	19	NO	161	NO	495	3	873	6	130	100	100	2	100	3
76369	594361		Norway	Europe	2017	S	S	S	I	R	N/A	N/A	N/A	59	39	67	157	148	153	65	1599	2	YES	NO	0	NO	284	YES	8	NO	294	non-mosaic	3737	PIB	A121S	19	NO	161	NO	495	3	873	6	130	100	100	2	100	3
76404	596222		Norway	Europe	2017	S	S	S	I	R	N/A	N/A	N/A	59	39	67	157	148	153	65	1599	2	YES	NO	0	NO	286	YES	8	NO	294	non-mosaic	3744	PIB	A121S	19	NO	161	NO	495	3	873	6	130	100	100	2	100	3
76406	596321		Norway	Europe	2017	S	S	S	I	I	N/A	N/A	N/A	59	39	67	157	148	153	65	1599	0	NO	NO	0	NO	286	YES	8	NO	294	non-mosaic	2212	PIB	A121S	19	NO	161	NO	495	3	873	6	130	100	100	2	100	3
76428	598234		Norway	Europe	2017	S	S	S	I	R	N/A	N/A	N/A	59	39	67	157	148	153	65	1599	2	YES	NO	0	NO	286	YES	8	NO	294	non-mosaic	2218	PIB	A121S	19	NO	161	NO	495	3	873	6	130	100	100	2	100	3
76445	599997		Norway	Europe	2017	S	S	S	I	R	N/A	N/A	N/A	59	39	67	157	148	153	65	1599	2	YES	NO	[S][I]	NO	286	YES	8	NO	294	non-mosaic	2218	PIB	A121S	19	NO	161	NO	495	3	873	6	130	100	100	2	100	3
76453	600167		Norway	Europe	2017	S	S	S	I	I	N/A	N/A	N/A	59	39	67	157	148	153	65	1599	0	NO	NO	0	NO	286	YES	8	NO	294	non-mosaic	2212	PIB	A121S	19	NO	161	NO	495	3	873	6	130	100	100	2	100	3
76454	600294		Norway	Europe	2017	S	S	S	I	I	N/A	N/A	N/A	59	39	67	157	148	153	65	1599	0	NO	NO	0	NO	286	YES	8	NO	294	non-mosaic	2212	PIB	A121S	19	NO	161	NO	495	3	873	6	130	100	100	2	100	3
76496	605009		Norway	Europe	2017	S	S	S	I	I	N/A	N/A	N/A	59	39	67	157	148	153	65	1599	0	NO	NO	0	NO	286	YES	8	NO	294	non-mosaic	2212	PIB	A121S	19	NO	161	NO	495	3	873	6	130	100	100	2	100	3
76498	605202		Norway	Europe	2017	S	S	S	I	I	N/A	N/A	N/A	59	39	67	157	148	153	65	1599	0	NO	NO	0	NO	286	YES	8	NO	294	non-mosaic	2212	PIB	A121S	19	NO	161	NO	495	3	873	6	130	100	100	2	100	3
76499	605204		Norway	Europe	2017	S	S	S	I	R	N/A	N/A	N/A	59	39	67	157	148	153	65	1599	2	YES	NO	0	NO	286	YES	8	NO	294	non-mosaic	2218	PIB	A121S	19	NO	161	NO		3	873	6	130	100	100	2	100	3
77416	EXNG420		Australia	Oceania	2017		S	S	I	R	N/A	N/A	N/A	59	39	67	157	148	153	65	1599	2	YES	NO	0	NO	286	YES	8	NO	294	non-mosaic	3777	PIB	A121S	19	NO	161	NO	495	3	873	6	130	100	100	2	100	3
78724	DO10-84		Denmark	Europe	2010						N/A	N/A	N/A	59	39	67	157	148	153	65	1599	2	YES	NO	0	NO	286	YES	8	NO	294	non-mosaic	1556	PIB	A121S	406	NO	161	NO	495	3	18	6	10	100	14	2	100	3
79063	GCWGS_0436		USA	North America	2016	S	S	S	I	R	N/A	N/A	N/A	59	39	67	157	148	153	65	1599	2	YES	NO	0	NO	286	YES	8	NO	294	non-mosaic	537	PIB	WildType	19	NO	161	NO	495	3	873	6	130	100	100	2	100	1
79248	LRRBGS_0267		USA	North America	2016	S	S	S	I	R	N/A	N/A	N/A	59	39	67	157	148	153	65	1599	2	YES	NO	0	NO	286	YES	8	NO	294	non-mosaic	537	PIB	WildType	19	NO	161	NO	495	3	873	6	130	100	100	2	100	1
79259	LRRBGS_0254		USA	North America	2016	S	S	S	I	R	N/A	N/A	N/A	59	39	67	157	148	153	65	1599	2	YES	NO	0	NO	286	YES	8	NO	294	non-mosaic	1556	PIB	A121S	19	NO	161	NO	495	3	873	6	130	100	100	2	100	3
87239	ECDC_DK13_505		Denmark	Europe	2013	S	S	S			N/A	N/A	N/A	59	39	67	157	148	153	65	1599	2	YES	NO	0	NO	286	YES	8	NO	294	non-mosaic	3204	PIB	A121S	19	NO	161	NO	495	3	873	6	130	100	100	2	100	3
87315	ECDC_FR13_070		France	Europe	2013	S	S	S			N/A	N/A	N/A	59	39	67	157	148	153	65	1599	2	YES	NO	0	NO	286	YES	8	NO	294	non-mosaic	3229	PIB	A121S	19	NO	161	NO		3	873	6	130	100	100	2	100	3
87320	ECDC_FR13_075		France	Europe	2013	S	S	S			N/A	N/A	N/A	59	39	67	157	148	153	65	1599	2	YES	NO	0	NO	286	YES	8	NO	294	non-mosaic	3232	PIB	A121S	19	NO	161	NO		3	873	6	130	100	100	2	100	3
87326	ECDC_FR13_081		France	Europe	2013	S	S	S			N/A	N/A	N/A	59	39	67	157	148	153	65	1599	2	YES	NO	0	NO	286	YES	8	NO	294	non-mosaic	1556	PIB	A121S	19	NO	161	NO		3	873	6	130	100	100	2	100	3
87333	ECDC_FR13_088		France	Europe	2013	S	S	S			N/A	N/A	N/A	59	39	67	157	148	153	65	1599	2	YES	NO	0	NO	286	YES	8	NO	294	non-mosaic	1556	PIB	A121S	19	NO	161	NO		3	873	6	130	100	100	2	100	3
87335	ECDC_FR13_090		France	Europe	2013	S	S	S			N/A	N/A	N/A	59	39	67	157	148	153	65	1599	2	YES	NO	0	NO	286	YES	8	NO	294	non-mosaic	3229	PIB	A121S	19	NO	161	NO		3	873	6	130	100	100	2	100	3
87342	ECDC_FR13_097		France	Europe	2013	S	S	S			N/A	N/A	N/A	59	39	67	157	148	153	65	1599	2	YES	NO	0	NO	286	YES	8	NO	294	non-mosaic	3242	PIB	A121S	19	NO	161	NO		3	873	6	130	100	100	2	100	3
87345	ECDC_FR13_100		France	Europe	2013	S	S	S			N/A	N/A	N/A	59	39	67	157	148	153	65	1599	2	YES	NO	0	NO	286	YES	8	NO	294	non-mosaic	3245	PIB	A121S	19	NO	161	NO	495	3	873	6	130	100	100	2	100	3
87730	ECDC_PT13_026		Portugal	Europe	2013	S	S	S			N/A	N/A	N/A	59	39	67	157	189	153	65	8112	0	NO	NO	0	NO	286	YES	8	NO	294	non-mosaic	3360	PIB	WildType	19	NO	528	NO		3	18	6	10	100	100	7	100	100
87739	ECDC_PT13_035		Portugal	Europe	2013	S	S	S			N/A	N/A	N/A	59	39	67	157	189	153	65	8112	0	NO	NO	0	NO	286	YES	8	NO	294	non-mosaic	3364	PIB	A121S	19	NO	528	NO		3	18	6	10	100	100	7	100	3
87770	ECDC_PT13_069		Portugal	Europe	2013	S	S	S			N/A	N/A	N/A	59	39	67	157	189	153	65	8112	0	NO	NO	0	NO	286	YES	8	NO	294	non-mosaic	3370	PIB	WildType	19	NO	528	NO		3	18	6	10	100	100	7	100	100
87799	ECDC_PT13_100		Portugal	Europe	2013	S	S	S			N/A	N/A	N/A	59	39	67	111	148	153	65	1583	2	YES	NO	0	NO	286	YES	8	NO	294	non-mosaic	1757	PIB	WildType	19	NO	104	YES- S87R		3	18	6	10	100	100	3	100	100
87825	ECDC_RB13001465		UK	Europe	2013	S	S	S			N/A	N/A	N/A	59	39	67	157	148	153	65	1599	2	YES	NO	0	NO	286	YES	8	NO	294	non-mosaic	1556	PIB	A121S	19	NO	161	NO	[S][I]	3	873	6	130	100	100	2	100	3
99893	NG_AMS0473		The Netherlands	Europe	2018		S	S			N/A	N/A	N/A	59	39	170	157	189	153	65	15636	2	YES	NO	0	NO	N/A	N/A	8	NO	294	non-mosaic	3580	PIB	A121S	19	NO	1921	NO	495	3	18	6	10	100	100	7	100	3
99895	NG_AMS0428		The Netherlands	Europe	2017		S	S			N/A	N/A	N/A	59	39	67	157	148	153	65	1599	2	YES	NO	0	NO	286	YES	8	NO	294	non-mosaic	4503	PIB	A121S	19	NO	161	NO		3	873	6	130	100	100	2	100	3
99901	NG_AMS0425		The Netherlands	Europe	2017		S	S			N/A	N/A	N/A	59	39	67	157	148	153	65	1599	2	YES	NO	0	NO	286	YES	8	NO	294	non-mosaic	4503	PIB	A121S	19	NO	161	NO		3	873	6	130	100	100	2	100	3
99902	NG_AMS0523		The Netherlands	Europe	2018		S	S			N/A	N/A	N/A	59	39	67	157	148	153	65	1599	2	YES	NO	0	NO	286	YES	8	NO	294	non-mosaic	537	PIB	WildType	19	NO	1654	NO		3	873	6	130	100	100	2	100	1
99905	NG_AMS0542		The Netherlands	Europe	2019		S	S			N/A	N/A	N/A	59	39	67	157	148	153	65	1599	2	YES	NO	0	NO	286	YES	8	NO	294	non-mosaic	2218	PIB	A121S	19	NO	161	NO	495	3	873	6	130	100	100	2	100	3
99918	NG_AMS0522		The Netherlands	Europe	2018		S	S			N/A	N/A	N/A	59	39	67	157	148	153	65	1599	2	YES	NO	0	NO	286	YES	8	NO	294	non-mosaic	537	PIB	WildType	19	NO	1654	NO		3	873	6	130	100	100	2	100	1
99919	NG_AMS0543		The Netherlands	Europe	2019		S	S			N/A	N/A	N/A	59	39	67	157	148	153	65	1599	0	NO	YES	0	NO	286	YES	8	NO	294	non-mosaic	2218	PIB	A121S	19	NO	161	NO	495	3	873	6	130	100	100	2	100	3
99922	NG_AMS0493		The Netherlands	Europe	2018		S	S			N/A	N/A	N/A	59	39	67	157	148	153	65	1599	0	NO	NO	0	NO	286	YES	8	NO	294	non-mosaic	2647	PIB	G120K, A121D	19	NO	161	NO	495	3	873	6	130	100	100	2	100	8
99924	NG_AMS0412		The Netherlands	Europe	2017		S	S			N/A	N/A	N/A	59	39	67	157	148	153	65	1599	0	NO	NO	0	NO	286	YES	8	NO	294	non-mosaic	2218	PIB	A121S	19	NO	161	NO	495	3	873	6	130	100	100	2	100	3
99925	NG_AMS0417		The Netherlands	Europe	2017		S	S			N/A	N/A	N/A	59	39	67	157	148	153	65	1599	0	NO	NO	0	NO	286	YES	8	NO	294	non-mosaic	2218	PIB	A121S	19	NO	161	NO	495	3	873	6	130	100	100	2	100	3
99938	NG_AMS0441		The Netherlands	Europe	2018		S	S			N/A	N/A	N/A	59	39	67	157	148	153	65	1599	0	NO	NO	0	NO	286	YES	8	NO	294	non-mosaic	2212	PIB	A121S	19	NO	161	NO	495	3	873	6	130	100	100	2	100	3
99939	NG_AMS0443		The Netherlands	Europe	2018		S	S			N/A	N/A	N/A	59	39	67	157	148	153	65	1599	0	NO	NO	0	NO	286	YES	8	NO	294	non-mosaic	2212	PIB	A121S	19	NO	161	NO	495	3	873	6	130	100	100	2	100	3
99951	NG_AMS0245_2		The Netherlands	Europe	2018		S	S			N/A	N/A	N/A	59	39	67	157	148	153	65	1599	2	YES	NO	0	NO	286	YES	8	NO	294	non-mosaic	537	PIB	WildType	19	NO	1654	NO		3	873	6	130	100	100	2	100	1
99953	NG_AMS0544		The Netherlands	Europe	2019		S	S			N/A	N/A	N/A	59	39	67	157	148	153	65	1599	2	YES	NO	0	NO	286	YES	8	NO	294	non-mosaic	2218	PIB	A121S	19	NO	161	NO	495	3	873	6	130	100	100	2	100	3
99962	NG_AMS0487		The Netherlands	Europe	2018		S	S			N/A	N/A	N/A	59	39	67	157	148	153	65	1599	0	NO	NO	0	NO	286	YES	8	NO	294	non-mosaic	2647	PIB	G120K, A121D	19	NO	161	NO	495	3	873	6	130	100	100	2	100	8
99963	NG_AMS0494		The Netherlands	Europe	2018		S	S			N/A	N/A	N/A	59	39	67	157	148	153	65	1599	0	NO	NO	0	NO	286	YES	8	NO	294	non-mosaic	2647	PIB	G120K, A121D	19	NO	161	NO	495	3	873	6	130	100	100	2	100	8
99974	NG_AMS0411		The Netherlands	Europe	2017		S	S			N/A	N/A	N/A	59	39	67	157	148	153	65	1599	0	NO	NO	0	NO	286	YES	8	NO	294	non-mosaic	2218	PIB	A121S	19	NO	161	NO	495	3	873	6	130	100	100	2	100	3
99975	NG_AMS0418		The Netherlands	Europe	2017		S	S			N/A	N/A	N/A	59	39	67	157	148	153	65	1599	0	NO	NO	0	NO	286	YES	8	NO	294	non-mosaic	2218	PIB	A121S	19	NO	161	NO	495	3	873	6	130	100	100	2	100	3
99987	NG_AMS0535		The Netherlands	Europe	2019		S	S			N/A	N/A	N/A	59	917	67	157	148	153	65	16610	0	NO	NO	0	NO	286	YES	8	NO	294	non-mosaic	2218	PIB	A121S	19	NO	161	NO	495	3	873	6	130	100	100	2	100	3
101909	NG_AMS0524		The Netherlands	Europe	2018						N/A	N/A	N/A	59	39	67	157	148	153	65	1599	2	YES	NO	0	NO	286	YES	8	NO	294	non-mosaic	537	PIB	WildType	19	NO	1654	NO		3	873	6	130	100	100	2	100	1
101910	NG_AMS0527		The Netherlands	Europe	2019						N/A	N/A	N/A	59	39	67	157	148	153	65	1599	2	YES	NO	0	NO	286	YES	8	NO	294	non-mosaic	537	PIB	WildType	19	NO	1654	NO		3	873	6	130	100	100	2	100	1
106956	ERR3577625		UK	Europe	2014	S	S	S	I		N/A	N/A	N/A	59	39	67	157	148	153	65	1599	2	YES	NO	72	YES	286	YES	8	NO	294	non-mosaic	2134	PIB	A121S	19	NO	161	NO	495	3	873	6	130	100	100	2	100	3
107053	ERR3577727		UK	Europe	2015	S	S	S	I		N/A	N/A	N/A	59	39	67	157	148	153	65	1599	2	YES	NO	0	YES	286	YES	8	NO	294	non-mosaic	1556	PIB	A121S	19	NO	161	NO	495	3	873	6	130	100	100	2	100	3
107070	ERR3577744		UK	Europe	2013	S	S	S	I		N/A	N/A	N/A	59	39	67	157	189	153	65	8112	0	NO	YES	[S][I]	NO	286	YES	8	NO	294	non-mosaic	4524	PIB	WildType	19	NO	528	NO	495	3	18	6	10	100	100	7	100	100
107153	ERR3577837		UK	Europe	2013	S	S	S	I		N/A	N/A	N/A	59	39	67	157	148	153	65	1599	2	YES	NO	[S][I]	NO	286	YES	8	NO	294	non-mosaic	1556	PIB	A121S	19	NO	161	NO	495	3	873	6	130	100	100	2	100	3
107251	ERR3577950		UK	Europe	2016	S	S		I		N/A	N/A	N/A	59	39	67	157	148	153	65	1599	2	YES	NO	0	NO	286	YES	8	NO	294	non-mosaic	2218	PIB	A121S	19	NO	161	NO	495	3	873	6	130	100	100	2	100	3
107253	ERR3577953		UK	Europe	2016	S	S		I		N/A	N/A	N/A	59	39	67	157	148	153	65	1599	2	YES	NO	0	NO	286	YES	8	NO	294	non-mosaic	2218	PIB	A121S	19	NO	161	NO	495	3	873	6	130	100	100	2	100	3
107282	ERR3577985		UK	Europe	2016	S	S		I		N/A	N/A	N/A	59	39	67	157	148	153	65	1599	2	YES	NO	0	NO	286	YES	8	NO	294	non-mosaic	2218	PIB	A121S	19	NO	161	NO	495	3	873	6	130	100	100	2	100	3
107285	ERR3577988		UK	Europe	2016	S	S		I		N/A	N/A	N/A	59	39	67	157	148	153	65	1599	2	YES	NO	0	NO	286	YES	8	NO	294	non-mosaic	2218	PIB	A121S	19	NO	161	NO		3	873	6	130	100	100	2	100	3
107294	ERR3577999		UK	Europe	2016	S	S		I		N/A	N/A	N/A	59	39	67	157	148	153	65	1599	2	YES	NO	0	NO	286	YES	8	NO	294	non-mosaic	2218	PIB	A121S	19	NO	161	NO		3	873	6	130	100	100	2	100	3
107298	ERR3578003		UK	Europe	2016	S	S		I		N/A	N/A	N/A	59	39	67	157	148	153	65	1599	2	YES	NO	[S][I]	NO	286	YES	8	NO	294	non-mosaic	2218	PIB	A121S	19	NO	161	NO	495	3	873	6	130	100	100	2	100	3
107302	ERR3578007		UK	Europe	2016	S	S		I		N/A	N/A	N/A	59	39	67	157	148	153	65	1599	2	YES	NO	0	NO	286	YES	8	NO	294	non-mosaic	2134	PIB	A121S	19	NO	161	NO	495	3	873	6	130	100	100	2	100	3
107330	ERR3578036		UK	Europe	2016	S	S		I		N/A	N/A	N/A	59	39	67	157	148	153	65	1599	2	YES	NO	0	NO	286	YES	8	NO	294	non-mosaic	1555	PIA	N/A	19	NO	161	NO	495	3	873	6	130	100	100	2	100	13
107349	ERR3578057		UK	Europe	2016	S	S		I		N/A	N/A	N/A	59	39	67	157	148	153	65	1599	2	YES	NO	[S][I]	NO	286	YES	8	NO	294	non-mosaic	2218	PIB	A121S	19	NO	161	NO	495	3	873	6	130	100	100	2	100	3
107361	ERR3578070		UK	Europe	2016	S	S		I		N/A	N/A	N/A	59	39	67	157	148	153	65	1599	2	YES	NO	[S][I]	NO	286	YES	8	NO	294	non-mosaic	4525	PIB	A121S	19	NO	161	NO	495	3	873	6	130	100	100	2	100	3
107373	ERR3578082		UK	Europe	2016	S	S		I		N/A	N/A	N/A	59	39	67	157	148	153	65	1599	2	YES	NO	[S][I]	NO	286	YES	8	NO	294	non-mosaic	2218	PIB	A121S	19	NO	161	NO	495	3	873	6	130	100	100	2	100	3
107376	ERR3578085		UK	Europe	2016	S	S		I		N/A	N/A	N/A	59	39	67	157	148	153	65	1599	2	YES	NO	0	NO	286	YES	8	NO	294	non-mosaic	2218	PIB	A121S	19	NO	161	NO	495	3	873	6	130	100	100	2	100	3
107377	ERR3578086		UK	Europe	2016	S	S		I		N/A	N/A	N/A	59	39	67	157	148	153	65	1599	2	YES	NO	3	YES	286	YES	8	NO	294	non-mosaic	2218	PIB	A121S	19	NO	161	NO	495	3	873	6	130	100	100	2	100	3
107378	ERR3578087		UK	Europe	2016	S	S		I		N/A	N/A	N/A	59	39	67	157	148	153	65	1599	2	YES	NO	3	YES	286	YES	8	NO	294	non-mosaic	2218	PIB	A121S	19	NO	161	NO	495	3	873	6	130	100	100	2	100	3
107383	ERR3578093		UK	Europe	2016	S	S		I		N/A	N/A	N/A	59	39	67	157	148	153	65	1599	2	YES	NO	[S][I]	NO	286	YES	8	NO	294	non-mosaic	2218	PIB	A121S	19	NO	161	NO	495	3	873	6	130	100	100	2	100	3
107387	ERR3578097		UK	Europe	2016	S	S		I		N/A	N/A	N/A	59	39	67	157	148	153	65	1599	2	YES	NO	0	NO	286	YES	8	NO	294	non-mosaic	2218	PIB	A121S	19	NO	161	NO	495	3	873	6	130	100	100	2	100	3
107432	ERR3578150		UK	Europe	2016	S	S		S		N/A	N/A	N/A	59	39	67	157	148	153	65	1599	2	YES	NO	0	NO	286	YES	8	NO	294	non-mosaic	2218	PIB	A121S	19	NO	161	NO	495	3	873	6	130	100	100	2	100	3
107433	ERR3578151		UK	Europe	2016	S	S		I		N/A	N/A	N/A	59	39	67	157	148	153	65	1599	2	YES	NO	0	NO	286	YES	8	NO	294	non-mosaic	2134	PIB	A121S	19	NO	161	NO	495	3	873	6	130	100	100	2	100	3
107471	ERR3578194		UK	Europe	2016	S	S		I		N/A	N/A	N/A	59	39	67	157	148	153	65	1599	2	YES	NO	0	NO	286	YES	8	NO	294	non-mosaic	2218	PIB	A121S	19	NO	161	NO	495	3	873	6	130	100	100	2	100	3
107493	ERR3578223		UK	Europe	2016	S	S		I		N/A	N/A	N/A	59	39	67	157	148	153	65	1599	2	YES	NO	0	NO	286	YES	8	NO	294	non-mosaic	2218	PIB	A121S	19	NO	161	NO	495	3	873	6	130	100	100	2	100	3
107635	ERR3578926		UK	Europe	2013	S	S	R	I		N/A	N/A	N/A	59	39	67	157	148	153	65	1599	2	YES	NO	3	YES	286	YES	8	NO	294	non-mosaic	1556	PIB	A121S	406	NO	161	NO	495	3	446	6	105	100	14	2	100	3
107641	ERR3578933		UK	Europe	2013	S	S	S	I		N/A	N/A	N/A	59	39	67	157	148	153	65	1599	2	YES	NO	[S][I]	YES	286	YES	8	NO	294	non-mosaic	1556	PIB	A121S	19	NO	161	NO	495	3	873	6	130	100	100	2	100	3
107734	ERR3579033		UK	Europe	2015	S	S	R	I		N/A	N/A	N/A	59	39	67	157	148	153	65	1599	0	NO	YES	2	YES	286	YES	8	NO	294	non-mosaic	1555	PIA	N/A	19	NO	161	NO	495	3	873	6	130	100	100	2	100	13
108827	NGPT11040		Portugal	Europe	2011	S	S	S			N/A	N/A	N/A	59	39	67	157	189	153	65	8112	2	YES	NO	0	NO	286	YES	8	NO	294	non-mosaic	4538	PIB	A121S	[S][I]	N/A	528	NO	495	3	18	6	10	100	100	7	100	3
108991	NGPT17303		Portugal	Europe	2017	S	S	S		R	N/A	N/A	N/A	59	39	67	157	148	153	65	1599	2	YES	NO	0	NO	286	YES	8	NO	294	non-mosaic	2218	PIB	A121S	19	NO	161	NO	495	3	873	6	130	100	100	2	100	3
109041	NGPT17428		Portugal	Europe	2017	S	S	S		R	N/A	N/A	N/A	59	39	67	157	148	153	65	1599	2	YES	NO	0	NO	286	YES	8	NO	294	non-mosaic	2134	PIB	A121S	19	NO	161	NO	495	3	873	6	130	100	100	2	100	3
109051	NGPT17447		Portugal	Europe	2017	S	S	S		R	N/A	N/A	N/A	59	39	67	157	148	153	65	1599	2	YES	NO	0	NO	286	YES	8	NO	294	non-mosaic	2218	PIB	A121S	19	NO	161	NO	495	3	873	6	130	100	100	2	100	3
109052	NGPT17448		Portugal	Europe	2017	S	S	S		R	N/A	N/A	N/A	59	39	67	157	148	153	65	1599	2	YES	NO	0	NO	286	YES	8	NO	294	non-mosaic	4539	PIB	A121S	19	NO	161	NO	495	3	873	6	130	100	100	2	100	3
109056	NGPT17454		Portugal	Europe	2017	S	S	S		R	N/A	N/A	N/A	59	39	67	157	148	153	65	1599	2	YES	NO	0	NO	286	YES	8	NO	294	non-mosaic	2218	PIB	A121S	19	NO	161	NO	495	3	873	6	130	100	100	2	100	3
109081	NGPT17490		Portugal	Europe	2017	S	S	S		R	N/A	N/A	N/A	59	39	67	157	148	153	65	1599	2	YES	NO	0	NO	286	YES	8	NO	294	non-mosaic	2218	PIB	A121S	1846	NO	161	NO	495	3	873	6	130	100	100	2	100	3
109088	NGPT17506		Portugal	Europe	2017	S	S	S		R	N/A	N/A	N/A	59	39	67	157	148	153	65	1599	2	YES	NO	0	NO	286	YES	8	NO	294	non-mosaic	2218	PIB	A121S	19	NO	161	NO	495	3	873	6	130	100	100	2	100	3
109419	ERR1837116		USA	North America	2013	S	S	S			N/A	N/A	N/A	59	39	67	157	148	153	65	1599	2	YES	NO	0	NO	286	YES	8	NO	294	non-mosaic	1556	PIB	A121S	[S][I]	N/A	161	NO	495	3	873	6	130	100	100	2	100	3
109420	ERR3201092		USA	North America	2013	S	S	S			N/A	N/A	N/A	59	39	67	157	148	153	65	1599	2	YES	NO	0	NO	286	YES	8	NO	294	non-mosaic	1556	PIB	A121S	19	NO	161	NO	495	3	873	6	130	100	100	2	100	3
109421	ERR2631975		USA	North America	2013	S	S	S			N/A	N/A	N/A	59	39	67	157	148	153	65	1599	2	YES	NO	0	NO	286	YES	8	NO	294	non-mosaic	1556	PIB	A121S	19	NO	161	NO	495	3	873	6	130	100	100	2	100	3
111427	GCWGS-10315		USA	North America	2019	S	S	S	I	R	N/A	N/A	N/A	59	39	67	157	148	153	65	1599	2	YES	NO	0	NO	286	YES	8	NO	294	non-mosaic	2218	PIB	A121S	19	NO	161	NO	495	3	873	6	130	100	100	2	100	3
111448	GCWGS-10570		USA	North America	2019	S	S	S	I	R	N/A	N/A	N/A	59	39	67	157	148	153	65	1599	2	YES	NO	0	NO	286	YES	8	NO	294	non-mosaic	4585	PIB	A121S	19	NO	161	NO	495	3	873	6	130	100	100	2	100	3
111459	GCWGS-10751		USA	North America	2019	S	S	S	I	R	N/A	N/A	N/A	59	39	67	157	148	153	65	1599	2	YES	NO	0	NO	286	YES	8	NO	294	non-mosaic	4588	PIB	A121S	19	NO	161	NO	495	3	873	6	130	100	100	2	100	3
111515	GCWGS-11750		USA	North America	2019	S	S	S	I	R	N/A	N/A	N/A	59	39	67	157	148	153	65	1599	2	YES	NO	0	NO	286	YES	8	NO	294	non-mosaic	4591	PIB	A121S	19	NO	161	NO	495	3	873	6	130	100	100	2	100	3
111532	GCWGS-5660		USA	North America	2019	S	S	S	I	R	N/A	N/A	N/A	59	39	67	157	148	153	65	1599	2	YES	NO	0	NO	286	YES	8	NO	294	non-mosaic	4592	PIB	A121S	19	NO	161	NO		3	873	6	130	100	100	2	100	3
111542	GCWGS-6036		USA	North America	2019	S	S	S	I	R	N/A	N/A	N/A	59	39	67	157	148	153	65	1599	2	YES	NO	0	NO	286	YES	8	NO	294	non-mosaic	2218	PIB	A121S	19	NO	161	NO	495	3	873	6	130	100	100	2	100	3
111548	GCWGS-6047		USA	North America	2019	S	S	S	I	R	N/A	N/A	N/A	59	39	67	157	148	153	65	1599	2	YES	NO	0	NO	286	YES	8	NO	294	non-mosaic	4593	PIB	A121S	19	NO	161	NO	495	3	873	6	130	100	100	2	100	3
111563	GCWGS-6352		USA	North America	2019	S	S	S	I	R	N/A	N/A	N/A	59	39	67	157	148	153	65	1599	2	YES	NO	0	NO	286	YES	8	NO	294	non-mosaic	4596	PIB	A121S	19	NO	161	NO	495	3	873	6	130	100	100	2	100	3
111590	GCWGS-6817		USA	North America	2019	S	S	S	I	R	N/A	N/A	N/A	59	39	67	157	148	153	65	1599	2	YES	NO	0	NO	286	YES	8	NO	294	non-mosaic	4598	PIB	A121S	19	NO	161	NO	495	3	873	6	130	100	100	2	100	3
111630	GCWGS-7683		USA	North America	2019	S	S	S	I	R	N/A	N/A	N/A	59	39	67	157	148	153	65	1599	2	YES	NO	0	NO	286	YES	8	NO	294	non-mosaic	4601	PIB	A121S	19	NO	161	NO	495	3	873	6	130	100	100	2	100	3
111665	GCWGS-8931		USA	North America	2019	S	S	S	I	R	N/A	N/A	N/A	59	39	67	157	148	153	65	1599	2	YES	NO	0	NO	286	YES	8	NO	294	non-mosaic	2218	PIB	A121S	19	NO	161	NO	495	3	873	6	130	100	100	2	100	3
111674	GCWGS-9180		USA	North America	2019	S	S	S	I	R	N/A	N/A	N/A	59	39	67	157	148	153	65	1599	2	YES	NO	0	NO	286	YES	8	NO	294	non-mosaic	4604	PIB	A121S	19	NO	161	NO	495	3	873	6	130	100	100	2	100	3
111696	GCWGS-9691		USA	North America	2019	S	S	S	I	R	N/A	N/A	N/A	59	39	67	157	148	153	65	1599	2	YES	NO	0	NO	286	YES	8	NO	294	non-mosaic	4605	PIB	A121S	19	NO	161	NO	495	3	873	6	130	100	100	2	100	3
111703	GCWGS-9928		USA	North America	2019	S	S	S	I	R	N/A	N/A	N/A	59	39	67	157	148	153	65	1599	2	YES	NO	0	NO	286	YES	8	NO	294	non-mosaic	4606	PIB	A121S	19	NO	161	NO	495	3	873	6	130	100	100	2	100	3
115900	GCWGS-10552		USA	North America	2019	S	S	S	I	I	N/A	N/A	N/A	59	39	67	157	148	153	65	1599	0	NO	NO	0	NO	286	YES	8	NO	294	non-mosaic	2134	PIB	A121S	19	NO	161	NO	495	3	873	6	130	100	100	2	100	3
115926	GCWGS-11201		USA	North America	2019	S	S	S	I	I	N/A	N/A	N/A	59	39	67	157	148	153	65	1599	0	NO	NO	0	NO	286	YES	8	NO	294	non-mosaic	2134	PIB	A121S	19	NO	161	NO	495	3	873	6	130	100	100	2	100	3
115935	GCWGS-11376		USA	North America	2019	S	S	S	I	I	N/A	N/A	N/A	59	39	67	157	148	153	65	1599	0	NO	NO	0	NO	286	YES	8	NO	294	non-mosaic	2134	PIB	A121S	19	NO	161	NO	495	3	873	6	130	100	100	2	100	3
115944	GCWGS-11561		USA	North America	2019	S	S	S	I	R	N/A	N/A	N/A	59	39	67	157	148	153	65	1599	2	YES	NO	0	NO	286	YES	8	NO	294	non-mosaic	4585	PIB	A121S	19	NO	161	NO	495	3	873	6	130	100	100	2	100	3
115991	GCWGS-6140		USA	North America	2019	S	S	S	I	I	N/A	N/A	N/A	59	39	67	157	148	153	65	1599	0	NO	NO	0	NO	286	YES	8	NO	294	non-mosaic	2218	PIB	A121S	19	NO	161	NO	495	3	873	6	130	100	100	2	100	3
116007	GCWGS-6547		USA	North America	2019	S	S	S	I	R	N/A	N/A	N/A	59	39	67	157	148	153	65	1599	0	NO	NO	0	NO	286	YES	8	NO	294	non-mosaic	2218	PIB	A121S	19	NO	161	NO	495	3	873	6	130	100	100	2	100	3
116038	GCWGS-7320		USA	North America	2019	S	S	S	I	R	N/A	N/A	N/A	59	39	67	157	148	153	65	1599	2	YES	NO	0	NO	286	YES	8	NO	294	non-mosaic	4614	PIB	A121S	19	NO	161	NO	495	3	873	6	130	100	100	2	100	3
116042	GCWGS-7442		USA	North America	2019	S	S	S	I	R	N/A	N/A	N/A	59	39	67	157	148	153	65	1599	2	YES	NO	0	NO	286	YES	8	NO	294	non-mosaic	4615	PIB	A121S	19	NO	161	NO		3	873	6	130	100	100	2	100	3
116115	GCWGS-9036		USA	North America	2019	S	S	S	I	R	N/A	N/A	N/A	126	39	67	157	148	153	65	1903	2	YES	NO	0	NO	286	YES	8	NO	294	non-mosaic	1556	PIB	A121S	19	NO	161	NO	495	3	873	6	130	100	100	2	100	3
116403	18AR1288		New Zealand	Oceania	2018	S	S	S	I	R	N/A	N/A	N/A	59	39	67	157	148	153	65	1599	2	YES	NO	0	NO	286	YES	8	NO	294	non-mosaic	4619	PIB	A121S	19	NO	161	NO		3	873	6	130	100	100	2	100	3
116426	18AR1390		New Zealand	Oceania	2018	S	S	S	I	R	N/A	N/A	N/A	59	39	67	157	148	153	65	1599	[S][I]	NO	YES	0	NO	286	YES	8	NO	294	non-mosaic	4620	PIB	A121S	19	NO	161	NO		3	873	6	130	100	100	2	100	3
116865	19AR0293		New Zealand	Oceania	2019	S	S	S	I	R	N/A	N/A	N/A	59	39	67	157	148	153	65	1599	2	YES	NO	0	NO	286	YES	8	NO	294	non-mosaic	1566	PIB	WildType	19	NO	161	NO	495	3	873	6	130	100	100	2	100	1
117545	NG13112001		Cameroon	Africa	2020		S	S	R		N/A	N/A	N/A	59	39	67	157	148	153	65	1599	2	YES	NO	3	YES	290	YES	8	NO	294	non-mosaic	4492	PIB	WildType	19	NO	161	NO	495	3	18	6	10	100	100	2	100	100
117786	500051		Sweden	Europe	2016						N/A	N/A	N/A	59	39	67	157	148	153	65	1599	2	YES	NO	0	NO	286	YES	8	NO	294	non-mosaic	2218	PIB	A121S	19	NO	161	NO	495	3	873	6	130	100	100	2	100	3
117795	500140		Sweden	Europe	2016						N/A	N/A	N/A	59	39	67	157	148	153	65	1599	2	YES	NO	0	NO	284	YES	8	NO	294	non-mosaic	3737	PIB	A121S	19	NO	161	NO		3	873	6	130	100	100	2	100	3
117815	500432		Sweden	Europe	2016						N/A	N/A	N/A	59	39	67	157	148	153	65	1599	2	YES	NO	0	NO	286	YES	8	NO	294	non-mosaic	1556	PIB	A121S	19	NO	161	NO	495	3	873	6	130	100	100	2	100	3
117906	500543		Sweden	Europe	2016						N/A	N/A	N/A	59	39	67	157	148	153	65	1599	2	YES	NO	0	NO	286	YES	8	NO	294	non-mosaic	2654	PIB	A121S	19	NO	161	NO	495	3	873	6	130	100	100	2	100	3
117910	500551		Sweden	Europe	2016						N/A	N/A	N/A	59	39	67	157	148	153	65	1599	0	NO	NO	0	NO	286	YES	8	NO	294	non-mosaic	2212	PIB	A121S	19	NO	161	NO	495	3	873	6	130	100	100	2	100	3
117931	500924		Sweden	Europe	2016						N/A	N/A	N/A	59	39	67	157	148	153	65	1599	[S][I]	NO	YES	0	NO	286	YES	8	NO	294	non-mosaic	2134	PIB	A121S	19	NO	161	NO	495	3	873	6	130	100	100	2	100	3
117934	500946		Sweden	Europe	2016						N/A	N/A	N/A	59	39	67	157	148	153	65	1599	2	YES	NO	0	NO	286	YES	8	NO	294	non-mosaic	2218	PIB	A121S	19	NO	161	NO	495	3	873	6	130	100	100	2	100	3
117937	500977		Sweden	Europe	2016						N/A	N/A	N/A	59	39	67	157	148	153	65	1599	2	YES	NO	0	NO	286	YES	8	NO	294	non-mosaic	2218	PIB	A121S	19	NO	161	NO	495	3	873	6	130	100	100	2	100	3
118086	16-266		Sweden	Europe	2016						N/A	N/A	N/A	59	39	67	157	148	153	65	1599	2	YES	NO	0	NO	286	YES	8	NO	294	non-mosaic	2218	PIB	A121S	19	NO	161	NO	495	3	873	6	130	100	100	2	100	3
118332	16-46		Sweden	Europe	2016						N/A	N/A	N/A	59	39	67	157	148	153	65	1599	2	YES	NO	0	NO	286	YES	8	NO	294	non-mosaic	4638	PIB	A121S	19	NO	161	NO	495	3	873	6	130	100	100	2	100	3
118357	16-490		Sweden	Europe	2016						N/A	N/A	N/A	59	39	67	157	148	153	65	1599	26	YES	NO	0	NO	286	YES	8	NO	294	non-mosaic	2134	PIB	A121S	N/A	N/A	161	NO	495	3	873	6	130	100		2	100	3
118519	16-60		Sweden	Europe	2016						N/A	N/A	N/A	59	39	67	157	148	153	65	1599	2	YES	NO	0	NO	286	YES	8	NO	294	non-mosaic	2218	PIB	A121S	19	NO	161	NO	495	3	873	6	130	100	100	2	100	3
118541	16-84		Sweden	Europe	2016						N/A	N/A	N/A	59	39	67	78	148	153	65	7363	2	YES	NO	0	NO	478	YES	8	NO	294	non-mosaic	4647	PIB	A121S	19	NO	246	YES- S87N	495	3		6	197	100	100	15	100	3
118554	16AM100074		Sweden	Europe	2016						N/A	N/A	N/A	59	39	67	157	148	153	65	1599	2	YES	NO	0	NO	284	YES	8	NO	294	non-mosaic	4649	PIB	A121S	19	NO	161	NO	495	3	873	6	130	100	100	2	100	3
118567	16AM100293		Sweden	Europe	2016						N/A	N/A	N/A	59	39	67	157	148	153	65	1599	2	YES	NO	0	NO	478	YES	8	NO	294	non-mosaic	1556	PIB	A121S	19	NO	161	NO	495	3	873	6	130	100	100	2	100	3
118574	16AM100421		Sweden	Europe	2016						N/A	N/A	N/A	59	39	67	157	148	153	65	1599	2	YES	NO	0	NO	286	YES	8	NO	294	non-mosaic	2218	PIB	A121S	19	NO	161	NO	495	3	873	6	130	100	100	2	100	3
118636	16AM101591		Sweden	Europe	2016						N/A	N/A	N/A	59	39	67	157	148	153	65	1599	2	YES	NO	0	NO	286	YES	8	NO	294	non-mosaic	4652	PIB	A121S	19	NO	161	NO	495	3	873	6	130	100	100	2	100	3
118639	16AM101727		Sweden	Europe	2016						N/A	N/A	N/A	59	39	67	157	148	153	65	1599	[S][I]	NO	YES	0	NO	284	YES	8	NO	294	non-mosaic	4653	PIB	A121S	19	NO	161	NO	495	3	873	6	130	100	100	2	100	3
118655	16AM102113		Sweden	Europe	2016						N/A	N/A	N/A	59	39	67	157	148	153	65	1599	[S][I]	NO	YES	0	NO	284	YES	8	NO	294	non-mosaic	3737	PIB	A121S	19	NO	161	NO	495	3	873	6	130	100	100	2	100	3
118676	16AM102533		Sweden	Europe	2016						N/A	N/A	N/A	59	39	67	157	148	153	65	1599	2	YES	NO	0	NO	478	YES	8	NO	294	non-mosaic	1556	PIB	A121S	19	NO	161	NO		3	873	6	130	100	100	2	100	3
118683	16AM102644		Sweden	Europe	2016						N/A	N/A	N/A	59	39	67	157	148	153	65	1599	2	YES	NO	0	NO	284	YES	8	NO	294	non-mosaic	3737	PIB	A121S	19	NO	161	NO	495	3	873	6	130	100	100	2	100	3
118787	16AM104895		Sweden	Europe	2016						N/A	N/A	N/A	59	39	67	157	148	153	65	1599	2	YES	NO	0	NO	286	YES	8	NO	294	non-mosaic	2218	PIB	A121S	19	NO	161	NO	495	3	873	6	130	100	100	2	100	3
118811	16AM105344		Sweden	Europe	2016						N/A	N/A	N/A	59	39	67	157	148	153	65	1599	2	YES	NO	0	NO	284	YES	8	NO	294	non-mosaic	3737	PIB	A121S	19	NO	161	NO	495	3	873	6	130	100	100	2	100	3
118828	16AM105690		Sweden	Europe	2016						N/A	N/A	N/A	59	39	67	157	148	153	65	1599	2	YES	NO	0	NO	286	YES	8	NO	294	non-mosaic	2218	PIB	A121S	19	NO	161	NO	495	3	873	6	130	100	100	2	100	3
119121	16AM106869		Sweden	Europe	2016						N/A	N/A	N/A	59	39	67	157	148	153	65	1599	[S][I]	NO	YES	0	NO	286	YES	8	NO	294	non-mosaic	2218	PIB	A121S	19	NO	161	NO	495	3	873	6	130	100	100	2	100	3
119141	16AM107272		Sweden	Europe	2016						N/A	N/A	N/A	59	39	67	157	148	153	65	1599	2	YES	NO	0	NO	286	YES	8	NO	294	non-mosaic	2218	PIB	A121S	19	NO	161	NO	495	3	873	6	130	100	100	2	100	3
119167	16AM107927		Sweden	Europe	2016						N/A	N/A	N/A	59	39	67	157	148	153	65	1599	0	NO	NO	0	NO	286	YES	8	NO	294	non-mosaic	2212	PIB	A121S	19	NO	161	NO	495	3	873	6	130	100	100	2	100	3
119225	16AM109003		Sweden	Europe	2016						N/A	N/A	N/A	59	39	67	157	148	153	65	1599	2	YES	NO	0	NO	286	YES	8	NO	294	non-mosaic	2218	PIB	A121S	19	NO	161	NO	495	3	873	6	130	100	100	2	100	3
119231	16AM109099		Sweden	Europe	2016						N/A	N/A	N/A	59	39	67	157	148	153	65	1599	2	YES	NO	0	NO	286	YES	8	NO	294	non-mosaic	2218	PIB	A121S	19	NO	161	NO	495	3	873	6	130	100	100	2	100	3
119246	16AM109368		Sweden	Europe	2016						N/A	N/A	N/A	59	39	67	157	148	153	65	1599	[S][I]	NO	YES	0	NO	284	YES	8	NO	294	non-mosaic	3737	PIB	A121S	19	NO	161	NO	495	3	873	6	130	100	100	2	100	3
119254	16AM109473		Sweden	Europe	2016						N/A	N/A	N/A	59	39	67	157	148	153	65	1599	0	NO	NO	0	NO	286	YES	8	NO	294	non-mosaic	2212	PIB	A121S	19	NO	161	NO	495	3	873	6	130	100	100	2	100	3
119258	16AM109528		Sweden	Europe	2016						N/A	N/A	N/A	59	39	67	157	148	153	65	1599	2	YES	NO	0	NO	284	YES	8	NO	294	non-mosaic	3737	PIB	A121S	19	NO	161	NO	495	3	873	6	130	100	100	2	100	3
119273	16AM109788		Sweden	Europe	2016						N/A	N/A	N/A	59	39	67	157	148	153	65	1599	2	YES	NO	0	NO	286	YES	8	NO	294	non-mosaic	1556	PIB	A121S	19	NO	161	NO		3	873	6	130	100	100	2	100	3
119286	16AM110046		Sweden	Europe	2016						N/A	N/A	N/A	59	39	67	157	148	153	65	1599	2	YES	NO	0	NO	286	YES	8	NO	294	non-mosaic	2218	PIB	A121S	19	NO	161	NO	495	3	873	6	130	100	100	2	100	3
119304	16AM110289		Sweden	Europe	2016						N/A	N/A	N/A	59	39	67	157	148	153	65	1599	2	YES	NO	0	NO	286	YES	8	NO	294	non-mosaic	2218	PIB	A121S	19	NO	161	NO	495	3	873	6	130	100	100	2	100	3
119319	16AM110517		Sweden	Europe	2016						N/A	N/A	N/A	59	39	67	157	148	153	65	1599	2	YES	NO	0	NO	286	YES	8	NO	294	non-mosaic	2218	PIB	A121S	19	NO	161	NO	495	3	873	6	130	100	100	2	100	3
119321	16AM110650		Sweden	Europe	2016						N/A	N/A	N/A	59	39	67	157	148	153	65	1599	2	YES	NO	0	NO	286	YES	8	NO	294	non-mosaic	2134	PIB	A121S	19	NO	161	NO	495	3	873	6	130	100	100	2	100	3
119336	16AM111006		Sweden	Europe	2016						N/A	N/A	N/A	59	39	67	157	148	153	65	1599	2	YES	NO	0	NO	286	YES	8	NO	294	non-mosaic	2218	PIB	A121S	19	NO	161	NO	495	3	873	6	130	100	100	2	100	3
119355	16AM111255		Sweden	Europe	2016						N/A	N/A	N/A	59	39	67	157	148	153	65	1599	2	YES	NO	0	NO	286	YES	8	NO	294	non-mosaic	2218	PIB	A121S	19	NO	161	NO	495	3	873	6	130	100	100	2	100	3
119356	16AM111261		Sweden	Europe	2016						N/A	N/A	N/A	59	39	67	157	148	153	65	1599	[S][I]	NO	YES	0	NO	286	YES	8	NO	294	non-mosaic	2218	PIB	A121S	19	NO	161	NO	495	3	873	6	130	100	100	2	100	3
119362	16AM111509		Sweden	Europe	2016						N/A	N/A	N/A	59	39	67	157	148	153	65	1599	2	YES	NO	0	NO	286	YES	8	NO	294	non-mosaic	2218	PIB	A121S	19	NO	161	NO	495	3	873	6	130	100	100	2	100	3
119369	16AM111628		Sweden	Europe	2016						N/A	N/A	N/A	59	39	67	157	148	153	65	1599	2	YES	NO	0	NO	286	YES	8	NO	294	non-mosaic	2218	PIB	A121S	19	NO	161	NO	495	3	873	6	130	100	100	2	100	3
119381	16AM111885		Sweden	Europe	2016						N/A	N/A	N/A	59	39	67	157	148	153	65	1599	2	YES	NO	0	NO	286	YES	8	NO	294	non-mosaic	2218	PIB	A121S	19	NO	161	NO	495	3	873	6	130	100	100	2	100	3
119394	16AM112235		Sweden	Europe	2016						N/A	N/A	N/A	59	39	67	157	148	153	65	1599	0	NO	NO	0	NO	286	YES	8	NO	294	non-mosaic	2212	PIB	A121S	19	NO	161	NO		3	873	6	130	100	100	2	100	3
119396	16AM112304		Sweden	Europe	2016						N/A	N/A	N/A	59	39	67	157	148	153	65	1599	0	NO	NO	0	NO	286	YES	8	NO	294	non-mosaic	2212	PIB	A121S	19	NO	161	NO	495	3	873	6	130	100	100	2	100	3
119421	16AM112681		Sweden	Europe	2016						N/A	N/A	N/A	59	39	67	157	148	153	65	1599	2	YES	NO	0	NO	286	YES	8	NO	294	non-mosaic	2218	PIB	A121S	19	NO	161	NO	495	3	873	6	130	100	100	2	100	3
119422	16AM112704		Sweden	Europe	2016						N/A	N/A	N/A	59	39	67	157	148	153	65	1599	2	YES	NO	3	YES	286	YES	8	NO	294	non-mosaic	2218	PIB	A121S	19	NO	161	NO	495	3	873	6	130	100	100	2	100	3
119426	16AM112781		Sweden	Europe	2016						N/A	N/A	N/A	59	39	67	157	148	153	65	1599	2	YES	NO	0	NO	286	YES	8	NO	294	non-mosaic	2218	PIB	A121S	19	NO	161	NO	495	3	873	6	130	100	100	2	100	3
119428	16AM112884		Sweden	Europe	2016						N/A	N/A	N/A	59	39	67	157	148	153	65	1599	2	YES	NO	0	NO	286	YES	8	NO	294	non-mosaic	2218	PIB	A121S	19	NO	161	NO	495	3	873	6	130	100	100	2	100	3
119437	16AM113074		Sweden	Europe	2016						N/A	N/A	N/A	59	39	67	157	148	153	65	1599	2	YES	NO	0	NO	286	YES	8	NO	294	non-mosaic	2218	PIB	A121S	19	NO	161	NO	495	3	873	6	130	100	100	2	100	3
119443	16AM113153		Sweden	Europe	2016						N/A	N/A	N/A	59	39	67	157	148	153	65	1599	[S][I]	NO	YES	0	NO	286	YES	8	NO	294	non-mosaic	2134	PIB	A121S	19	NO	161	NO	495	3	873	6	130	100	100	2	100	3
119458	16AM113318		Sweden	Europe	2016						N/A	N/A	N/A	59	39	67	157	148	153	65	1599	[S][I]	NO	YES	0	NO	286	YES	8	NO	294	non-mosaic	2218	PIB	A121S	19	NO	161	NO	495	3	873	6	130	100	100	2	100	3
119462	16AM113342		Sweden	Europe	2016						N/A	N/A	N/A	59	39	67	157	148	153	65	1599	2	YES	NO	0	NO	286	YES	8	NO	294	non-mosaic	2134	PIB	A121S	19	NO	161	NO	495	3	873	6	130	100	100	2	100	3
36238	51212	T002	Kenya	Africa	2011						N/A	N/A	N/A	59	39	170	157	147	153	133	11364	2	YES	NO	0	NO	290	YES	13	YES	285	non-mosaic	1105	PIB	WildType	14	YES- S91F; D95G	630	NO	521	3	18	6	10	100	1	49	1	100
36243	57547	T011	Kenya	Africa	2012						N/A	N/A	N/A	59	39	67	157	147	153	133	1893	2	YES	NO	0	NO	290	YES	13	YES	228	non-mosaic	1109	PIB	WildType	14	YES- S91F; D95G	630	NO	[S][I]	3	18	6	10	100	1	49	1	100
36244	56873	T012	Kenya	Africa	2012						N/A	N/A	N/A	59	39	67	157	147	153	133	1893	2	YES	NO	0	NO	116	YES	13	YES	285	non-mosaic	1110	PIB	WildType	14	YES- S91F; D95G	630	NO	521	3	18	6	10	100	1	49	1	100
36246	61467	T014	Kenya	Africa	2013						N/A	N/A	N/A	59	39	67	157	147	153	133	1893	2	YES	NO	0	NO	290	YES	13	YES	285	non-mosaic	1109	PIB	WildType	14	YES- S91F; D95G	630	NO	[S][I]	3	423	6	97	100	1	49	1	100
36248	43305	T022	Kenya	Africa	2010						N/A	N/A	N/A	59	39	67	157	147	153	133	1893	2	YES	NO	10	YES	116	YES	13	YES	285	non-mosaic	1110	PIB	WildType	[S][I]	N/A	630	NO	[S][I]	3	18	6	10	100	1	49	1	100
36249	51451	T023	Kenya	Africa	2011						N/A	N/A	N/A	59	39	67	157	147	153	133	1893	2	YES	NO	0	NO	290	YES	13	YES	285	non-mosaic	1109	PIB	WildType	14	YES- S91F; D95G	630	NO	521	3	18	6	10	100	1	49	1	100
36253	61450	T033	Kenya	Africa	2013						N/A	N/A	N/A	59	39	170	157	147	153	133	11364	2	YES	NO	10	YES	290	YES	[S][I]	N/A	285	non-mosaic	1116	PIB	WildType	476	NO	630	NO	[S][I]	3	18	6	10	100	100	49	1	100
36255	45453	T036	Kenya	Africa	2010						N/A	N/A	N/A	59	39	67	157	147	153	133	1893	2	YES	NO	0	NO	116	YES	13	YES	285	non-mosaic	1110	PIB	WildType	14	YES- S91F; D95G	630	NO	[S][I]	3	18	6	10	100	1	49	1	100
36256	45676	T037	Kenya	Africa	2010						N/A	N/A	N/A	59	39	67	157	147	153	133	1893	2	YES	NO	0	NO	290	YES	13	YES	285	non-mosaic	1113	PIB	WildType	14	YES- S91F; D95G	630	NO	[S][I]	3	18	6	10	100	1	49	1	100
36259	61580	T045	Kenya	Africa	2013						N/A	N/A	N/A	59	39	67	157	147	153	133	1893	2	YES	NO	3	YES	290	YES	13	YES	285	non-mosaic	1119	PIB	WildType	14	YES- S91F; D95G	630	NO	521	3	18	6	10	100	1	49	1	100
36263	48501	T051	Kenya	Africa	2011						N/A	N/A	N/A	59	39	67	157	147	153	133	1893	2	YES	NO	0	NO	116	YES	13	YES	285	non-mosaic	1122	PIB	WildType	14	YES- S91F; D95G	630	NO	[S][I]	3	18	6	10	100	1	49	1	100
36266	60096	T057	Kenya	Africa	2012						N/A	N/A	N/A	59	39	170	157	147	71	133	11369	2	YES	NO	0	NO	73	YES	13	YES	285	non-mosaic	719	PIA	N/A	14	YES- S91F; D95G	630	NO	521	3	189	6	57	100	1	49	1	14
36269	52263	T061	Kenya	Africa	2012						N/A	N/A	N/A	59	39	67	157	147	71	133	11370	2	YES	NO	0	NO	290	YES	13	YES	294	non-mosaic	1123	PIB	A121S	477	NO	260	NO	[S][I]	3	426	6	101	100	100	7	1	3
36273	55798	T065	Kenya	Africa	2012						N/A	N/A	N/A	59	39	67	157	147	71	133	11370	2	YES	NO	0	NO	290	YES	13	YES	294	non-mosaic	1126	PIB	WildType	477	NO	260	NO	[S][I]	3	426	6	101	100	100	7	1	100
36275	51468	T067	Kenya	Africa	2011						N/A	N/A	N/A	59	39	170	157	147	71	133	11369	2	YES	NO	0	NO	73	YES	13	YES	285	non-mosaic	719	PIA	N/A	[S][I]	N/A	630	NO	521	3	189	6	57	100	1	49	1	14
36280	47956	T074	Kenya	Africa	2011						N/A	N/A	N/A	59	39	67	157	147	153	133	1893	2	YES	NO	0	NO	293	YES	13	YES	285	non-mosaic	1131	PIB	WildType	14	YES- S91F; D95G	630	NO	521	3	18	6	10	100	1	49	1	100
36281	47686	T076	Kenya	Africa	2011						N/A	N/A	N/A	59	39	67	157	147	153	133	1893	2	YES	NO	0	NO	290	YES	13	YES	285	non-mosaic	1109	PIB	WildType	14	YES- S91F; D95G	630	NO	521	3	18	6	10	100	1	49	1	100
36283	47147	T078	Kenya	Africa	2011						N/A	N/A	N/A	59	39	67	157	147	153	133	1893	2	YES	NO	0	NO	116	YES	13	YES	285	non-mosaic	1110	PIB	WildType	[S][I]	N/A	630	NO	[S][I]	3	18	6	10	100	1	49	1	100
36284	44593	T079	Kenya	Africa	2010						N/A	N/A	N/A	[S][I]	39	67	157	147	153	133		2	YES	NO	0	NO	290	YES	13	YES	285	non-mosaic	1113	PIB	WildType	14	YES- S91F; D95G	630	NO	[S][I]	3	18	6	10	100	1	49	1	100
36299	46445	T103	Kenya	Africa	2011						N/A	N/A	N/A	59	39	67	157	147	153	133	1893	2	YES	NO	0	NO	290	YES	13	YES	[S][I]	N/A	1134	PIB	WildType	[S][I]	N/A	630	NO	521	3	18	6	10	100	1	49	1	100
39085	64680		Kenya	Africa	2014						N/A	N/A	N/A	59	39	67	157	147	153	133	1893	2	YES	NO	0	NO	290	YES	13	YES	285	non-mosaic	1109	PIB	WildType	14	YES- S91F; D95G	630	NO	521	3	846	6	115	100	1	49	1	100
39099	56835		Kenya	Africa	2012						N/A	N/A	N/A	59	39	67	157	147	153	133	1893	2	YES	NO	0	NO	116	YES	13	YES	285	non-mosaic	1109	PIB	WildType	14	YES- S91F; D95G	630	NO	521	3	18	6	10	100	1	49	1	100
39103	45858		Kenya	Africa	2010						N/A	N/A	N/A	59	39	67	157	147	153	133	1893	2	YES	NO	0	NO	116	YES	13	YES	285	non-mosaic	1110	PIB	WildType	14	YES- S91F; D95G	630	NO	[S][I]	3	18	6	10	100	1	49	1	100
39107	45715		Kenya	Africa	2010						N/A	N/A	N/A	59	39	67	157	147	153	133	1893	2	YES	NO	0	NO	290	YES	13	YES	285	non-mosaic	1113	PIB	WildType	14	YES- S91F; D95G	630	NO	[S][I]	3	18	6	10	100	1	49	1	100
39108	45910		Kenya	Africa	2010						N/A	N/A	N/A	59	39	67	157	147	153	133	1893	2	YES	NO	0	NO	116	YES	13	YES	285	non-mosaic	1110	PIB	WildType	14	YES- S91F; D95G	630	NO	[S][I]	3	18	6	10	100	1	49	1	100
39113	42876		Kenya	Africa	2010						N/A	N/A	N/A	59	39	67	157	147	153	133	1893	2	YES	NO	10	YES	290	YES	13	YES	285	non-mosaic	1109	PIB	WildType	14	YES- S91F; D95G	630	NO	521	3	189	6	57	100	1	49	1	100
39116	46745		Kenya	Africa	2011						N/A	N/A	N/A	59	39	67	157	147	153	133	1893	2	YES	NO	0	NO	116	YES	13	YES	285	non-mosaic	1120	PIA	N/A	14	YES- S91F; D95G	630	NO	[S][I]	3	18	6	10	100	1	49	1	14
39117	47244		Kenya	Africa	2011						N/A	N/A	N/A	59	39	67	157	147	153	133	1893	2	YES	NO	0	NO	116	YES	13	YES	285	non-mosaic	1110	PIB	WildType	14	YES- S91F; D95G	630	NO	[S][I]	3	18	6	10	100	1	49	1	100
39120	47548		Kenya	Africa	2011						N/A	N/A	N/A	59	39	67	157	147	153	133	1893	2	YES	NO	10	YES	116	YES	13	YES	285	non-mosaic	1110	PIB	WildType	14	YES- S91F; D95G	630	NO	[S][I]	3	193	6	54	100	1	49	1	100
39126	48213		Kenya	Africa	2011						N/A	N/A	N/A	59	39	67	157	147	153	133	1893	2	YES	NO	0	NO	293	YES	13	YES	285	non-mosaic	1121	PIB	WildType	14	YES- S91F; D95G	630	NO	521	3	18	6	10	100	1	49	1	100
39130	49506		Kenya	Africa	2011						N/A	N/A	N/A	59	39	67	157	147	153	133	1893	2	YES	NO	0	NO	290	YES	13	YES	285	non-mosaic	1118	PIA	N/A	14	YES- S91F; D95G	630	NO	521	3	18	6	10	100	1	49	1	14
39132	49719		Kenya	Africa	2011						N/A	N/A	N/A	59	39	67	157	147	153	133	1893	2	YES	NO	0	NO	116	YES	13	YES	285	non-mosaic	1110	PIB	WildType	14	YES- S91F; D95G	630	NO	[S][I]	3	18	6	10	100	1	49	1	100
39134	51751		Kenya	Africa	2011						N/A	N/A	N/A	59	39	67	157	147	153	133	1893	2	YES	NO	0	NO	290	YES	13	YES	228	non-mosaic	1109	PIB	WildType	14	YES- S91F; D95G	630	NO	[S][I]	3	18	6	10	100	1	49	1	100
39135	52057		Kenya	Africa	2012						N/A	N/A	N/A	59	39	67	157	147	71	133	11370	2	YES	NO	0	NO	290	YES	13	YES	294	non-mosaic	1123	PIB	A121S	477	NO	260	NO	[S][I]	3	426	6	101	100	100	7	1	3
39139	42978		Kenya	Africa	2010						N/A	N/A	N/A	59	39	67	157	147	153	133	1893	2	YES	NO	10	YES	116	YES	13	YES	285	non-mosaic	1110	PIB	WildType	14	YES- S91F; D95G	630	NO	[S][I]	3	18	6	10	100	1	49	1	100
51112	552145		Norway	Europe	2016	S	S	R	I	R	N/A	N/A	N/A	59	39	67	157	147	153	133	1893	2	YES	NO	0	NO	290	YES	13	YES	294	non-mosaic	2642	PIB	A121S	14	YES- S91F; D95G	261	NO	521	3	18	8	76	100	1	22	1	3
53579	562687		Norway	Europe	2017	S	S	R	I	R	N/A	N/A	N/A	59	39	67	157	147	153	133	1893	2	YES	NO	0	NO	116	YES	612	YES	285	non-mosaic	2156	PIB	WildType	14	YES- S91F; D95G	630	NO	521	3	18	6	10	100	1	49	1	100
53653	564717		Norway	Europe	2017	S	S	R	I	R	N/A	N/A	N/A	59	39	67	157	147	153	133	1893	2	YES	NO	0	NO	116	YES	13	YES	285	non-mosaic	2156	PIB	WildType	14	YES- S91F; D95G	630	NO	521	3	18	6	10	100	1	49	1	100
53654	564719		Norway	Europe	2017	S	S	R	I	R	N/A	N/A	N/A	59	39	67	157	147	153	133	1893	2	YES	NO	0	NO	116	YES	13	YES	285	non-mosaic	2156	PIB	WildType	14	YES- S91F; D95G	630	NO	521	3	18	6	10	100	1	49	1	100
60502	KNY_NGAMR3		Kenya	Africa	2014	S		R	R	R	N/A	N/A	N/A	59	39	67	157	147	153	133	1893	2	YES	NO	[S][I]	YES	290	YES	13	YES	285	non-mosaic	2478	PIB	WildType	14	YES- S91F; D95G	630	NO	521	3	18	6	10	100	1	49	1	100
60515	KNY_NGAMR19		Kenya	Africa	2015	S	S	R	I	R	N/A	N/A	N/A	59	39	67	157	147	153	133	1893	1	YES	NO	0	NO	293	YES	13	YES	294	non-mosaic	2487	PIB	WildType	14	YES- S91F; D95G	630	NO	521	3		6	230	100	1	49	1	100
87158	ECDC_BE13_476		Belgium	Europe	2013	S	S	R			N/A	N/A	N/A	59	39	67	157	147	153	133	1893	2	YES	NO	0	NO	290	YES	8	NO	285	non-mosaic	912	PIB	A121S	14	YES- S91F; D95G	630	NO		3	18	6	10	100	1	49	100	3
95804	GHA-ADB-340	GHA-ADB-340/2019	Ghana	Africa	2019						N/A	N/A	N/A	59	39	67	157	147	153	133	1893	[S][I]	NO	YES	10	YES	290	YES	13	YES	228	non-mosaic	826	PIA	N/A	14	YES- S91F; D95G	630	NO	521	3	18	6	10	100	1	49	1	13
106127	2172_Kenya		Kenya	Africa	2016								ERR6003015	59	39	67	157	147	153	133	1893	2	YES	NO	10	YES	290	YES	13	YES	294	non-mosaic	2642	PIB	A121S	14	YES- S91F; D95G	261	NO	521	3	18	8	76	100	1	22	1	3
106134	2435_Kenya		Kenya	Africa	2016								ERR6003010	59	39	67	157	147	153	133	1893	2	YES	NO	0	NO	290	YES	13	YES	285	non-mosaic	4509	PIB	WildType	14	YES- S91F; D95G	630	NO	521	3	18	6	10	100	1	49	1	100
106152	2783_Kenya		Kenya	Africa	2016								ERR6003024	59	39	67	157	147	153	133	1893	2	YES	NO	0	NO	290	YES	13	YES	285	non-mosaic	1109	PIB	WildType	234	YES- S91F; D95A	630	NO	521	3	18	6	10	100	7	49	1	100
106159	2903_Kenya		Kenya	Africa	2018								ERR6003019	59	39	67	157	147	153	133	1893	2	YES	NO	10	YES	290	YES	13	YES	294	non-mosaic	4512	PIB	A121S	14	YES- S91F; D95G	261	NO	521	3	18	8	76	100	1	22	1	3
107388	ERR3578098		UK	Europe	2016	S	S		I		PRJEB19989		ERR3578098	59	39	67	157	147	153	133	1893	2	YES	NO	0	NO	116	YES	13	YES	285	non-mosaic	4527	PIB	WildType	14	YES- S91F; D95G	630	NO		3	18	6	10	100	1	49	1	100
117541	NG27082019A		Cameroon	Africa	2019		S	R	S		PRJEB58547	SAMEA112254101	ERR10687043	59	39	67	157	147	153	65	13781	2	YES	NO	0	NO	290	YES	13	YES	21	non-mosaic	966	PIB	WildType	14	YES- S91F; D95G	261	NO	521	3	18	6	10	100	1	22	1	100
117546	NG14112002		Cameroon	Africa	2020		S	R	S		PRJEB58547	SAMEA112254104	ERR10687046	59	39	67	158	147	153	133	15667	2	YES	NO	3	YES	116	YES	223	NO	285	non-mosaic	4493	PIB	WildType	14	YES- S91F; D95G	630	NO	521	3	18	6	10	100	1	49	100	100
118025	16-197		Sweden	Europe	2016						PRJEB47922	SAMEA12276409	ERR7975949	59	39	67	157	147	153	133	1893	2	YES	NO	10	YES	290	YES	13	YES	294	non-mosaic	2642	PIB	A121S	14	YES- S91F; D95G	261	NO	521	3	18	8	76	100	1	22	1	3
[truncated: 9 more columns]
