# Supplementary material for: Phenotypic and genotypic characterization of Neisseria gonorrhoeae isolates from Yaoundé, Cameroon, 2019 to 2020
Source: Microb Genom. 2023 Aug 17;9(8):mgen001091. doi: 10.1099/mgen.0.001091 (PMC10483411; doi:10.1099/mgen.0.001091)
Supplement: Supplementary material 3 [file mgen-9-1091-s003.xlsx]

## Sheet: Sheet1
id	isolate	country	continent	year	abcZ	adk	aroE	fumC	gdh	pdhC	pgm	ST (MLST)	NEIS1753 (penA)	mosaic penA presence	NG STAR 'mtrR	NG STAR 23S	NG STAR gyrA	NG STAR parC	NG STAR ponA	NG STAR porB	ST (NG STAR)	NG STAR (CC)	NG-MAST_porB	NG-MAST_tbpB	ST (NG MAST v2.0)	Ng_cgc_300	Ng_cgc_200
31520	NG9701	Japan	Asia	1997	59	39	67	78	148	153	65	7363	166	non-mosaic	19	100	5	2	1	11	276		2488	10	4093	8	8
31521	NG9803	Japan	Asia	1998	59	39	67	78	148	153	65	7363	166	non-mosaic	19	100	5	2	1	26	569		2516	10	4123	8	8
31537	NG9914	Japan	Asia	1999	59	39	67	78	148	153	65	7363	14	mosaic 10	19	100	5	2	1	9	280		2461	10	4062	8	8
31576	259000223	UK	Europe	1993	59	39	67	78	148	153	65	7363	166	non-mosaic	19	100	5	2	1	11	276		141	10	177	8	8
31639	POL_10_22	Poland	Europe	2010	59	39	67	78	148	153	65	7363	23	non-mosaic	10	100	100	2	100	14	308	893	96	350	8376	315	487
31667	NG9712	Japan	Asia	1997	59	39	67	78	148	153	65	7363	14	mosaic 10	19	100	5	2	1	17	2554		2520	10	4127	8	8
31668	NG9811	Japan	Asia	1998	59	39	67	78	148	153	65	7363	14	mosaic 10	19	100	5	2	1	11	23		2465	10	4068	8	8
31691	NG0031	Japan	Asia	2000	59	39	67	78	148	153	65	7363	166	non-mosaic	19	100	5	2	1	11	276		2485	10	4090	8	8
31692	NG0047	Japan	Asia	2000	59	39	67	78	148	153	65	7363	166	non-mosaic	19	100	2	2	1	8	318		2476	10	4080	8	8
31695	WHO_K	Japan	Asia	2003	59	39	67	78	148	153	65	7363	14	mosaic 10	19	100	2	5	1	8	4	348	917	10	1424	8	8
31699	NG0526	Japan	Asia	2005	59	39	67	78	148	153	65	7363	14	mosaic 10	19	100	2	5	1	11	321	348	2508	10	4115	8	8
31739	NG0109	Japan	Asia	2001	59	39	67	78	148	153	65	7363	14	mosaic 10	19	100	2	5	1	8	4	348	917	10	1424	8	8
31741	NG0035	Japan	Asia	2000	59	39	67	78	148	153	65	7363	14	mosaic 10	19	100	5	5	1	8	330	348	1059	10	4015	8	8
31756	NG0106	Japan	Asia	2001	59	39	67	78	148	153	65	7363	288	non-mosaic	1	100	1	6	1	8	335	127	2486	21	4091	130	167
31777	NG0521	Japan	Asia	2005	59	39	67	78	148	153	65	7363	14	mosaic 10	19	100	2	5	1	11	321	348	2508	10	4115	8	8
31983	999000073	Morocco	Africa	1999	59	39	67	78	148	153	65	7363	504	non-mosaic	83	100	100	7	100	100	1535	352	193	2065	16129	479	755
32074	989000093	Saudi Arabia	Asia	1998	59	39	67	78	148	153	65	7363	494	non-mosaic	1	100	100	2	1	8	341	139	91	29	16150	184	237
34787	MU_NG3	Japan	Asia	2003	59	39	67	78	148	153	65	7363	14	mosaic 10	19	100	2	5	1	8	4	348	917	10	1424	8	8
37113	GCGS0397	USA	North America	2012	59	39	67	78	148	153	65	7363	664	non-mosaic	16	100	1	10	1	10	953	158	1489	563	2400	196	261
37115	GCGS0399	USA	North America	2012	59	39	67	78	148	153	65	7363	664	non-mosaic	16	100	1	10	1	10	953	158	1489	563	2400	196	261
37116	GCGS0758	USA	North America	2012	59	39	67	78	148	153	65	7363	645	non-mosaic	16	100	1	10	1	11	165	158	1388	563	8320	196	261
37150	GCGS0594	USA	North America	2011	59	39	67	78	148	153	65	7363	664	non-mosaic	16	100	1	10	1	10	953	158	1489	563	2400	196	261
37154	GCGS0640	USA	North America	2011	59	39	67	78	148	153	65	7363	645	non-mosaic	16	100	1	10	1	10	158	158	1489	563	2400	196	261
37182	GCGS0808	USA	North America	2011	59	39	67	78	148	153	65	7363	645	non-mosaic	16	100	1	10	1	11	165	158	908	563	7574	196	261
37183	GCGS0809	USA	North America	2011	59	39	67	78	148	153	65	7363	645	non-mosaic	16	100	1	10	1	11	165	158	908	563	7574	196	261
37403	GCGS0817	USA	North America	2011	59	39	67	78	148	153	65	7363	645	non-mosaic	16	100	1	10	1	10	158	158	1489	563	2400	196	261
37406	GCGS0815	USA	North America	2011	59	39	67	78	148	153	65	7363	645	non-mosaic	16	100	1	10	1	10	158	158	1489	563	2400	196	261
37415	GCGS0805	USA	North America	2011	59	39	67	78	148	153	65	7363	645	non-mosaic	16	100	1	10	1	11	165	158	908	563	7574	196	261
37442	GCGS0926	USA	North America	2012	59	39	67	78	148	153	65	7363	14	mosaic 10	33	100	2	5	1	37	710	348	4259	10	7072	8	8
37457	GCGS0699	USA	North America	2011	59	39	67	78	148	153	65	7363	645	non-mosaic	16	100	1	10	1	11	165	158	908	563	7574	196	261
37459	GCGS0804	USA	North America	2011	59	39	67	78	148	153	65	7363	645	non-mosaic	16	100	1	10	1	11	165	158	908	563	7574	196	261
37487	GCGS0770	USA	North America	2013	59	39	67	78	148	153	65	7363	645	non-mosaic	16	100	1	10	1	11	165	158	908	563	7574	196	261
37536	GCGS0793	USA	North America	2013	59	39	67	78	148	153	65	7363	645	non-mosaic	16	2	1	10	1	10	115	158	7797	563	13479	196	261
37546	GCGS0792	USA	North America	2013	59	39	67	78	148	153	65	7363	645	non-mosaic	16	2	1	10	1	10	115	158	7797	563	13479	196	261
41202	12U175743	UK [England]	Europe	2012	59	39	67	78	148	153	65	7363	645	non-mosaic	16	100	1	10	1	10	158	158	1489	563	2400	196	261
41209	13U152480	UK [England]	Europe	2013	59	39	67	78	148	153	65	7363	645	non-mosaic	16	100	1	10	1	1	419	158	5945	563	10149	196	261
41210	12U074341	UK [England]	Europe	2012	59	39	67	78	148	153	65	7363	645	non-mosaic	16	100	1	10	1	10	158	158	1489	563	2400	196	261
42839	RB13000394	UK [England]	Europe	2013	59	39	67	78	148	153	65	7363	645	non-mosaic	16	100	1	10	1	10	158	158	1489	563	2400	196	261
45012	EXNG204	Australia	Oceania	2011	59	39	67	78	148	153	65	7363	166	non-mosaic	123	100	20	1	1	14	843		147	1330	10103	521	829
45015	EXNG206	Australia	Oceania	2011	59	39	67	78	148	153	65	7363	166	non-mosaic	123	100	20	1	1	100	842		4311	1330	10080	521	829
45019	EXNG219	Australia	Oceania	2011	59	39	67	78	148	153	65	7363	166	non-mosaic	123	100	20	1	1	14	843		147	1330	10103	521	829
45027	EXNG239	Australia	Oceania	2012	59	39	67	78	148	153	65	7363	166	non-mosaic	123	100	100	1	1	100	840		4311	29	7206	521	829
45047	EXNG218	Australia	Oceania	2011	59	39	67	78	148	153	65	7363	166	non-mosaic	123	100	20	1	1	14	843		147	1330	10103	521	829
45055	EXNG254	Australia	Oceania	2012	59	39	67	78	148	153	65	7363	166	non-mosaic	123	100	100	1	1	14	754		5930	1408	10117	525	834
45059	EXNG266	Australia	Oceania	2012	59	39	67	78	148	153	65	7363	166	non-mosaic	123	100	100	1	1	100	840		4311	29	7206	521	829
45061	EXNG272	Australia	Oceania	2013	59	39	67	78	148	153	65	7363	166	non-mosaic	123	100	100	1	1	14	754		5930	1408	10117	525	834
45066	EXNG289	Australia	Oceania	2013	59	39	67	78	148	153	65	7363	20	non-mosaic	123	100	100	1	100	100	841	20	4311	29	7206	521	829
46277	35/02	Sweden	Europe	2002	59	39	67	78	148	153	65	7363	14	mosaic 10	19	100	5	2	1	8	15		254	10	326	8	8
46872	529316	Norway	Europe	2016	59	39	67	78	148	153	65	7363	14	mosaic 10	33	100	2	5	1	37	710	348	8022	2895	19244	8	8
46890	ECDC_1807138	Iceland	Europe	2013	59	39	67	78	148	153	65	7363	645	non-mosaic	16	100	1	10	1	10	158	158	1489	563	2400	196	261
46894	518657	Norway	Europe	2015	59	39	67	78	148	153	65	7363	645	non-mosaic	16	100	1	45	1	10	933	158	6912	563	11800	196	261
46928	537844	Norway	Europe	2016	59	39	67	78	148	153	65	7363	14	mosaic 10	33	100	2	5	1	37	710	348	8022	10	13878	8	8
46952	537170	Norway	Europe	2016	59	39	67	78	148	153	65	7363	14	mosaic 10	33	100	2	5	1	37	710	348	8022	10	13878	8	8
47397	SRR3343523	UK [England]	Europe	2013	59	39	67	78	148	153	65	7363	645	non-mosaic	16	100	1	10	1	10	158	158	1489	563	2400	196	261
47403	SRR3343529	UK [England]	Europe	2013	59	39	67	78	148	153	65	7363	645	non-mosaic	16	100	1	10	1	10	158	158	1489	563	2400	196	261
47440	SRR3343566	UK [England]	Europe	2013	59	39	67	78	148	153	65	7363	645	non-mosaic	16	100	1	10	1	10	158	158	1489	563	2400	196	261
47446	SRR3343572	UK [England]	Europe	2013	59	39	67	78	148	153	65	7363	645	non-mosaic	16	100	1	10	1	11	165	158	908	563	7574	196	261
47503	SRR3343632	UK [England]	Europe	2013	59	39	67	78	148	153	65	7363	645	non-mosaic	16	100	1	10	1	10	158	158	3957	563	6360	196	261
47546	SRR3343682	UK [England]	Europe	2013	59	39	67	78	148	153	65	7363	645	non-mosaic	16	100	1	10	1	10	158	158	1489	563	2400	196	261
47567	SRR3349168	UK [England]	Europe	2013	59	39	67	78	148	153	65	7363	645	non-mosaic	16	100	1	10	1	10	158	158	1489	563	2400	196	261
47582	SRR3349183	UK [England]	Europe	2013	59	39	67	78	148	153	65	7363	645	non-mosaic	16	100	1	10	1	10	158	158	1489	563	2400	196	261
47595	SRR3349196	UK [England]	Europe	2013	59	39	67	78	148	153	65	7363	645	non-mosaic	16	100	1	10	1	10	158	158	3957	563	6360	196	261
47608	SRR3349209	UK [England]	Europe	2013	59	39	67	78	148	153	65	7363	645	non-mosaic	16	100	1	10	1	10	158	158	4786	563	8030	196	261
47631	SRR3349232	UK [England]	Europe	2013	59	39	67	78	148	153	65	7363	645	non-mosaic	16	100	1	10	1	10	158	158	1489	563	2400	196	261
47642	SRR3349243	UK [England]	Europe	2013	59	39	67	78	148	153	65	7363	645	non-mosaic	16	100	1	10	1	1	419	158	5945	563	10149	196	261
47643	SRR3349244	UK [England]	Europe	2013	59	39	67	78	148	153	65	7363	645	non-mosaic	16	100	1	10	1	10	158	158	1489	563	2400	196	261
47644	SRR3349245	UK [England]	Europe	2013	59	39	67	78	148	153	65	7363	645	non-mosaic	16	100	1	10	1	1	419	158	5945	563	10149	196	261
47674	SRR3349275	UK [England]	Europe	2013	59	39	67	78	148	153	65	7363	645	non-mosaic	16	100	1	10	1	10	158	158	3957	563	6360	196	261
47689	SRR3349290	UK [England]	Europe	2013	59	39	67	78	148	153	65	7363	645	non-mosaic	16	100	1	10	1	10	158	158	1489	563	2400	196	261
47709	SRR3349310	UK [England]	Europe	2013	59	39	67	78	148	153	65	7363	645	non-mosaic	16	100	1	10	1	10	158	158	1489	563	2400	196	261
47718	SRR3349319	UK [England]	Europe	2013	59	39	67	78	148	153	65	7363	645	non-mosaic	16	100	1	10	1	10	158	158	4786	563	8030	196	261
47729	SRR3349330	UK [England]	Europe	2013	59	39	67	78	148	153	65	7363	645	non-mosaic	16	100	1	10	1	10	158	158	3957	563	6360	196	261
47754	SRR3349522	UK [England]	Europe	2014	59	39	67	78	148	153	65	7363	645	non-mosaic	16	100	1	10	1	1	419	158	5945	563	10149	196	261
47765	SRR3349534	UK [England]	Europe	2013	59	39	67	78	148	153	65	7363	645	non-mosaic	16	100	1	10	1	10	158	158	1489	563	2400	196	261
47768	SRR3349537	UK [England]	Europe	2014	59	39	67	78	148	153	65	7363	645	non-mosaic	16	100	1	10	1	10	158	158	1489	563	2400	196	261
47788	SRR3349559	UK [England]	Europe	2014	59	39	67	78	148	153	65	7363	645	non-mosaic	16	100	1	10	1	10	158	158	1489	563	2400	196	261
47814	SRR3349587	UK [England]	Europe	2014	59	39	67	78	148	153	65	7363	645	non-mosaic	16	100	1	10	1	10	158	158	1489	563	2400	196	261
47825	SRR3349599	UK [England]	Europe	2014	59	39	67	78	148	153	65	7363	645	non-mosaic	16	100	1	10	1	10	158	158	3957	563	6360	196	261
47827	SRR3349601	UK [England]	Europe	2014	59	39	67	78	148	153	65	7363	645	non-mosaic	16	100	1	10	1	10	158	158	7792	563	13730	196	261
47842	SRR3349618	UK [England]	Europe	2013	59	39	67	78	148	153	65	7363	645	non-mosaic	16	100	1	10	1	10	158	158	1489	563	2400	196	261
47843	SRR3349619	UK [England]	Europe	2014	59	39	67	78	148	153	65	7363	645	non-mosaic	16	100	1	10	1	1	419	158	11286	563	19456	196	261
47847	SRR3349623	UK [England]	Europe	2014	59	39	67	78	148	153	65	7363	645	non-mosaic	16	100	1	10	1	1	419	158	11286	563	19456	196	261
47848	SRR3349624	UK [England]	Europe	2013	59	39	67	78	148	153	65	7363	645	non-mosaic	16	100	1	10	1	10	158	158	1489	563	2400	196	261
47852	SRR3349628	UK [England]	Europe	2014	59	39	67	78	148	153	65	7363	645	non-mosaic	16	100	1	10	1	1	419	158	11286	563	19456	196	261
47888	SRR3349669	UK [England]	Europe	2013	59	39	67	78	148	153	65	7363	645	non-mosaic	16	100	1	10	1	10	158	158	1489	563	2400	196	261
47892	SRR3349673	UK [England]	Europe	2014	59	39	67	78	148	153	65	7363	645	non-mosaic	16	100	1	10	1	10	158	158	3957	563	6360	196	261
47910	SRR3349693	UK [England]	Europe	2013	59	39	67	78	148	153	65	7363	645	non-mosaic	16	100	1	10	1	10	158	158	1489	563	2400	196	261
47947	SRR3349811	UK [England]	Europe	2011	59	39	67	78	148	153	65	7363	645	non-mosaic	16	100	1	10	1	10	158	158	1489	563	2400	196	261
47967	SRR3349831	UK [England]	Europe	2012	59	39	67	78	148	153	65	7363	645	non-mosaic	16	100	1	10	1	10	158	158	2996	563	4943	196	261
47979	SRR3349843	UK [England]	Europe	2011	59	39	67	78	148	153	65	7363	645	non-mosaic	16	100	1	10	1	10	158	158	2996	563	4943	196	261
47990	SRR3349855	UK [England]	Europe	2011	59	39	67	78	148	153	65	7363	645	non-mosaic	16	100	1	10	1	10	158	158	1489	563	2400	196	261
47995	SRR3349860	UK [England]	Europe	2011	59	39	67	78	148	153	65	7363	645	non-mosaic	16	100	1	10	1	10	158	158	1489	563	2400	196	261
48006	SRR3349871	UK [England]	Europe	2011	59	39	67	78	148	153	65	7363	645	non-mosaic	16	100	1	10	1	10	158	158	1489	563	2400	196	261
48014	SRR3349879	UK [England]	Europe	2011	59	39	67	78	148	153	65	7363	645	non-mosaic	16	100	1	10	1	10	158	158	1489	563	2400	196	261
48018	SRR3349883	UK [England]	Europe	2011	59	39	67	78	148	153	65	7363	645	non-mosaic	16	100	1	10	1	10	158	158	2996	563	4943	196	261
48021	SRR3349886	UK [England]	Europe	2011	59	39	67	78	148	153	65	7363	645	non-mosaic	16	100	1	10	1	10	158	158	1489	563	2400	196	261
48022	SRR3349887	UK [England]	Europe	2012	59	39	67	78	148	153	65	7363	645	non-mosaic	16	100	1	10	1	10	158	158	1489	563	2400	196	261
48033	SRR3349898	UK [England]	Europe	2011	59	39	67	78	148	153	65	7363	645	non-mosaic	16	100	1	10	1	10	158	158	1489	563	2400	196	261
48036	SRR3349901	UK [England]	Europe	2011	59	39	67	78	148	153	65	7363	645	non-mosaic	16	100	1	10	1	10	158	158	2996	563	4943	196	261
48039	SRR3349904	UK [England]	Europe	2011	59	39	67	78	148	153	65	7363	645	non-mosaic	16	100	1	10	1	10	158	158	1489	563	2400	196	261
48040	SRR3349905	UK [England]	Europe	2011	59	39	67	78	148	153	65	7363	645	non-mosaic	16	100	1	10	1	10	158	158	1489	563	2400	196	261
48065	SRR3349930	UK [England]	Europe	2012	59	39	67	78	148	153	65	7363	645	non-mosaic	16	100	1	10	1	10	158	158	1489	563	2400	196	261
48085	SRR3349950	UK [England]	Europe	2011	59	39	67	78	148	153	65	7363	645	non-mosaic	16	100	1	10	1	10	158	158	1489	563	2400	196	261
48105	SRR3349970	UK [England]	Europe	2012	59	39	67	78	148	153	65	7363	645	non-mosaic	16	100	1	10	1	10	158	158	2996	563	4943	196	261
48124	SRR3349989	UK [England]	Europe	2011	59	39	67	78	148	153	65	7363	645	non-mosaic	16	100	1	10	1	10	158	158	1489	563	2400	196	261
48182	SRR3350119	UK [England]	Europe	2014	59	39	67	78	148	153	65	7363	645	non-mosaic	16	100	1	10	1	10	158	158	3957	563	6360	196	261
48208	SRR3350145	UK [England]	Europe	2014	59	39	67	78	148	153	65	7363	645	non-mosaic	16	100	1	10	1	10	158	158	3957	563	6360	196	261
48217	SRR3350154	UK [England]	Europe	2014	59	39	67	78	148	153	65	7363	645	non-mosaic	16	100	1	10	1	10	158	158	3957	563	6360	196	261
48240	SRR3350177	UK [England]	Europe	2014	59	39	67	78	148	153	65	7363	645	non-mosaic	16	100	1	10	1	10	158	158	7792	1980	19151	196	261
48241	SRR3350178	UK [England]	Europe	2014	59	39	67	78	148	153	65	7363	645	non-mosaic	16	100	1	10	1	10	158	158	3957	563	6360	196	261
48252	SRR3350189	UK [England]	Europe	2014	59	39	67	78	148	153	65	7363	1324	non-mosaic	16	2	1	45	1	10	1596		1489	563	2400	196	261
48257	SRR3350194	UK [England]	Europe	2014	59	39	67	78	148	153	65	7363	645	non-mosaic	16	100	1	10	1	10	158	158	3957	563	6360	196	261
48281	SRR3350219	UK [England]	Europe	2014	59	39	67	78	148	153	65	7363	645	non-mosaic	16	100	1	10	1	10	158	158	3957	563	6360	196	261
48301	SRR3350239	UK [England]	Europe	2014	59	39	67	78	148	153	65	7363	645	non-mosaic	16	2	1	45	1	10	727	158	1489	563	2400	196	261
48306	SRR3350244	UK [England]	Europe	2014	59	39	67	78	148	153	65	7363	645	non-mosaic	16	100	1	10	1	10	158	158	3957	563	6360	196	261
48501	SRR3357273	UK [England]	Europe	2011	59	39	67	78	148	153	65	7363	645	non-mosaic	16	100	1	10	1	10	158	158	1489	563	2400	196	261
48543	SRR3357356	UK [England]	Europe	2015	59	39	67	78	148	153	65	7363	645	non-mosaic	16	100	1	10	1	10	158	158	1489	563	2400	196	261
48628	SRR3360614	UK [England]	Europe	2010	59	39	67	78	148	153	65	7363	645	non-mosaic	16	100	1	10	1	10	158	158	1489	563	2400	196	261
48655	SRR3360641	UK [England]	Europe	2010	59	39	67	78	148	153	65	7363	645	non-mosaic	16	100	1	10	1	10	158	158	1489	563	2400	196	261
48694	SRR3360680	UK [England]	Europe	2010	59	39	67	78	148	153	65	7363	645	non-mosaic	16	100	1	10	1	10	158	158	1489	563	2400	196	261
48712	SRR3360698	UK [England]	Europe	2010	59	39	67	78	148	153	65	7363	645	non-mosaic	16	100	1	10	1	10	158	158	1489	563	2400	196	261
48810	SRR3360842	UK [England]	Europe	2013	59	39	67	78	148	153	65	7363	645	non-mosaic	16	100	1	10	1	10	158	158	3957	563	6360	196	261
48815	SRR3360847	UK [England]	Europe	2013	59	39	67	78	148	153	65	7363	645	non-mosaic	16	100	1	10	1	10	158	158	3957	563	6360	196	261
48898	SRR3360932	UK [England]	Europe	2013	59	39	67	78	148	153	65	7363	645	non-mosaic	16	100	1	10	1	10	158	158	4786	563	8030	196	261
48906	SRR3360940	UK [England]	Europe	2013	59	39	67	78	148	153	65	7363	166	non-mosaic	16	100	1	10	1	1	476	158	5665	563	9540	196	261
48942	SRR3360977	UK [England]	Europe	2012	59	39	67	78	148	153	65	7363	645	non-mosaic	16	100	1	10	1	10	158	158	1489	563	2400	196	261
48943	SRR3360978	UK [England]	Europe	2013	59	39	67	78	148	153	65	7363	645	non-mosaic	16	100	1	10	1	10	158	158	1489	563	2400	196	261
48973	SRR3361023	UK [England]	Europe	2012	59	39	67	78	148	153	65	7363	645	non-mosaic	16	100	1	10	1	10	158	158	1489	563	2400	196	261
48988	SRR3361083	UK [England]	Europe	2012	59	39	67	78	148	153	65	7363	645	non-mosaic	16	100	1	10	1	10	158	158	1489	563	2400	196	261
48991	SRR3361099	UK [England]	Europe	2012	59	39	67	78	148	153	65	7363	645	non-mosaic	16	100	1	10	1	10	158	158	1489	563	2400	196	261
48999	SRR3361109	UK [England]	Europe	2012	59	39	67	78	148	153	65	7363	645	non-mosaic	16	100	1	10	1	10	158	158	1489	563	2400	196	261
49003	SRR3361113	UK [England]	Europe	2012	59	39	67	78	148	153	65	7363	645	non-mosaic	16	100	1	10	1	1	419	158	4820	21	8089	196	261
49004	SRR3361114	UK [England]	Europe	2012	59	39	67	78	148	153	65	7363	645	non-mosaic	16	100	1	10	1	3	480	158	3743	563	6341	196	261
49006	SRR3361116	UK [England]	Europe	2012	59	39	67	78	148	153	65	7363	645	non-mosaic	16	100	1	10	1	1	419	158	4820	21	8089	196	261
49014	SRR3361125	UK [England]	Europe	2012	59	39	67	78	148	153	65	7363	645	non-mosaic	16	100	1	10	1	10	158	158	2996	563	4943	196	261
49042	SRR3361155	UK [England]	Europe	2012	59	39	67	78	148	153	65	7363	645	non-mosaic	16	100	1	10	1	10	158	158	1489	563	2400	196	261
49044	SRR3361157	UK [England]	Europe	2012	59	39	67	78	148	153	65	7363	645	non-mosaic	16	100	1	10	1	10	158	158	1489	563	2400	196	261
49077	SRR3361212	UK [England]	Europe	2012	59	39	67	78	148	153	65	7363	645	non-mosaic	16	100	1	10	1	10	158	158	1489	563	2400	196	261
49098	SRR3361233	UK [England]	Europe	2012	59	39	67	78	148	153	65	7363	645	non-mosaic	16	100	1	10	1	10	158	158	2996	563	4943	196	261
49102	SRR3361237	UK [England]	Europe	2012	59	39	67	78	148	153	65	7363	645	non-mosaic	16	100	1	10	1	10	158	158	1489	563	2400	196	261
49107	SRR3361242	UK [England]	Europe	2012	59	39	67	78	148	153	65	7363	645	non-mosaic	16	100	1	10	1	10	158	158	2996	563	4943	196	261
49112	SRR3361247	UK [England]	Europe	2012	59	39	67	78	148	153	65	7363	645	non-mosaic	16	100	1	10	1	10	158	158	1489	563	2400	196	261
49120	SRR3361255	UK [England]	Europe	2012	59	39	67	78	148	153	65	7363	645	non-mosaic	16	100	1	10	1	10	158	158	1489	563	2400	196	261
49127	SRR3361262	UK [England]	Europe	2012	59	39	67	78	148	153	65	7363	645	non-mosaic	16	100	1	10	1	10	158	158	1489	563	2400	196	261
49154	SRR3361289	UK [England]	Europe	2012	59	39	67	78	148	153	65	7363	645	non-mosaic	16	100	1	10	1	1	419	158	4820	21	8089	196	261
49156	SRR3361291	UK [England]	Europe	2012	59	39	67	78	148	153	65	7363	645	non-mosaic	16	100	1	10	1	10	158	158	2996	563	4943	196	261
49159	SRR3361294	UK [England]	Europe	2012	59	39	67	78	148	153	65	7363	645	non-mosaic	16	100	1	10	1	10	158	158	1489	563	2400	196	261
49163	SRR3361298	UK [England]	Europe	2012	59	39	67	78	148	153	65	7363	645	non-mosaic	16	100	1	10	1	10	158	158	1489	563	2400	196	261
50493	542910	Norway	Europe	2016	59	39	67	78	148	153	65	7363	14	mosaic 10	33	100	2	5	1	37	710	348	8022	10	13878	8	8
51104	549872	Norway	Europe	2017	59	39	67	78	148	153	65	7363	645	non-mosaic	16	100	1	10	1	10	158	158	5475	563	9184	196	261
51108	551154	Norway	Europe	2016	59	39	67	78	148	153	65	7363	645	non-mosaic	16	100	1	10	1	11	165	158	908	563	7574	196	261
51667	552854	Norway	Europe	2017	59	39	67	78	148	153	65	7363	645	non-mosaic	16	100	1	10	1	10	158	158	1489	563	2400	196	261
51669	552858	Norway	Europe	2017	59	39	67	78	148	153	65	7363	645	non-mosaic	16	100	1	10	1	1	419	158	8077	563	14004	196	261
51670	552860	Norway	Europe	2017	59	39	67	78	148	153	65	7363	645	non-mosaic	16	100	1	10	1	10	158	158	3942	563	8115	196	261
51679	553566	Norway	Europe	2017	59	39	67	78	148	153	65	7363	14	mosaic 10	33	100	2	5	1	37	710	348	8022	10	13878	8	8
51718	556882	Norway	Europe	2017	59	39	67	78	148	153	65	7363	645	non-mosaic	155	100	1	10	1	10	2602	158	3957	563	6360	196	261
51719	556884	Norway	Europe	2017	59	39	67	78	148	153	65	7363	645	non-mosaic	16	100	1	10	1	10	158	158	5475	563	9184	196	261
51720	556888	Norway	Europe	2017	59	39	67	78	148	153	65	7363	645	non-mosaic	155	100	1	10	1	10	2602	158	3957	563	6360	196	261
51723	555509	Norway	Europe	2017	59	39	67	78	148	153	65	7363	14	mosaic 10	33	100	2	5	1	37	710	348	8022	10	13878	8	8
51724	555507	Norway	Europe	2017	59	39	67	78	148	153	65	7363	645	non-mosaic	155	100	1	10	1	10	2602	158	3957	563	6360	196	261
51735	558906	Norway	Europe	2017	59	39	67	78	148	153	65	7363	645	non-mosaic	16	100	1	10	1	11	165	158	908	563	7574	196	261
51736	555495	Norway	Europe	2017	59	39	67	78	148	153	65	7363	645	non-mosaic	16	100	1	10	1	11	165	158	908	563	7574	196	261
51749	553730	Norway	Europe	2017	59	39	67	78	148	153	65	7363	14	mosaic 10	33	100	2	5	1	37	710	348	8022	10	13878	8	8
51789	554737	Norway	Europe	2017	59	39	67	78	148	153	65	7363	645	non-mosaic	16	100	1	10	1	10	158	158	1489	563	2400	196	261
51790	554739	Norway	Europe	2017	59	39	67	78	148	153	65	7363	14	mosaic 10	33	100	2	5	1	37	710	348	8022	10	13878	8	8
51795	555924	Norway	Europe	2017	59	39	67	78	148	153	65	7363	645	non-mosaic	155	100	1	10	1	10	2602	158	3957	563	6360	196	261
51797	555899	Norway	Europe	2017	59	39	67	78	148	153	65	7363	645	non-mosaic	155	100	1	10	1	10	2602	158	3957	563	6360	196	261
51806	555816	Norway	Europe	2017	59	39	67	78	148	153	65	7363	645	non-mosaic	16	100	1	10	1	10	158	158	3957	563	6360	196	261
51892	555564	Norway	Europe	2017	59	39	67	78	148	153	65	7363	645	non-mosaic	155	100	1	10	1	10	2602	158	3957	563	6360	196	261
52168	555585	Norway	Europe	2017	59	39	67	78	148	153	65	7363	645	non-mosaic	16	100	1	45	1	10	933	158	5029	563	8503	196	261
53558	555609	Norway	Europe	2017	59	39	67	78	148	153	65	7363	645	non-mosaic	16	100	1	10	1	10	158	158	5475	563	9184	196	261
53568	561772	Norway	Europe	2017	59	39	67	78	148	153	65	7363	645	non-mosaic	155	100	1	10	1	10	2602	158	3957	563	6360	196	261
53571	561995	Norway	Europe	2017	59	39	67	78	148	153	65	7363	645	non-mosaic	155	100	1	10	1	10	2602	158	3957	563	6360	196	261
53584	562927	Norway	Europe	2017	59	39	67	78	148	153	65	7363	645	non-mosaic	16	100	1	45	1	10	933	158	5029	563	8503	196	261
53628	565874	Norway	Europe	2017	59	39	67	78	148	153	65	7363	645	non-mosaic	16	100	1	10	1	10	158	158	3469	563	9873	196	261
53633	566763	Norway	Europe	2017	59	39	67	78	148	153	65	7363	645	non-mosaic	16	100	1	10	1	10	158	158	5475	563	9184	196	261
53669	565462	Norway	Europe	2017	59	39	67	78	148	153	65	7363	645	non-mosaic	16	100	1	10	1	10	158	158	5475	563	9184	196	261
53678	568538	Norway	Europe	2017	59	39	67	78	148	153	65	7363	645	non-mosaic	155	100	1	10	1	10	2602	158	3957	563	6360	196	261
56126	564723	Norway	Europe	2017	59	39	67	78	148	153	65	7363	645	non-mosaic	16	100	1	10	1	10	158	158	5475	563	9184	196	261
56131	567752	Norway	Europe	2017	59	39	67	78	148	153	65	7363	645	non-mosaic	155	100	1	10	1	10	2602	158	3957	563	6360	196	261
56233	592339	Norway	Europe	2017	59	39	67	78	148	153	65	7363	23	non-mosaic	89	100	7	4	100	13	714	426	6346	4	19040	239	587
56297	578291	Norway	Europe	2017	59	39	67	78	148	153	65	7363	645	non-mosaic	16	100	1	10	1	100	931	158	2569	563	15053	196	261
56308	577230	Norway	Europe	2017	59	39	67	78	148	153	65	7363	645	non-mosaic	16	100	1	10	1	10	158	158	5475	563	9184	196	261
56778	NG8a	Spain	Europe	2016	59	39	67	78	148	153	65	7363	14	mosaic 10	33	100	2	5	1	37	710	348	7595	10	13070	8	8
56779	NG8b	Spain	Europe	2016	59	39	67	78	148	153	65	7363	14	mosaic 10	33	100	2	5	1	37	710	348	7595	10	13070	8	8
56780	NG9a	Spain	Europe	2016	59	39	67	78	148	153	65	7363	645	non-mosaic	16	100	1	10	1	10	158	158	1489	563	2400	196	261
56781	NG9b	Spain	Europe	2016	59	39	67	78	148	153	65	7363	645	non-mosaic	16	100	1	10	1	10	158	158	1489	563	2400	196	261
56786	NG12a	Spain	Europe	2016	59	39	67	78	148	153	65	7363	645	non-mosaic	16	100	1	45	1	10	933	158	1489	563	2400	196	261
56787	NG12b	Spain	Europe	2016	59	39	67	78	148	153	65	7363	645	non-mosaic	16	100	1	45	1	10	933	158	1489	563	2400	196	261
57094	NG14	Spain	Europe	2016	59	39	67	78	148	153	65	7363	645	non-mosaic	16	100	1	10	1	10	158	158	6912	563	11800	196	261
57100	NG20	Spain	Europe	2016	59	39	67	78	148	153	65	7363	645	non-mosaic	16	100	1	10	1	10	158	158	5475	563	9184	196	261
57122	NG41	Spain	Europe	2016	59	39	67	78	148	153	65	7363	645	non-mosaic	16	100	1	10	1	10	158	158	1489	563	2400	196	261
57141	NG58	Spain	Europe	2016	59	39	67	78	148	153	65	7363	14	mosaic 10	33	100	2	5	1	37	710	348	7595	10	13070	8	8
57154	NG71	Spain	Europe	2016	59	39	67	78	148	153	65	7363	645	non-mosaic	16	100	1	10	1	10	158	158	5475	563	9184	196	261
57162	NG75	Spain	Europe	2016	59	39	67	78	148	153	65	7363	645	non-mosaic	16	100	1	10	1	10	158	158	5475	563	9184	196	261
60482	Ngiss3832	Italy	Europe	2017	59	39	67	78	148	153	65	7363	14	mosaic 10	33	100	2	5	1	37	710	348	7595	10	13070	8	8
60489	Ngiss3899	Italy	Europe	2017	59	39	67	78	148	153	65	7363	14	mosaic 10	33	100	2	5	1	37	710	348	7595	10	13070	8	8
60493	Ngiss3919	Italy	Europe	2017	59	39	67	78	148	153	65	7363	645	non-mosaic	16	100	1	10	1	10	158	158	3957	563	6360	196	261
60494	Ngiss3926	Italy	Europe	2017	59	39	67	78	148	153	65	7363	14	mosaic 10	25	100	2	5	1	12	232	348	8020	10	13876	8	8
61345	KN13_30	Japan	Asia	2001	59	39	67	78	148	153	65	7363	266	mosaic 34	19	100	5	2	1	11	2672		908	27	3588	8	8
61346	KN13_116	Japan	Asia	2001	59	39	67	78	148	153	65	7363	14	mosaic 10	19	100	2	5	1	8	4	348	1087	10	1677	8	8
61379	WHO_Z	Australia	Oceania	2013	59	39	67	78	148	153	65	7363	1551	mosaic 64	51	100	2	5	1	8	227	348	1059	10	4015	8	8
61622	GU008	Japan	Asia	2015	59	39	67	78	148	153	65	7363	1820	non-mosaic	33	100	2	75	1	100	1240		4054	21	14158	290	426
61623	GU027	Japan	Asia	2015	59	39	67	78	148	153	65	7363	1820	non-mosaic	33	100	2	75	1	100	1240		4054	21	14158	290	426
61624	GU033	Japan	Asia	2015	59	39	67	78	148	153	65	7363	1820	non-mosaic	33	100	2	75	1	100	1240		4054	21	14158	290	426
61625	GU040	Japan	Asia	2015	59	39	67	78	148	153	65	7363	14	mosaic 10	33	100	2	5	1	11	487	348	7032	10	12033	8	8
61626	GU067	Japan	Asia	2015	59	39	67	78	148	153	65	7363	14	mosaic 10	33	100	2	5	1	8	348	348	8197	10	14180	8	8
61627	GU075	Japan	Asia	2015	59	39	67	78	148	153	65	7363	14	mosaic 10	33	100	2	5	1	8	348	348	8197	10	14180	8	8
61628	GU139	Japan	Asia	2015	59	39	67	78	148	153	65	7363	14	mosaic 10	33	100	2	5	1	8	348	348	3215	10	5308	8	8
61629	GU149	Japan	Asia	2015	59	39	67	78	148	153	65	7363	14	mosaic 10	25	100	2	5	1	8	1229	348	8231	10	14222	8	8
61630	GU155	Japan	Asia	2015	59	39	67	78	148	153	65	7363	1820	non-mosaic	33	100	2	75	1	100	1240		4054	21	14158	290	426
61631	GU195	Japan	Asia	2015	59	39	67	78	148	153	65	7363	1821	mosaic 149	33	100	2	5	1	49	3210	348	8236	10	14227	8	8
61632	GU225	Japan	Asia	2015	59	39	67	78	148	153	65	7363	1822	non-mosaic	33	100	2	5	1	100	3209	348	2481	10	5687	8	8
61633	GU250	Japan	Asia	2015	59	39	67	78	148	153	65	7363	1822	non-mosaic	33	100	2	5	1	100	3209	348	2481	10	5687	8	8
61636	GU309	Japan	Asia	2015	59	39	67	78	148	153	65	7363	18	non-mosaic	33	100	2	5	1	16	2676	348	1543	27	14240	8	8
61637	GU323	Japan	Asia	2015	59	39	67	78	148	153	65	7363	1822	non-mosaic	33	100	1	5	1	100	3207		2481	10	5687	8	8
61638	GU345	Japan	Asia	2015	59	39	67	78	148	153	65	7363	14	mosaic 10	25	100	2	3	1	8	2677	348	8251	10	14246	8	8
61639	GU379	Japan	Asia	2015	59	39	67	78	148	153	65	7363	18	non-mosaic	33	100	2	5	1	16	2676	348	1543	27	14240	8	8
61640	GU384	Japan	Asia	2015	59	39	67	78	148	153	65	7363	14	mosaic 10	1	100	2	5	1	100	2678	348	8175	10	14152	8	8
61642	GU416	Japan	Asia	2015	59	39	67	78	148	153	65	7363	14	mosaic 10	33	100	2	5	1	8	348	348	3215	10	5308	8	8
61643	GU422	Japan	Asia	2015	59	39	67	78	148	153	65	7363	23	non-mosaic	33	100	2	5	1	11	2679	348	8256	10	14254	8	8
61644	GU431	Japan	Asia	2015	59	39	67	78	148	153	65	7363	14	mosaic 10	25	100	2	5	1	8	1229	348	8258	10	14256	8	8
61645	GU441	Japan	Asia	2015	59	39	67	78	148	153	65	7363	14	mosaic 10	33	100	2	5	1	11	487	348	3854	10	6543	8	8
61646	GU442	Japan	Asia	2015	59	39	67	78	148	153	65	7363	18	non-mosaic	33	100	2	5	1	16	2676	348	1543	27	14240	8	8
61647	GU443	Japan	Asia	2015	59	39	67	78	148	153	65	7363	18	non-mosaic	33	100	2	5	1	16	2676	348	1543	27	14240	8	8
61648	GU448	Japan	Asia	2015	59	39	67	78	148	153	65	7363	1822	non-mosaic	33	100	2	5	1	100	3209	348	6210	10	10611	8	8
61649	GU449	Japan	Asia	2015	59	39	67	78	148	153	65	7363	14	mosaic 10	25	100	2	5	1	8	1229	348	4065	10	6778	8	8
61650	GU478	Japan	Asia	2015	59	39	67	78	148	153	65	7363	14	mosaic 10	25	100	2	5	1	8	1229	348	4065	10	6778	8	8
61651	GU483	Japan	Asia	2015	59	39	67	78	148	153	65	7363	1820	non-mosaic	33	100	2	75	1	100	1240		4054	21	14158	290	426
61652	GU511	Japan	Asia	2015	59	39	67	78	148	153	65	7363	1822	non-mosaic	33	100	45	5	1	100	3208		8261	10	14262	8	8
61653	GU512	Japan	Asia	2015	59	39	67	78	148	153	65	7363	14	mosaic 10	1	100	2	5	1	100	2678	348	8175	10	14152	8	8
61654	GU534	Japan	Asia	2015	59	39	67	78	148	153	65	7363	14	mosaic 10	33	100	2	5	1	8	348	348	3215	10	5308	8	8
61655	GU543	Japan	Asia	2015	59	39	67	78	148	153	65	7363	1822	non-mosaic	33	100	2	5	1	100	3209	348	6210	10	10611	8	8
61656	GU549	Japan	Asia	2015	59	39	67	78	148	153	65	7363	14	mosaic 10	25	100	2	5	1	8	1229	348	4065	10	6778	8	8
61657	GU562	Japan	Asia	2015	59	39	67	78	148	153	65	7363	23	non-mosaic	33	100	2	5	1	11	2679	348	8256	10	14254	8	8
61658	GU571	Japan	Asia	2015	59	39	67	78	148	153	65	7363	1820	non-mosaic	33	100	2	75	1	100	1240		4054	21	14158	290	426
61659	GU574	Japan	Asia	2015	59	39	67	78	148	153	65	7363	14	mosaic 10	25	100	2	5	1	8	1229	348	4065	10	6778	8	8
61660	GU577	Japan	Asia	2015	59	39	67	78	148	153	65	7363	1822	non-mosaic	33	100	2	5	1	100	3209	348	2481	10	5687	8	8
61661	GU598	Japan	Asia	2015	59	39	67	78	148	153	65	7363	14	mosaic 10	25	100	2	5	1	12	232	348	8020	10	13876	8	8
61662	IT022	Japan	Asia	2011	59	39	67	78	148	153	65	7363	1822	non-mosaic	33	100	2	5	1	100	3209	348	4039	10	6804	8	8
61663	KM096	Japan	Asia	2012	59	39	67	78	148	153	65	7363	1822	non-mosaic	33	100	2	5	1	100	3209	348	11334	10	19511	8	8
61664	FC143	Japan	Asia	2012	59	39	67	78	148	153	65	7363	1822	non-mosaic	231	100	2	5	1	11	3214		8934	10	15347	8	8
61665	FC142	Japan	Asia	2012	59	39	67	78	148	153	65	7363	1822	non-mosaic	231	100	2	5	1	11	3214		8934	10	15347	8	8
61666	FC233	Japan	Asia	2013	59	39	67	78	148	153	65	7363	1822	non-mosaic	33	100	2	5	1	100	3209	348	6210	10	10611	8	8
61676	FC432	Japan	Asia	2015	59	39	67	78	148	153	65	7363	14	mosaic 10	25	100	2	5	1	8	1229	348	4065	10	6778	8	8
61678	FC434	Japan	Asia	2015	59	39	67	78	148	153	65	7363	1822	non-mosaic	33	100	2	5	1	100	3209	348	2481	10	5687	8	8
61680	FC436	Japan	Asia	2015	59	39	67	78	148	153	65	7363	1822	non-mosaic	33	100	2	5	1	100	3209	348	2481	10	5687	8	8
61690	FC446	Japan	Asia	2015	59	39	67	78	148	153	65	7363	14	mosaic 10	33	100	2	5	1	11	487	348	8247	10	14239	8	8
61695	FC451	Japan	Asia	2015	59	39	67	78	148	153	65	7363	14	mosaic 10	33	100	2	5	1	8	348	348	3215	10	5308	8	8
61696	FC452	Japan	Asia	2015	59	39	67	78	148	153	65	7363	14	mosaic 10	33	100	2	5	1	8	348	348	3215	10	5308	8	8
61718	FC474	Japan	Asia	2015	59	39	67	78	148	153	65	7363	1822	non-mosaic	33	100	2	5	1	100	3209	348	2481	10	5687	8	8
61719	FC475	Japan	Asia	2015	59	39	67	78	148	153	65	7363	1822	non-mosaic	33	100	2	5	1	100	3209	348	2481	10	5687	8	8
61720	FC476	Japan	Asia	2015	59	39	67	78	148	153	65	7363	1822	non-mosaic	33	100	2	5	1	100	3209	348	2481	10	5687	8	8
61721	FC477	Japan	Asia	2015	59	39	67	78	148	153	65	7363	1822	non-mosaic	33	100	2	5	1	100	3209	348	2481	10	5687	8	8
61733	FC489	Japan	Asia	2015	59	39	67	78	148	153	65	7363	14	mosaic 10	33	100	2	5	1	11	487	348	11337	10	19514	8	8
61736	FC492	Japan	Asia	2015	59	39	67	78	148	153	65	7363	1822	non-mosaic	33	100	2	5	1	100	3209	348	2481	10	5687	8	8
61739	FC495	Japan	Asia	2015	59	39	67	78	148	153	65	7363	14	mosaic 10	33	100	2	5	1	8	348	348	3215	10	5308	8	8
61740	FC496	Japan	Asia	2015	59	39	67	78	148	153	65	7363	14	mosaic 10	33	100	2	5	1	8	348	348	3215	10	5308	8	8
61756	FC512	Japan	Asia	2015	59	39	67	78	148	153	65	7363	1822	non-mosaic	33	100	2	5	1	100	3209	348	2481	10	5687	8	8
61757	FC513	Japan	Asia	2015	59	39	67	78	148	153	65	7363	1822	non-mosaic	33	100	2	5	1	100	3209	348	2481	10	5687	8	8
61767	FC523	Japan	Asia	2015	59	39	67	78	148	153	65	7363	14	mosaic 10	25	100	2	5	1	8	1229	348	4065	10	6778	8	8
61783	FC539	Japan	Asia	2015	59	39	67	78	148	153	65	7363	14	mosaic 10	25	100	2	5	1	11	2691	348	11339	10	19516	8	8
61784	FC540	Japan	Asia	2015	59	39	67	78	148	153	65	7363	14	mosaic 10	25	100	2	5	1	11	2691	348	11339	10	19516	8	8
61793	HI59	Japan	Asia	2015	59	39	67	78	148	153	65	7363	14	mosaic 10	33	100	2	5	1	8	348	348	3215	10	5308	8	8
61810	KM251	Japan	Asia	2015	59	39	67	78	148	153	65	7363	14	mosaic 10	25	100	2	5	1	8	1229	348	4065	10	6778	8	8
61824	KM265	Japan	Asia	2015	59	39	67	78	148	153	65	7363	14	mosaic 10	25	100	2	5	1	8	1229	348	4065	10	6778	8	8
61845	KM286	Japan	Asia	2015	59	39	67	78	148	153	65	7363	1822	non-mosaic	33	100	2	5	1	100	3209	348	2481	10	5687	8	8
61862	KM304	Japan	Asia	2015	59	39	67	78	148	153	65	7363	1822	non-mosaic	33	100	2	5	1	100	3209	348	11341	10	19518	8	8
61870	KM312	Japan	Asia	2015	59	39	67	78	148	153	65	7363	14	mosaic 10	25	100	2	5	1	8	1229	348	4065	10	6778	8	8
61873	08-040	Japan	Asia	1996	59	39	67	78	148	153	65	7363	166	non-mosaic	19	100	5	2	1	11	276		141	10	177	8	8
63044	EXNG345	Australia	Oceania	2017	59	39	67	78	148	153	65	7363	166	non-mosaic	203	100	100	1	1	100	1245		4782	1330	18030	521	829
63055	EXNG421	Australia	Oceania	2017	59	39	67	78	148	153	65	7363	166	non-mosaic	203	100	100	1	1	100	1245		4782	1330	18030	521	829
63057	EXNG438	Australia	Oceania	2017	59	39	67	78	148	153	65	7363	166	non-mosaic	203	100	100	1	1	100	1245		4782	1330	18030	521	829
63078	EXNG547	Australia	Oceania	2017	59	39	67	78	148	153	65	7363	166	non-mosaic	123	100	100	1	1	14	754		1840	1743	9920	521	829
63105	EXNG711	Australia	Oceania	2017	59	39	67	78	148	153	65	7363	166	non-mosaic	203	100	100	1	1	100	1245		4782	1330	18030	521	829
63111	EXNG763	Australia	Oceania	2017	59	39	67	78	148	153	65	7363	166	non-mosaic	203	100	100	1	1	100	1245		4394	1330	7343	521	829
63119	EXNG800	Australia	Oceania	2017	59	39	67	78	148	153	65	7363	166	non-mosaic	203	100	100	1	1	100	1245		4782	1330	18030	521	829
63127	EXNG906	Australia	Oceania	2017	59	39	67	78	148	153	65	7363	166	non-mosaic	203	100	100	1	1	100	1245		4782	1330	18030	521	829
63130	EXNG915	Australia	Oceania	2017	59	39	67	78	148	153	65	7363	166	non-mosaic	203	100	100	1	1	100	1245		4782	1330	18030	521	829
63135	EXNG936	Australia	Oceania	2017	59	39	67	78	148	153	65	7363	166	non-mosaic	203	100	100	1	1	100	1245		4782	1330	18030	521	829
75582	FQ04	USA	North America	2014	59	39	67	78	148	153	65	7363	645	non-mosaic	215	100	1	10	1	11	1420	158	908	563	7574	196	261
75587	FQ82	USA	North America	2014	59	39	67	78	148	153	65	7363	645	non-mosaic	16	100	1	10	1	11	165	158	908	563	7574	196	261
75588	FQ84	USA	North America	2013	59	39	67	78	148	153	65	7363	645	non-mosaic	16	100	1	10	1	11	165	158	908	563	7574	196	261
75913	NG_AMS0006	The Netherlands	Europe	2014	59	39	67	78	148	153	65	7363	645	non-mosaic	16	100	1	10	1	10	158	158	1489	563	2400	196	261
75933	NG_AMS0026	The Netherlands	Europe	2014	59	39	67	78	148	153	65	7363	645	non-mosaic	16	100	1	10	1	10	158	158	1489	563	2400	196	261
75937	NG_AMS0030	The Netherlands	Europe	2014	59	39	67	78	148	153	65	7363	14	mosaic 10	33	100	2	5	1	37	710	348	4259	10	7072	8	8
75949	NG_AMS0042	The Netherlands	Europe	2014	59	39	67	78	148	153	65	7363	645	non-mosaic	16	100	1	10	1	10	158	158	5648	563	9514	196	261
75966	NG_AMS0059	The Netherlands	Europe	2015	59	39	67	78	148	153	65	7363	645	non-mosaic	16	100	1	10	1	10	158	158	1489	563	2400	196	261
75969	NG_AMS0062	The Netherlands	Europe	2015	59	39	67	78	148	153	65	7363	645	non-mosaic	16	100	1	10	1	10	158	158	1489	563	2400	196	261
75973	NG_AMS0066	The Netherlands	Europe	2015	59	39	67	78	148	153	65	7363	645	non-mosaic	16	100	1	10	1	10	158	158	1489	563	2400	196	261
75982	NG_AMS0075	The Netherlands	Europe	2015	59	39	67	78	148	153	65	7363	645	non-mosaic	16	100	1	45	1	10	933	158	3957	563	6360	196	261
75992	NG_AMS0085	The Netherlands	Europe	2015	59	39	67	78	148	153	65	7363	14	mosaic 10	33	100	2	5	1	37	710	348	10138	10	17409	8	8
75997	NG_AMS0090	The Netherlands	Europe	2016	59	39	67	78	148	153	65	7363	645	non-mosaic	16	100	1	10	1	10	158	158	1489	33	10257	196	261
76002	NG_AMS0095	The Netherlands	Europe	2016	59	39	67	78	148	153	65	7363	14	mosaic 10	33	100	2	5	1	37	710	348	8022	10	13878	8	8
76008	NG_AMS0101	The Netherlands	Europe	2016	59	39	67	78	148	153	65	7363	645	non-mosaic	16	100	1	45	1	10	933	158	6318	563	10789	196	261
76010	NG_AMS0103	The Netherlands	Europe	2016	59	39	67	78	148	153	65	7363	645	non-mosaic	16	100	1	45	1	10	933	158	1489	563	2400	196	261
76027	NG_AMS0120	The Netherlands	Europe	2016	59	39	67	78	148	153	65	7363	645	non-mosaic	16	100	1	10	1	10	158	158	1489	21	15239	196	261
76127	NG_AMS0239	The Netherlands	Europe	2018	59	39	67	78	148	153	65	7363	645	non-mosaic	373	100	1	10	1	10	3331	158	3942	563	8115	196	261
76140	NG_AMS0257	The Netherlands	Europe	2019	59	39	67	78	148	153	65	7363	645	non-mosaic	16	100	1	45	1	10	933	158	5645	563	9510	196	261
76239	NG_AMS0334	The Netherlands	Europe	2012	59	39	67	78	148	153	65	7363	645	non-mosaic	16	100	1	10	1	10	158	158	1489	563	2400	196	261
76241	NG_AMS0336	The Netherlands	Europe	2012	59	39	67	78	148	153	65	7363	645	non-mosaic	16	100	1	10	1	10	158	158	1489	563	2400	196	261
76245	NG_AMS0340	The Netherlands	Europe	2012	59	39	67	78	148	153	65	7363	645	non-mosaic	16	100	1	10	1	10	158	158	1489	563	2400	196	261
76250	NG_AMS0345	The Netherlands	Europe	2013	59	39	67	78	148	153	65	7363	645	non-mosaic	16	100	1	10	1	10	158	158	1489	563	2400	196	261
76251	NG_AMS0346	The Netherlands	Europe	2013	59	39	67	78	148	153	65	7363	664	non-mosaic	16	100	1	10	1	10	953	158	1489	563	2400	196	261
76254	NG_AMS0349	The Netherlands	Europe	2013	59	39	67	78	148	153	65	7363	645	non-mosaic	16	100	1	10	1	10	158	158	1489	563	2400	196	261
76255	NG_AMS0350	The Netherlands	Europe	2013	59	39	67	78	148	153	65	7363	645	non-mosaic	16	100	1	10	1	1	419	158	1808	33	8435	196	261
76257	NG_AMS0352	The Netherlands	Europe	2013	59	39	67	78	148	153	65	7363	645	non-mosaic	16	100	1	10	1	10	158	158	2305	563	3811	196	261
76258	NG_AMS0353	The Netherlands	Europe	2013	59	39	67	78	148	153	65	7363	645	non-mosaic	16	100	1	10	1	10	158	158	8323	563	14358	196	261
76261	NG_AMS0356	The Netherlands	Europe	2013	59	39	67	78	148	153	65	7363	645	non-mosaic	16	100	1	10	1	10	158	158	1489	33	10257	196	261
76262	NG_AMS0357	The Netherlands	Europe	2013	59	39	67	78	148	153	65	7363	645	non-mosaic	16	100	1	10	1	10	158	158	1489	563	2400	196	261
76264	NG_AMS0359	The Netherlands	Europe	2013	59	39	67	78	148	153	65	7363	645	non-mosaic	16	100	1	10	1	10	158	158	1489	563	2400	196	261
76265	NG_AMS0362	The Netherlands	Europe	2013	59	39	67	78	148	153	65	7363	645	non-mosaic	16	100	1	10	1	10	158	158	1489	33	10257	196	261
76266	NG_AMS0363	The Netherlands	Europe	2013	59	39	67	78	148	153	65	7363	645	non-mosaic	16	100	1	10	1	10	158	158	1489	33	10257	196	261
76267	NG_AMS0001	The Netherlands	Europe	2013	59	39	67	78	148	153	65	7363	645	non-mosaic	16	100	1	10	1	10	158	158	1489	33	10257	196	261
76270	NG_AMS0366	The Netherlands	Europe	2014	59	39	67	78	148	153	65	7363	645	non-mosaic	16	100	1	10	1	10	158	158	1489	563	2400	196	261
76271	NG_AMS0367	The Netherlands	Europe	2014	59	39	67	78	148	153	65	7363	645	non-mosaic	16	100	1	10	1	10	158	158	1489	563	2400	196	261
76272	NG_AMS0368	The Netherlands	Europe	2014	59	39	67	78	148	153	65	7363	645	non-mosaic	16	100	1	45	1	10	933	158	1489	563	2400	196	261
76273	NG_AMS0369	The Netherlands	Europe	2014	59	39	67	78	148	153	65	7363	645	non-mosaic	16	100	1	10	1	10	158	158	3957	563	6360	196	261
76274	NG_AMS0370	The Netherlands	Europe	2014	59	39	67	78	148	153	65	7363	645	non-mosaic	16	100	1	10	1	10	158	158	1489	563	2400	196	261
76277	NG_AMS0374	The Netherlands	Europe	2014	59	39	67	78	148	153	65	7363	645	non-mosaic	16	100	1	10	1	10	158	158	1489	33	10257	196	261
76281	NG_AMS0378	The Netherlands	Europe	2015	59	39	67	78	148	153	65	7363	645	non-mosaic	16	100	1	10	1	10	158	158	6912	563	11800	196	261
76282	NG_AMS0379	The Netherlands	Europe	2015	59	39	67	78	148	153	65	7363	645	non-mosaic	142	100	1	10	1	100	3320	158	266	563	19653	196	261
76286	NG_AMS0323	The Netherlands	Europe	2010	59	39	67	78	148	153	65	7363	645	non-mosaic	16	100	1	10	1	1	419	158	3	563	14343	196	261
76290	NG_AMS0361	The Netherlands	Europe	2013	59	39	67	78	148	153	65	7363	645	non-mosaic	16	100	1	10	1	10	158	158	1489	33	10257	196	261
76292	NG_AMS0373	The Netherlands	Europe	2014	59	39	67	78	148	153	65	7363	645	non-mosaic	16	100	1	10	1	10	158	158	3957	563	6360	196	261
76309	578712	Norway	Europe	2017	59	39	67	78	148	153	65	7363	645	non-mosaic	16	100	1	10	1	100	931	158	2569	563	15053	196	261
76323	592584	Norway	Europe	2017	59	39	67	78	148	153	65	7363	23	non-mosaic	89	100	7	4	100	13	714	426	6346	4	19040	239	587
76387	595643	Norway	Europe	2017	59	39	67	78	148	153	65	7363	645	non-mosaic	16	100	1	45	1	10	933	158	1489	563	2400	196	261
76491	603939	Norway	Europe	2017	59	39	67	78	148	153	65	7363	645	non-mosaic	16	100	1	10	1	10	158	158	5475	563	9184	196	261
76517	610110	Norway	Europe	2017	59	39	67	78	148	153	65	7363	645	non-mosaic	16	100	1	10	1	10	158	158	5475	563	9184	196	261
76518	610112	Norway	Europe	2017	59	39	67	78	148	153	65	7363	645	non-mosaic	16	100	1	10	1	10	158	158	5475	563	9184	196	261
77425	EXNG552	Australia	Oceania	2017	59	39	67	78	148	153	65	7363	1780	mosaic 92	16	100	1	10	1	10	1037	158	1489	563	2400	196	261
77940	hybrid_assembly_NG_AMS0378	The Netherlands	Europe	2015	59	39	67	78	148	153	65	7363	645	non-mosaic	16	100	1	10	1	10	158	158	6912	563	11800	196	261
77941	hybrid_assembly_NG_AMS0379	The Netherlands	Europe	2015	59	39	67	78	148	153	65	7363	645	non-mosaic	142	100	1	10	1	100	3320	158	266	563	19653	196	261
77948	hybrid_assembly_NG_AMS0001	The Netherlands	Europe	2014	59	39	67	78	148	153	65	7363	645	non-mosaic	16	100	1	10	1	10	158	158	1489	33	10257	196	261
78485	22830	Canada	North America	2000	59	39	67	78	148	153	65	7363	14	mosaic 10	19	100	5	2	1	11	23		2528	10	4138	8	8
78491	23729	Canada	North America	2001	59	39	67	78	148	153	65	7363	14	mosaic 10	19	100	2	5	1	8	4	348	917	10	1424	8	8
78520	30016	Canada	North America	2007	59	39	67	78	148	153	65	7363	14	mosaic 10	33	100	2	5	1	12	25	348	2694	10	4427	8	8
78912	VNM16-102	Vietnam	Asia	2016	59	39	67	78	148	153	65	7363	14	mosaic 10	33	100	2	5	1	21	1232	348	10266	10	17608	8	8
78914	VNM16-104	Vietnam	Asia	2016	59	39	67	78	148	153	65	7363	14	mosaic 10	33	100	2	5	1	21	1232	348	5699	10	9666	8	8
78916	VNM16-106	Vietnam	Asia	2016	59	39	67	78	148	153	65	7363	14	mosaic 10	33	100	2	5	1	21	1232	348	5699	10	9666	8	8
78917	VNM16-107	Vietnam	Asia	2016	59	39	67	78	148	153	65	7363	645	non-mosaic	16	100	1	10	1	10	158	158	1489	563	2400	196	261
78936	VNM16-125	Vietnam	Asia	2016	59	39	67	78	148	153	65	7363	14	mosaic 10	33	100	2	5	1	31	3259	348	10264	10	17607	8	8
78940	VNM16-129	Vietnam	Asia	2016	59	39	67	78	148	153	65	7363	14	mosaic 10	33	100	2	5	1	21	1232	348	10266	10	17608	8	8
78943	VNM16-131	Vietnam	Asia	2016	59	39	67	78	148	153	65	7363	14	mosaic 10	33	100	2	5	1	21	1232	348	5699	10	9666	8	8
78971	VNM16-41	Vietnam	Asia	2016	59	39	67	78	148	153	65	7363	14	mosaic 10	33	100	2	5	1	21	1232	348	5699	10	9666	8	8
78978	VNM16-48	Vietnam	Asia	2016	59	39	67	78	148	153	65	7363	14	mosaic 10	33	100	2	5	1	21	1232	348	7745	10	13344	8	8
78981	VNM16-50	Vietnam	Asia	2016	59	39	67	78	148	153	65	7363	14	mosaic 10	33	100	2	5	1	21	1232	348	7745	10	13344	8	8
78989	VNM16-60	Vietnam	Asia	2016	59	39	67	78	148	153	65	7363	14	mosaic 10	33	100	2	5	1	21	1232	348	5699	10	9666	8	8
78993	VNM16-64	Vietnam	Asia	2016	59	39	67	78	148	153	65	7363	14	mosaic 10	33	100	2	5	1	21	1232	348	7745	10	13344	8	8
78994	VNM16-65	Vietnam	Asia	2016	59	39	67	78	148	153	65	7363	14	mosaic 10	33	100	2	5	1	55	3260	348	8539	10	14730	8	8
78997	VNM16-68	Vietnam	Asia	2016	59	39	67	78	148	153	65	7363	14	mosaic 10	33	100	2	5	1	21	1232	348	5699	10	9666	8	8
79021	VNM16-91	Vietnam	Asia	2016	59	39	67	78	148	153	65	7363	14	mosaic 10	33	100	2	5	1	21	1232	348	5699	10	9666	8	8
79022	VNM16-92	Vietnam	Asia	2016	59	39	67	78	148	153	65	7363	14	mosaic 10	33	100	2	5	1	21	1232	348	5699	10	9666	8	8
79023	VNM16-93	Vietnam	Asia	2016	59	39	67	78	148	153	65	7363	14	mosaic 10	33	100	2	5	1	21	1232	348	10268	10	17596	8	8
81920	09-037	Japan	Asia	1997	59	39	67	78	148	153	65	7363	166	non-mosaic	19	100	5	2	1	11	276		4424	10	9032	8	8
81921	09-020	Japan	Asia	1997	59	39	67	78	148	153	65	7363	166	non-mosaic	19	100	5	2	1	11	276		2456	10	4057	8	8
81922	98-003	Japan	Asia	1998	59	39	67	78	148	153	65	7363	166	non-mosaic	19	100	5	2	1	26	569		2516	10	4123	8	8
81924	98-093	Japan	Asia	1998	59	39	67	78	148	153	65	7363	166	non-mosaic	19	100	5	2	1	26	569		2516	10	4123	8	8
81925	09-013	Japan	Asia	1997	59	39	67	78	148	153	65	7363	166	non-mosaic	19	100	5	2	1	11	276		4424	10	9032	8	8
81926	98-001	Japan	Asia	1998	59	39	67	78	148	153	65	7363	166	non-mosaic	19	100	5	2	1	11	276		2488	10	4093	8	8
81927	98-095	Japan	Asia	1998	59	39	67	78	148	153	65	7363	166	non-mosaic	19	100	5	2	1	11	276		4424	10	9032	8	8
81928	98-025	Japan	Asia	1996	59	39	67	78	148	153	65	7363	166	non-mosaic	19	100	5	2	1	11	276		2488	10	4093	8	8
81929	09-019	Japan	Asia	1997	59	39	67	78	148	153	65	7363	166	non-mosaic	19	100	5	2	1	11	276		2488	10	4093	8	8
81930	98-118	Japan	Asia	1998	59	39	67	78	148	153	65	7363	166	non-mosaic	19	100	5	2	1	11	276		2488	10	4093	8	8
81931	13-067	Japan	Asia	2000	59	39	67	78	148	153	65	7363	166	non-mosaic	19	100	5	2	1	11	276		2488	10	4093	8	8
81932	98-135	Japan	Asia	1998	59	39	67	78	148	153	65	7363	166	non-mosaic	19	100	5	2	1	11	276		2488	10	4093	8	8
81933	12-029	Japan	Asia	2000	59	39	67	78	148	153	65	7363	166	non-mosaic	19	100	2	2	1	8	318		2476	10	4080	8	8
81934	98-145	Japan	Asia	1998	59	39	67	78	148	153	65	7363	166	non-mosaic	19	100	5	2	1	11	276		2488	10	4093	8	8
81935	09-012	Japan	Asia	1997	59	39	67	78	148	153	65	7363	166	non-mosaic	19	100	5	2	1	11	276		2488	10	4093	8	8
81936	08-046	Japan	Asia	1996	59	39	67	78	148	153	65	7363	166	non-mosaic	19	100	5	2	1	11	276		2488	10	4093	8	8
81937	08-054	Japan	Asia	1996	59	39	67	78	148	153	65	7363	166	non-mosaic	19	100	5	2	1	11	276		2488	10	4093	8	8
81938	98-064	Japan	Asia	1997	59	39	67	78	148	153	65	7363	166	non-mosaic	19	100	5	2	1	11	276		2488	10	4093	8	8
81939	11-003	Japan	Asia	1999	59	39	67	78	148	153	65	7363	166	non-mosaic	19	100	5	2	1	11	276		2488	10	4093	8	8
81940	98-094	Japan	Asia	1998	59	39	67	78	148	153	65	7363	166	non-mosaic	19	100	5	2	1	11	276		4424	10	9032	8	8
81942	98-128	Japan	Asia	1998	59	39	67	78	148	153	65	7363	166	non-mosaic	19	100	5	2	1	65	4475		6158	10	10533	8	8
81943	98-124	Japan	Asia	1998	59	39	67	78	148	153	65	7363	166	non-mosaic	19	100	5	2	1	65	4475		6158	10	10533	8	8
81944	98-116	Japan	Asia	1998	59	39	67	78	148	153	65	7363	166	non-mosaic	19	100	5	2	1	65	4475		6158	10	10533	8	8
81945	98-109	Japan	Asia	1998	59	39	67	78	148	153	65	7363	166	non-mosaic	19	100	5	2	1	65	4475		6158	10	10533	8	8
81946	98-112	Japan	Asia	1998	59	39	67	78	148	153	65	7363	166	non-mosaic	19	100	5	2	1	65	4475		6158	10	10533	8	8
81948	09-010	Japan	Asia	1997	59	39	67	78	148	153	65	7363	166	non-mosaic	19	100	5	2	1	11	276		2488	10	4093	8	8
81949	98-023	Japan	Asia	1996	59	39	67	78	148	153	65	7363	166	non-mosaic	19	100	5	2	1	11	276		2488	10	4093	8	8
81950	09-024	Japan	Asia	1997	59	39	67	78	148	153	65	7363	166	non-mosaic	19	100	5	2	1	11	276		2488	10	4093	8	8
81951	13-094	Japan	Asia	2000	59	39	67	78	148	153	65	7363	166	non-mosaic	19	100	5	2	1	11	276		2485	10	4090	8	8
81952	12-026	Japan	Asia	2000	59	39	67	78	148	153	65	7363	166	non-mosaic	19	100	5	2	1	100	4479	1115	2474	10	4078	8	8
81953	12-016	Japan	Asia	2000	59	39	67	78	148	153	65	7363	166	non-mosaic	19	100	5	2	1	11	276		2485	10	4090	8	8
81954	98-021	Japan	Asia	1996	59	39	67	78	148	153	65	7363	166	non-mosaic	19	100	5	2	1	11	276		2488	10	4093	8	8
81957	12-030	Japan	Asia	2000	59	39	67	78	148	153	65	7363	14	mosaic 10	19	100	5	2	1	11	23		2477	10	4081	8	8
81958	98-117	Japan	Asia	1998	59	39	67	78	148	153	65	7363	14	mosaic 10	19	100	5	2	1	11	23		2465	10	4068	8	8
81959	98-133	Japan	Asia	1998	59	39	67	78	148	153	65	7363	14	mosaic 10	19	100	5	2	1	11	23		2465	10	4068	8	8
81960	98-131	Japan	Asia	1998	59	39	67	78	148	153	65	7363	14	mosaic 10	19	100	5	2	1	11	23		2465	10	4068	8	8
81961	13-21	Japan	Asia	2001	59	39	67	78	148	153	65	7363	14	mosaic 10	19	100	5	2	1	11	23		4412	10	7330	8	8
81964	16-80	Japan	Asia	2004	59	39	67	78	148	153	65	7363	14	mosaic 10	19	100	1	2	1	8	4473	38	389	10	11459	8	8
81965	16-81	Japan	Asia	2001	59	39	67	78	148	153	65	7363	14	mosaic 10	19	100	1	2	1	8	4473	38	389	10	11459	8	8
81966	11-069	Japan	Asia	1999	59	39	67	78	148	153	65	7363	14	mosaic 10	19	100	5	2	1	9	280		2461	10	4062	8	8
81967	11-071	Japan	Asia	1999	59	39	67	78	148	153	65	7363	14	mosaic 10	19	100	5	2	1	9	280		2461	10	4062	8	8
81968	16-39	Japan	Asia	2003	59	39	67	78	148	153	65	7363	14	mosaic 10	19	100	9	2	1	9	4469		2461	10	4062	8	8
81969	13-22	Japan	Asia	2001	59	39	67	78	148	153	65	7363	14	mosaic 10	19	100	2	5	1	8	4	348	2496	10	4101	8	8
81970	13-43	Japan	Asia	2001	59	39	67	78	148	153	65	7363	14	mosaic 10	19	100	2	5	1	8	4	348	4410	10	7327	8	8
81971	13-12	Japan	Asia	2001	59	39	67	78	148	153	65	7363	14	mosaic 10	19	100	2	5	1	8	4	348	4410	10	7327	8	8
81972	13-99	Japan	Asia	2001	59	39	67	78	148	153	65	7363	14	mosaic 10	19	100	2	5	1	8	4	348	1059	10	4015	8	8
81973	16-25	Japan	Asia	2003	59	39	67	78	148	153	65	7363	14	mosaic 10	19	100	2	5	1	8	4	348	6715	10	11444	8	8
81974	16-82	Japan	Asia	2004	59	39	67	78	148	153	65	7363	14	mosaic 10	19	100	2	5	1	8	4	348	6703	10	11454	8	8
81975	13-108	Japan	Asia	2001	59	39	67	78	148	153	65	7363	14	mosaic 10	19	100	9	5	1	8	4474	348	3841	10	6415	8	8
81976	14-30	Japan	Asia	2002	59	39	67	78	148	153	65	7363	14	mosaic 10	19	100	9	5	1	8	4474	348	3841	10	6415	8	8
81977	14-16	Japan	Asia	2001	59	39	67	78	148	153	65	7363	14	mosaic 10	19	100	9	5	1	8	4474	348	3841	10	6415	8	8
81978	16-68	Japan	Asia	2004	59	39	67	78	148	153	65	7363	14	mosaic 10	1	100	1	5	1	8	4466	26	1059	10	4015	8	8
81979	13-118	Japan	Asia	2001	59	39	67	78	148	153	65	7363	14	mosaic 10	19	100	2	5	1	11	321	348	2495	10	4100	8	8
81980	13-47	Japan	Asia	2001	59	39	67	78	148	153	65	7363	14	mosaic 10	19	100	2	5	1	8	4	348	917	10	1424	8	8
81981	13-41	Japan	Asia	2001	59	39	67	78	148	153	65	7363	14	mosaic 10	19	100	2	5	1	8	4	348	3952	10	6420	8	8
81982	13-96	Japan	Asia	2001	59	39	67	78	148	153	65	7363	14	mosaic 10	19	100	2	5	1	8	4	348	917	10	1424	8	8
81983	13-95	Japan	Asia	2001	59	39	67	78	148	153	65	7363	14	mosaic 10	19	100	2	5	1	8	4	348	917	10	1424	8	8
81984	16-48	Japan	Asia	2003	59	39	67	78	148	153	65	7363	14	mosaic 10	19	100	2	5	1	8	4	348	6702	10	11449	8	8
81985	13-18	Japan	Asia	2001	59	39	67	78	148	153	65	7363	14	mosaic 10	19	100	2	5	1	8	4	348	1781	529	7527	8	8
81986	13-115	Japan	Asia	2001	59	39	67	78	148	153	65	7363	14	mosaic 10	19	100	2	5	1	8	4	348	5347	10	9040	8	8
81987	13-113	Japan	Asia	2001	59	39	67	78	148	153	65	7363	14	mosaic 10	19	100	2	5	1	8	4	348	917	10	1424	8	8
81988	14-26	Japan	Asia	2002	59	39	67	78	148	153	65	7363	14	mosaic 10	19	100	2	5	1	8	4	348	917	10	1424	8	8
81989	13-51	Japan	Asia	2001	59	39	67	78	148	153	65	7363	14	mosaic 10	19	100	2	5	1	8	4	348	4418	10	7362	8	8
81990	16-43	Japan	Asia	2003	59	39	67	78	148	153	65	7363	14	mosaic 10	19	100	2	5	1	8	4	348	917	10	1424	8	8
81991	13-116	Japan	Asia	2001	59	39	67	78	148	153	65	7363	14	mosaic 10	19	100	2	5	1	8	4	348	1087	10	1677	8	8
81993	16-37	Japan	Asia	2003	59	39	67	78	148	153	65	7363	14	mosaic 10	19	100	2	5	1	8	4	348	6699	10	11448	8	8
81994	13-071	Japan	Asia	2000	59	39	67	78	148	153	65	7363	14	mosaic 10	19	100	2	5	1	8	4	348	1059	10	4015	8	8
81995	17-20	Japan	Asia	2004	59	39	67	78	148	153	65	7363	14	mosaic 10	19	100	2	5	1	8	4	348	1059	10	4015	8	8
81996	16-90	Japan	Asia	2004	59	39	67	78	148	153	65	7363	14	mosaic 10	19	100	2	5	1	100	4477	348	6709	10	11456	8	8
81997	16-79	Japan	Asia	2004	59	39	67	78	148	153	65	7363	14	mosaic 10	19	100	2	5	1	8	4	348	6708	10	11453	8	8
81998	16-16	Japan	Asia	2003	59	39	67	78	148	153	65	7363	14	mosaic 10	19	100	2	5	1	8	4	348	6716	10	11442	8	8
81999	17-45	Japan	Asia	2004	59	39	67	78	148	153	65	7363	14	mosaic 10	19	100	2	5	1	8	4	348	3841	10	6415	8	8
82000	16-61	Japan	Asia	2004	59	39	67	78	148	153	65	7363	14	mosaic 10	19	100	2	5	1	8	4	348	566	10	835	8	8
82001	12-036	Japan	Asia	2000	59	39	67	78	148	153	65	7363	14	mosaic 10	19	100	1	3	1	100	2154		2479	10	4083	8	8
82002	98-076	Japan	Asia	1997	59	39	67	78	148	153	65	7363	14	mosaic 10	19	100	5	2	1	17	2554		2520	10	4127	8	8
82003	98-081	Japan	Asia	1997	59	39	67	78	148	153	65	7363	14	mosaic 10	19	100	5	2	1	17	2554		2520	10	4127	8	8
82004	98-086	Japan	Asia	1998	59	39	67	78	148	153	65	7363	14	mosaic 10	19	100	5	2	1	17	2554		2520	10	4127	8	8
82005	13-34	Japan	Asia	2001	59	39	67	78	148	153	65	7363	14	mosaic 10	19	100	1	3	1	11	4472	90	3833	10	6460	8	8
82007	13-092	Japan	Asia	2000	59	39	67	78	148	153	65	7363	14	mosaic 10	19	100	1	3	1	8	854	26	206	353	6377	8	8
82008	14-35	Japan	Asia	2002	59	39	67	78	148	153	65	7363	14	mosaic 10	19	100	1	3	1	8	854	26	206	113	312	8	8
82009	17-12	Japan	Asia	2004	59	39	67	78	148	153	65	7363	14	mosaic 10	19	100	1	3	1	8	854	26	206	353	6377	8	8
82010	17-13	Japan	Asia	2004	59	39	67	78	148	153	65	7363	14	mosaic 10	19	100	1	3	1	8	854	26	206	353	6377	8	8
82011	16-36	Japan	Asia	2003	59	39	67	78	148	153	65	7363	14	mosaic 10	19	100	1	3	1	8	854	26	206	873	5665	8	8
82012	17-27	Japan	Asia	2004	59	39	67	78	148	153	65	7363	14	mosaic 10	19	100	1	3	1	17	4481		6713	241	11457	8	8
82013	16-50	Japan	Asia	2003	59	39	67	78	148	153	65	7363	14	mosaic 10	19	100	1	3	1	8	854	26	206	873	5665	8	8
82014	17-23	Japan	Asia	2004	59	39	67	78	148	153	65	7363	14	mosaic 10	19	100	1	3	1	8	854	26	206	113	312	8	8
82015	16-83	Japan	Asia	2004	59	39	67	78	148	153	65	7363	14	mosaic 10	19	100	1	3	1	8	854	26	206	113	312	8	8
82016	17-29	Japan	Asia	2004	59	39	67	78	148	153	65	7363	14	mosaic 10	19	100	1	3	1	100	2154		2522	113	11437	8	8
82017	16-91	Japan	Asia	2004	59	39	67	78	148	153	65	7363	14	mosaic 10	19	100	1	3	1	8	854	26	206	113	312	8	8
82018	17-16	Japan	Asia	2004	59	39	67	78	148	153	65	7363	14	mosaic 10	19	100	1	3	1	8	854	26	206	113	312	8	8
82019	16-92	Japan	Asia	2004	59	39	67	78	148	153	65	7363	14	mosaic 10	19	100	1	3	1	8	854	26	206	113	312	8	8
82020	17-64	Japan	Asia	2005	59	39	67	78	148	153	65	7363	14	mosaic 10	19	100	1	23	1	8	4476	38	206	113	312	8	8
82021	17-31	Japan	Asia	2004	59	39	67	78	148	153	65	7363	14	mosaic 10	19	100	1	3	1	8	854	26	5186	113	11436	8	8
82022	17-32	Japan	Asia	2004	59	39	67	78	148	153	65	7363	14	mosaic 10	19	100	1	3	1	8	854	26	5186	113	11436	8	8
82394	AUSMDU00005600	Australia	Oceania	2013	59	39	67	78	148	153	65	7363	645	non-mosaic	16	100	1	10	1	10	158	158	4786	563	8030	196	261
82397	AUSMDU00005603	Australia	Oceania	2013	59	39	67	78	148	153	65	7363	645	non-mosaic	16	100	1	10	1	10	158	158	4786	563	8030	196	261
82557	NGRL_181798	Ireland	Europe	2015	59	39	67	78	148	153	65	7363	645	non-mosaic	282	2	1	10	1	1	3548		8380	110	14449	196	261
82561	NGRL_199856	Ireland	Europe	2016	59	39	67	78	148	153	65	7363	645	non-mosaic	16	2	1	10	1	10	115	158	5475	563	9184	196	261
82592	NGRL_178575	Ireland	Europe	2015	59	39	67	78	148	153	65	7363	645	non-mosaic	16	100	1	45	1	100	1305	158	542	563	15915	196	261
86132	NG179	China	Asia	2012	59	39	67	78	148	153	65	7363	14	mosaic 10	33	100	2	5	1	8	348	348	3215	10	5308	8	8
86135	NG393	China	Asia	2012	59	39	67	78	148	153	65	7363	14	mosaic 10	19	100	2	5	1	8	4	348	917	10	1424	8	8
86183	NG239	China	Asia	2012	59	39	67	78	148	153	65	7363	645	non-mosaic	16	100	1	10	1	10	158	158	1489	563	2400	196	261
86210	NG284	China	Asia	2012	59	39	67	78	148	153	65	7363	284	non-mosaic	19	100	1	9	1	8	38	38	1053	4	2318	219	304
86220	NG162	China	Asia	2013	59	39	67	78	148	153	65	7363	14	mosaic 10	33	100	2	5	1	8	348	348	3215	10	5308	8	8
86225	NG076	China	Asia	2012	59	39	67	78	148	153	65	7363	645	non-mosaic	22	100	1	10	1	8	2776	158	130	1837	10298	196	261
86229	NG072	China	Asia	2012	59	39	67	78	148	153	65	7363	645	non-mosaic	22	100	1	10	1	8	2776	158	130	1837	10298	196	261
86235	NG306	China	Asia	2012	59	39	67	78	148	153	65	7363	14	mosaic 10	33	100	2	5	1	8	348	348	6003	10	13044	8	8
86321	NG201	China	Asia	2013	59	39	67	78	148	153	65	7363	14	mosaic 10	19	100	2	5	1	8	4	348	917	10	1424	8	8
86370	NG060	China	Asia	2012	59	39	67	78	148	153	65	7363	14	mosaic 10	19	100	2	5	1	8	4	348	917	10	1424	8	8
86381	NG327	China	Asia	2012	59	39	67	78	148	153	65	7363	14	mosaic 10	33	100	2	5	1	8	348	348	3215	10	5308	8	8
86413	NG302	China	Asia	2012	59	39	67	78	148	153	65	7363	14	mosaic 10	33	100	2	5	1	8	348	348	5979	10	10199	8	8
86460	NG281	China	Asia	2011	59	39	67	78	148	153	65	7363	14	mosaic 10	19	100	2	5	1	8	4	348	917	10	1424	8	8
86540	AUSMDU00007090	New Zealand	Oceania	2015	59	39	67	78	148	153	65	7363	645	non-mosaic	16	100	1	10	1	10	158	158	1489	563	2400	196	261
86543	AUSMDU00007093	New Zealand	Oceania	2015	59	39	67	78	148	153	65	7363	645	non-mosaic	16	100	1	10	1	10	158	158	1489	563	2400	196	261
86561	AUSMDU00006863	New Zealand	Oceania	2015	59	39	67	78	148	153	65	7363	645	non-mosaic	16	100	1	10	1	10	158	158	1489	563	2400	196	261
86584	AUSMDU00006885	New Zealand	Oceania	2015	59	39	67	78	148	153	65	7363	645	non-mosaic	16	100	1	10	1	10	158	158	1489	563	2400	196	261
86592	AUSMDU00006832	New Zealand	Oceania	2014	59	39	67	78	148	153	65	7363	645	non-mosaic	16	100	1	10	1	10	158	158	1489	563	2400	196	261
86633	AUSMDU00007146	New Zealand	Oceania	2015	59	39	67	78	148	153	65	7363	645	non-mosaic	16	100	1	10	1	10	158	158	1489	563	2400	196	261
86639	AUSMDU00007140	New Zealand	Oceania	2015	59	39	67	78	148	153	65	7363	645	non-mosaic	16	100	1	10	1	10	158	158	1489	563	2400	196	261
86658	AUSMDU00007077	New Zealand	Oceania	2015	59	39	67	78	148	153	65	7363	645	non-mosaic	16	100	1	10	1	10	158	158	1489	563	2400	196	261
86723	AUSMDU00006956	New Zealand	Oceania	2014	59	39	67	78	148	153	65	7363	645	non-mosaic	16	100	1	10	1	10	158	158	1489	563	2400	196	261
86753	AUSMDU00006892	New Zealand	Oceania	2015	59	39	67	78	148	153	65	7363	645	non-mosaic	16	100	1	10	1	10	158	158	1489	563	2400	196	261
86772	AUSMDU00006802	New Zealand	Oceania	2014	59	39	67	78	148	153	65	7363	645	non-mosaic	16	100	1	10	1	10	158	158	1489	563	2400	196	261
86781	AUSMDU00006854	New Zealand	Oceania	2014	59	39	67	78	148	153	65	7363	645	non-mosaic	16	100	1	10	1	10	158	158	1489	563	2400	196	261
86822	AUSMDU00006804	New Zealand	Oceania	2014	59	39	67	78	148	153	65	7363	645	non-mosaic	16	100	1	10	1	10	158	158	1489	563	2400	196	261
86837	AUSMDU00007131	New Zealand	Oceania	2015	59	39	67	78	148	153	65	7363	645	non-mosaic	16	100	1	10	1	10	158	158	1489	563	2400	196	261
86841	AUSMDU00007135	New Zealand	Oceania	2015	59	39	67	78	148	153	65	7363	645	non-mosaic	16	100	1	10	1	10	158	158	1489	563	2400	196	261
86857	AUSMDU00006937	New Zealand	Oceania	2015	59	39	67	78	148	153	65	7363	645	non-mosaic	16	100	1	10	1	10	158	158	1489	563	2400	196	261
86858	AUSMDU00006936	New Zealand	Oceania	2015	59	39	67	78	148	153	65	7363	645	non-mosaic	16	100	1	10	1	10	158	158	1489	563	2400	196	261
86874	AUSMDU00007156	New Zealand	Oceania	2015	59	39	67	78	148	153	65	7363	645	non-mosaic	16	100	1	10	1	10	158	158	1489	563	2400	196	261
86923	AUSMDU00007051	New Zealand	Oceania	2015	59	39	67	78	148	153	65	7363	645	non-mosaic	16	100	1	10	1	10	158	158	1489	563	2400	196	261
87080	ECDC_AT13_486	Austria	Europe	2013	59	39	67	78	148	153	65	7363	645	non-mosaic	16	100	1	10	1	10	158	158	1489	563	2400	196	261
87110	ECDC_AT13_517	Austria	Europe	2013	59	39	67	78	148	153	65	7363	645	non-mosaic	16	100	7	10	1	10	930	158	1489	563	2400	196	261
87130	ECDC_BE13_447	Belgium	Europe	2013	59	39	67	78	148	153	65	7363	645	non-mosaic	16	100	1	10	1	10	158	158	1489	563	2400	196	261
87141	ECDC_BE13_458	Belgium	Europe	2013	59	39	67	78	148	153	65	7363	14	mosaic 10	33	100	2	5	1	37	710	348	5587	10	9409	8	8
87164	ECDC_BE13_482	Belgium	Europe	2013	59	39	67	78	148	153	65	7363	645	non-mosaic	16	100	1	10	1	10	158	158	1489	563	2400	196	261
87165	ECDC_BE13_483	Belgium	Europe	2013	59	39	67	78	148	153	65	7363	645	non-mosaic	16	100	1	10	1	10	158	158	1489	563	2400	196	261
87192	ECDC_DK13_456	Denmark	Europe	2013	59	39	67	78	148	153	65	7363	645	non-mosaic	16	100	1	10	1	10	158	158	1489	563	2400	196	261
87201	ECDC_DK13_465	Denmark	Europe	2013	59	39	67	78	148	153	65	7363	645	non-mosaic	16	100	1	10	1	10	158	158	1489	563	2400	196	261
87203	ECDC_DK13_467	Denmark	Europe	2013	59	39	67	78	148	153	65	7363	645	non-mosaic	16	100	1	10	1	10	158	158	1489	563	2400	196	261
87226	ECDC_DK13_492	Denmark	Europe	2013	59	39	67	78	148	153	65	7363	645	non-mosaic	16	100	1	10	1	10	158	158	1489	563	2400	196	261
87265	ECDC_ES022	Spain	Europe	2013	59	39	67	78	148	153	65	7363	14	mosaic 10	33	100	2	5	1	37	710	348	4259	10	7072	8	8
87271	ECDC_ES028	Spain	Europe	2013	59	39	67	78	148	153	65	7363	645	non-mosaic	16	100	1	10	1	10	158	158	1489	563	2400	196	261
87296	ECDC_ES054	Spain	Europe	2013	59	39	67	78	148	153	65	7363	645	non-mosaic	16	100	1	10	1	10	158	158	1489	563	2400	196	261
87304	ECDC_FR13_059	France	Europe	2013	59	39	67	78	148	153	65	7363	645	non-mosaic	16	100	1	10	1	10	158	158	3957	563	6360	196	261
87305	ECDC_FR13_060	France	Europe	2013	59	39	67	78	148	153	65	7363	645	non-mosaic	16	100	1	10	1	10	158	158	1489	563	2400	196	261
87310	ECDC_FR13_065	France	Europe	2013	59	39	67	78	148	153	65	7363	664	non-mosaic	16	100	1	10	1	10	953	158	3942	563	8115	196	261
87311	ECDC_FR13_066	France	Europe	2013	59	39	67	78	148	153	65	7363	14	mosaic 10	33	100	2	5	1	8	348	348	6418	10	11018	8	8
87317	ECDC_FR13_072	France	Europe	2013	59	39	67	78	148	153	65	7363	645	non-mosaic	16	100	1	10	1	1	419	158	6595	563	11207	196	261
87323	ECDC_FR13_078	France	Europe	2013	59	39	67	78	148	153	65	7363	14	mosaic 10	33	100	2	5	1	11	487	348	6591	10	11106	8	8
87356	ECDC_FR13_111	France	Europe	2013	59	39	67	78	148	153	65	7363	645	non-mosaic	16	100	1	10	1	10	158	158	1489	563	2400	196	261
87367	ECDC_GC_066	Norway	Europe	2013	59	39	67	78	148	153	65	7363	645	non-mosaic	16	100	1	10	1	10	158	158	6318	563	10789	196	261
87370	ECDC_GC_069	Norway	Europe	2013	59	39	67	78	148	153	65	7363	645	non-mosaic	16	100	1	10	1	10	158	158	1489	563	2400	196	261
87372	ECDC_GC_071	Norway	Europe	2013	59	39	67	78	148	153	65	7363	645	non-mosaic	16	100	1	10	1	10	158	158	3957	563	6360	196	261
87373	ECDC_GC_072	Norway	Europe	2013	59	39	67	78	148	153	65	7363	645	non-mosaic	16	100	1	10	1	10	158	158	1489	563	2400	196	261
87378	ECDC_GC_077	Norway	Europe	2013	59	39	67	78	148	153	65	7363	645	non-mosaic	16	100	1	10	1	10	158	158	1489	563	2400	196	261
87391	ECDC_GC_090	Norway	Europe	2013	59	39	67	78	148	153	65	7363	14	mosaic 10	33	100	2	5	1	37	710	348	4259	10	7072	8	8
87394	ECDC_GC_093	Norway	Europe	2013	59	39	67	78	148	153	65	7363	645	non-mosaic	16	100	1	10	1	10	158	158	3957	563	6360	196	261
87410	ECDC_GC_109	Norway	Europe	2013	59	39	67	78	148	153	65	7363	645	non-mosaic	16	100	1	10	1	10	158	158	1489	1899	11098	196	261
87430	ECDC_GE13_076	Germany	Europe	2013	59	39	67	78	148	153	65	7363	645	non-mosaic	16	100	1	10	1	10	158	158	1489	563	2400	196	261
87450	ECDC_GE13_098	Germany	Europe	2013	59	39	67	78	148	153	65	7363	14	mosaic 10	33	100	2	5	1	37	710	348	4259	10	7072	8	8
87472	ECDC_GR13037	Greece	Europe	2013	59	39	67	78	148	153	65	7363	645	non-mosaic	16	100	1	10	1	10	158	158	1489	563	2400	196	261
87540	ECDC_HU13_080	Hungary	Europe	2013	59	39	67	78	148	153	65	7363	645	non-mosaic	16	100	1	10	1	10	158	158	3942	563	8115	196	261
87545	ECDC_HU13_087	Hungary	Europe	2013	59	39	67	78	148	153	65	7363	645	non-mosaic	16	100	1	10	1	10	158	158	3942	563	8115	196	261
87552	ECDC_HU13_094	Hungary	Europe	2013	59	39	67	78	148	153	65	7363	645	non-mosaic	16	100	1	10	1	10	158	158	3942	563	8115	196	261
87567	ECDC_IT2945	Italy	Europe	2013	59	39	67	78	148	153	65	7363	645	non-mosaic	16	100	1	10	1	10	158	158	3957	563	6360	196	261
87568	ECDC_IT2951	Italy	Europe	2013	59	39	67	78	148	153	65	7363	645	non-mosaic	16	100	1	10	1	10	158	158	1489	563	2400	196	261
87571	ECDC_IT2954	Italy	Europe	2013	59	39	67	78	148	153	65	7363	645	non-mosaic	16	100	1	10	1	10	158	158	3957	563	6360	196	261
87581	ECDC_IT2979	Italy	Europe	2013	59	39	67	78	148	153	65	7363	645	non-mosaic	16	100	1	10	1	10	158	158	3957	563	6360	196	261
87643	ECDC_NL13	The Netherlands	Europe	2013	59	39	67	78	148	153	65	7363	645	non-mosaic	16	100	1	10	1	10	158	158	1489	563	2400	196	261
87645	ECDC_NL15	The Netherlands	Europe	2013	59	39	67	78	148	153	65	7363	645	non-mosaic	16	100	1	10	1	12	932	158	7723	563	13298	196	261
87651	ECDC_NL21	The Netherlands	Europe	2013	59	39	67	78	148	153	65	7363	645	non-mosaic	16	100	1	10	1	10	158	158	1489	563	2400	196	261
87663	ECDC_NL32	The Netherlands	Europe	2013	59	39	67	78	148	153	65	7363	645	non-mosaic	16	100	1	10	1	10	158	158	1489	563	2400	196	261
87670	ECDC_NL4	The Netherlands	Europe	2013	59	39	67	78	148	153	65	7363	645	non-mosaic	16	100	1	10	1	10	158	158	1489	563	2400	196	261
87681	ECDC_NL54	The Netherlands	Europe	2013	59	39	67	78	148	153	65	7363	645	non-mosaic	16	100	1	10	1	10	158	158	6468	563	11068	196	261
87690	ECDC_NL7	The Netherlands	Europe	2013	59	39	67	78	148	153	65	7363	645	non-mosaic	16	100	1	10	1	10	158	158	1489	563	2400	196	261
87694	ECDC_NL74	The Netherlands	Europe	2013	59	39	67	78	148	153	65	7363	645	non-mosaic	16	100	1	10	1	10	158	158	1489	563	2400	196	261
87695	ECDC_NL75	The Netherlands	Europe	2013	59	39	67	78	148	153	65	7363	645	non-mosaic	16	100	1	10	1	10	158	158	1489	33	10257	196	261
87697	ECDC_NL79	The Netherlands	Europe	2013	59	39	67	78	148	153	65	7363	645	non-mosaic	16	100	1	10	1	10	158	158	1489	563	2400	196	261
87699	ECDC_NL81	The Netherlands	Europe	2013	59	39	67	78	148	153	65	7363	645	non-mosaic	16	100	1	10	1	10	158	158	1489	563	2400	196	261
87702	ECDC_NL85	The Netherlands	Europe	2013	59	39	67	78	148	153	65	7363	645	non-mosaic	16	100	1	10	1	10	158	158	6471	563	11072	196	261
87711	ECDC_PT13_006	Portugal	Europe	2013	59	39	67	78	148	153	65	7363	645	non-mosaic	16	100	1	10	1	10	158	158	1489	563	2400	196	261
87719	ECDC_PT13_015	Portugal	Europe	2013	59	39	67	78	148	153	65	7363	645	non-mosaic	16	100	1	10	1	10	158	158	1489	563	2400	196	261
87778	ECDC_PT13_078	Portugal	Europe	2013	59	39	67	78	148	153	65	7363	645	non-mosaic	16	100	1	10	1	10	158	158	5567	563	9398	196	261
87779	ECDC_PT13_079	Portugal	Europe	2013	59	39	67	78	148	153	65	7363	664	non-mosaic	16	100	1	10	1	10	953	158	1489	563	2400	196	261
87796	ECDC_PT13_096	Portugal	Europe	2013	59	39	67	78	148	153	65	7363	645	non-mosaic	16	100	1	10	1	10	158	158	3957	563	6360	196	261
87798	ECDC_PT13_099	Portugal	Europe	2013	59	39	67	78	148	153	65	7363	664	non-mosaic	16	100	1	10	1	10	953	158	1489	563	2400	196	261
87821	ECDC_RB13000572	UK	Europe	2013	59	39	67	78	148	153	65	7363	645	non-mosaic	16	100	1	10	1	10	158	158	3957	563	6360	196	261
87829	ECDC_RB13001471	UK	Europe	2013	59	39	67	78	148	153	65	7363	645	non-mosaic	16	100	1	45	1	10	933	158	1489	563	2400	196	261
87854	ECDC_RB13001954	UK	Europe	2013	59	39	67	78	148	153	65	7363	645	non-mosaic	16	100	1	10	1	10	158	158	1489	563	2400	196	261
87862	ECDC_RB13001962	UK	Europe	2013	59	39	67	78	148	153	65	7363	645	non-mosaic	16	100	1	10	1	10	158	158	1489	563	2400	196	261
87867	ECDC_RB13001969	UK	Europe	2013	59	39	67	78	148	153	65	7363	645	non-mosaic	16	100	1	10	1	10	158	158	1489	563	2400	196	261
87875	ECDC_RB13001979	UK	Europe	2013	59	39	67	78	148	153	65	7363	645	non-mosaic	16	100	1	10	1	10	158	158	4396	563	7345	196	261
87891	ECDC_RB13001997	UK	Europe	2013	59	39	67	78	148	153	65	7363	645	non-mosaic	16	100	1	10	1	1	419	158	5945	563	10149	196	261
87927	ECDC_SE13_057	Sweden	Europe	2013	59	39	67	78	148	153	65	7363	645	non-mosaic	16	100	1	10	1	10	158	158	1489	563	2400	196	261
87962	ECDC_SE13_092	Sweden	Europe	2013	59	39	67	78	148	153	65	7363	645	non-mosaic	16	100	1	10	1	10	158	158	1489	563	2400	196	261
88044	ECDC_SK13_085	Slovakia	Europe	2013	59	39	67	78	148	153	65	7363	14	mosaic 10	33	100	2	5	1	37	710	348	6171	10	10557	8	8
88055	ECDC_SK13_105	Slovakia	Europe	2013	59	39	67	78	148	153	65	7363	645	non-mosaic	16	100	1	10	1	10	158	158	1489	563	2400	196	261
88070	ECDC_T2_ES008	Spain	Europe	2013	59	39	67	78	148	153	65	7363	645	non-mosaic	16	100	1	10	1	10	158	158	1489	563	2400	196	261
88078	ECDC_T2_ES016	Spain	Europe	2013	59	39	67	78	148	153	65	7363	645	non-mosaic	16	100	1	10	1	10	158	158	1489	563	2400	196	261
88099	ECDC_T2_ES038	Spain	Europe	2013	59	39	67	78	148	153	65	7363	645	non-mosaic	16	100	1	10	1	10	158	158	1489	563	2400	196	261
88100	ECDC_T2_ES039	Spain	Europe	2013	59	39	67	78	148	153	65	7363	645	non-mosaic	16	100	1	10	1	10	158	158	1489	563	2400	196	261
88101	ECDC_T2_ES040	Spain	Europe	2013	59	39	67	78	148	153	65	7363	645	non-mosaic	16	100	1	10	1	10	158	158	1489	563	2400	196	261
88103	ECDC_T2_ES042	Spain	Europe	2013	59	39	67	78	148	153	65	7363	645	non-mosaic	16	100	1	10	1	10	158	158	1489	563	2400	196	261
88112	ECDC_T2_ES051	Spain	Europe	2013	59	39	67	78	148	153	65	7363	1938	non-mosaic	16	100	1	10	1	10	986	158	1489	563	2400	196	261
88341	36391	Canada	North America	2012	59	39	67	78	148	153	65	7363	645	non-mosaic	16	2	1	10	1	10	115	158	3957	563	6360	196	261
88354	37094	Canada	North America	2013	59	39	67	78	148	153	65	7363	645	non-mosaic	16	2	1	10	1	10	115	158	5942	563	10128	196	261
88369	37748	Canada	North America	2014	59	39	67	78	148	153	65	7363	645	non-mosaic	16	2	1	10	1	10	115	158	5942	563	10128	196	261
88370	37750	Canada	North America	2014	59	39	67	78	148	153	65	7363	645	non-mosaic	16	2	1	10	1	10	115	158	5942	563	10128	196	261
88788	EXNG1052	Australia	Oceania	2017	59	39	67	78	148	153	65	7363	166	non-mosaic	203	100	100	1	1	100	1245		4782	1330	18030	521	829
88856	WHO K	Japan	Asia	2003	59	39	67	78	148	153	65	7363	14	mosaic 10	19	100	2	5	1	8	4	348	917	10	1424	8	8
88864	WHO W	China	Asia	2007	59	39	67	78	148	153	65	7363	14	mosaic 10	19	100	2	5	1	8	4	348	566	10	835	8	8
88865	WHO X	Japan	Asia	2009	59	39	67	78	148	153	65	7363	545	mosaic 75	1	100	2	5	1	8	226	348	2594	10	4220	8	8
88867	WHO Z	Australia	Oceania	2013	59	39	67	78	148	153	65	7363	1551	mosaic 64	51	100	2	5	1	8	227	348	1059	10	4015	8	8
94997	HI048	Japan	Asia	2014	59	39	67	78	148	153	65	7363	1822	non-mosaic	33	100	2	5	1	100	3209	348	6210	10	10611	8	8
106188	WHOKpilD2	UK	Europe	2021	59	39	67	78	148	153	65	7363	14	mosaic 10	19	100	2	5	1	8	4	348	917	10	1424	8	8
106193	WHOKpConj32	UK	Europe	2021	59	39	67	78	148	153	65	7363	14	mosaic 10	19	100	2	5	1	8	4	348	917	10	1424	8	8
106195	WHOKpilD1	UK	Europe	2021	59	39	67	78	148	153	65	7363	14	mosaic 10	19	100	2	5	1	8	4	348	917	10	1424	8	8
106327	MDB367	Singapore	Asia	2019	59	39	67	78	148	153	65	7363	14	mosaic 10	33	100	2	5	1	31	3259	348	11475	10	19751	8	8
106650	ERR3577295	UK	Europe	2014	59	39	67	78	148	153	65	7363	645	non-mosaic	16	100	1	10	1	10	158	158	1489	563	2400	196	261
106659	ERR3577306	UK	Europe	2014	59	39	67	78	148	153	65	7363	645	non-mosaic	16	100	1	10	1	10	158	158	4854	563	8153	196	261
106688	ERR3577337	UK	Europe	2013	59	39	67	78	148	153	65	7363	645	non-mosaic	16	100	1	10	1	10	158	158	3957	563	6360	196	261
106689	ERR3577338	UK	Europe	2013	59	39	67	78	148	153	65	7363	645	non-mosaic	16	100	1	10	1	1	419	158	5945	563	10149	196	261
106703	ERR3577353	UK	Europe	2013	59	39	67	78	148	153	65	7363	645	non-mosaic	16	100	1	10	1	10	158	158	3957	563	6360	196	261
106722	ERR3577373	UK	Europe	2015	59	39	67	78	148	153	65	7363	645	non-mosaic	16	100	1	10	1	10	158	158	1489	563	2400	196	261
106739	ERR3577392	UK	Europe	2014	59	39	67	78	148	153	65	7363	645	non-mosaic	16	100	1	10	1	10	158	158	1489	563	2400	196	261
106759	ERR3577413	UK	Europe	2014	59	39	67	78	148	153	65	7363	645	non-mosaic	16	100	1	10	1	10	158	158	3957	563	6360	196	261
106781	ERR3577438	UK	Europe	2014	59	39	67	78	148	153	65	7363	645	non-mosaic	16	100	1	10	1	10	158	158	1489	1980	11492	196	261
106873	ERR3577537	UK	Europe	2015	59	39	67	78	148	153	65	7363	645	non-mosaic	16	100	1	10	1	10	158	158	3957	563	6360	196	261
106913	ERR3577579	UK	Europe	2014	59	39	67	78	148	153	65	7363	645	non-mosaic	16	100	1	10	1	1	419	158	5945	563	10149	196	261
106935	ERR3577601	UK	Europe	2014	59	39	67	78	148	153	65	7363	645	non-mosaic	16	100	1	45	1	10	933	158	4786	563	8030	196	261
106951	ERR3577620	UK	Europe	2014	59	39	67	78	148	153	65	7363	645	non-mosaic	16	100	1	10	1	1	419	158	5945	563	10149	196	261
106968	ERR3577638	UK	Europe	2015	59	39	67	78	148	153	65	7363	645	non-mosaic	16	100	1	10	1	10	158	158	3957	563	6360	196	261
107011	ERR3577682	UK	Europe	2013	59	39	67	78	148	153	65	7363	645	non-mosaic	16	100	1	45	1	10	933	158	1489	563	2400	196	261
107024	ERR3577695	UK	Europe	2013	59	39	67	78	148	153	65	7363	645	non-mosaic	16	100	1	10	1	1	419	158	5945	563	10149	196	261
107057	ERR3577731	UK	Europe	2015	59	39	67	78	148	153	65	7363	645	non-mosaic	16	100	1	3	1	10	3696	158	3957	563	6360	196	261
107071	ERR3577745	UK	Europe	2013	59	39	67	78	148	153	65	7363	645	non-mosaic	16	100	1	10	1	10	158	158	3957	563	6360	196	261
107077	ERR3577754	UK	Europe	2013	59	39	67	78	148	153	65	7363	645	non-mosaic	16	100	1	10	1	10	158	158	7109	563	12155	196	261
107078	ERR3577755	UK	Europe	2013	59	39	67	78	148	153	65	7363	645	non-mosaic	16	100	1	10	1	1	419	158	5945	563	10149	196	261
107082	ERR3577760	UK	Europe	2013	59	39	67	78	148	153	65	7363	645	non-mosaic	16	100	1	10	1	10	158	158	3957	563	6360	196	261
107085	ERR3577763	UK	Europe	2013	59	39	67	78	148	153	65	7363	645	non-mosaic	16	100	1	10	1	10	158	158	3957	563	6360	196	261
107094	ERR3577772	UK	Europe	2013	59	39	67	78	148	153	65	7363	645	non-mosaic	16	100	1	10	1	1	419	158	5945	563	10149	196	261
107095	ERR3577773	UK	Europe	2013	59	39	67	78	148	153	65	7363	645	non-mosaic	16	100	1	10	1	10	158	158	4786	563	8030	196	261
107098	ERR3577776	UK	Europe	2013	59	39	67	78	148	153	65	7363	645	non-mosaic	16	100	1	10	1	1	419	158	5945	563	10149	196	261
107106	ERR3577786	UK	Europe	2013	59	39	67	78	148	153	65	7363	645	non-mosaic	16	100	1	10	1	1	419	158	5945	563	10149	196	261
107108	ERR3577788	UK	Europe	2013	59	39	67	78	148	153	65	7363	645	non-mosaic	16	100	1	10	1	1	419	158	5945	563	10149	196	261
107116	ERR3577796	UK	Europe	2013	59	39	67	78	148	153	65	7363	645	non-mosaic	16	100	1	10	1	1	419	158	5945	563	10149	196	261
107117	ERR3577797	UK	Europe	2013	59	39	67	78	148	153	65	7363	645	non-mosaic	16	100	1	10	1	10	158	158	1489	563	2400	196	261
107119	ERR3577799	UK	Europe	2013	59	39	67	78	148	153	65	7363	645	non-mosaic	16	100	1	10	1	10	158	158	1489	563	2400	196	261
107121	ERR3577801	UK	Europe	2013	59	39	67	78	148	153	65	7363	645	non-mosaic	16	100	1	45	1	10	933	158	1489	563	2400	196	261
107122	ERR3577802	UK	Europe	2013	59	39	67	78	148	153	65	7363	645	non-mosaic	16	100	1	10	1	10	158	158	3957	563	6360	196	261
107174	ERR3577859	UK	Europe	2013	59	39	67	78	148	153	65	7363	645	non-mosaic	16	100	1	10	1	10	158	158	1489	563	2400	196	261
107175	ERR3577860	UK	Europe	2013	59	39	67	78	148	153	65	7363	645	non-mosaic	16	100	1	10	1	10	158	158	1489	563	2400	196	261
107182	ERR3577868	UK	Europe	2013	59	39	67	78	148	153	65	7363	645	non-mosaic	16	100	1	10	1	10	158	158	1489	563	2400	196	261
107204	ERR3577891	UK	Europe	2013	59	39	67	78	148	153	65	7363	645	non-mosaic	16	100	1	10	1	1	419	158	4568	563	8638	196	261
107210	ERR3577901	UK	Europe	2013	59	39	67	78	148	153	65	7363	645	non-mosaic	16	100	1	10	1	1	419	158	4568	563	8638	196	261
107213	ERR3577904	UK	Europe	2013	59	39	67	78	148	153	65	7363	645	non-mosaic	16	100	1	10	1	10	158	158	3957	563	6360	196	261
107232	ERR3577923	UK	Europe	2014	59	39	67	78	148	153	65	7363	645	non-mosaic	16	100	1	10	1	10	158	158	1489	1980	11492	196	261
107233	ERR3577924	UK	Europe	2014	59	39	67	78	148	153	65	7363	645	non-mosaic	16	100	1	10	1	10	158	158	1489	1980	11492	196	261
107235	ERR3577926	UK	Europe	2014	59	39	67	78	148	153	65	7363	645	non-mosaic	16	100	1	10	1	10	158	158	1489	1980	11492	196	261
107236	ERR3577927	UK	Europe	2014	59	39	67	78	148	153	65	7363	645	non-mosaic	16	100	1	10	1	10	158	158	1489	1980	11492	196	261
107237	ERR3577928	UK	Europe	2014	59	39	67	78	148	153	65	7363	645	non-mosaic	16	100	1	10	1	10	158	158	7792	1980	19151	196	261
107258	ERR3577961	UK	Europe	2016	59	39	67	78	148	153	65	7363	645	non-mosaic	16	100	1	45	1	10	933	158	1489	563	2400	196	261
107270	ERR3577973	UK	Europe	2016	59	39	67	78	148	153	65	7363	645	non-mosaic	16	100	1	10	1	1	419	158	5945	563	10149	196	261
107314	ERR3578019	UK	Europe	2016	59	39	67	78	148	153	65	7363	645	non-mosaic	16	100	1	10	1	10	158	158	8062	563	13976	196	261
107379	ERR3578088	UK	Europe	2016	59	39	67	78	148	153	65	7363	645	non-mosaic	16	100	1	10	1	10	158	158	1489	563	2400	196	261
107389	ERR3578099	UK	Europe	2016	59	39	67	78	148	153	65	7363	645	non-mosaic	16	100	1	45	1	10	933	158	1489	563	2400	196	261
107392	ERR3578103	UK	Europe	2016	59	39	67	78	148	153	65	7363	645	non-mosaic	16	100	1	45	1	10	933	158	1489	563	2400	196	261
107405	ERR3578116	UK	Europe	2016	59	39	67	78	148	153	65	7363	645	non-mosaic	16	100	1	10	1	10	158	158	6912	563	11800	196	261
107411	ERR3578122	UK	Europe	2016	59	39	67	78	148	153	65	7363	294	non-mosaic	49	100	7	20	100	13	801		90	884	8058	293	444
107430	ERR3578148	UK	Europe	2016	59	39	67	78	148	153	65	7363	645	non-mosaic	16	100	1	10	1	10	158	158	5475	563	9184	196	261
107449	ERR3578168	UK	Europe	2016	59	39	67	78	148	153	65	7363	645	non-mosaic	16	100	1	10	1	10	158	158	1489	563	2400	196	261
107478	ERR3578206	UK	Europe	2013	59	39	67	78	148	153	65	7363	645	non-mosaic	16	100	1	10	1	1	419	158	5945	563	10149	196	261
107485	ERR3578214	UK	Europe	2013	59	39	67	78	148	153	65	7363	645	non-mosaic	16	100	1	10	1	1	419	158	5945	563	10149	196	261
107506	ERR3578790	UK	Europe	2015	59	39	67	78	148	153	65	7363	645	non-mosaic	16	100	1	10	1	10	158	158	3957	563	6360	196	261
107543	ERR3578827	UK	Europe	2014	59	39	67	78	148	153	65	7363	645	non-mosaic	16	100	1	10	1	1	419	158	4568	563	8638	196	261
107551	ERR3578836	UK	Europe	2014	59	39	67	78	148	153	65	7363	645	non-mosaic	16	100	1	10	1	1	419	158	5945	563	10149	196	261
107592	ERR3578877	UK	Europe	2013	59	39	67	78	148	153	65	7363	645	non-mosaic	16	100	1	45	1	10	933	158	1489	563	2400	196	261
107597	ERR3578882	UK	Europe	2013	59	39	67	78	148	153	65	7363	645	non-mosaic	16	100	1	10	1	10	158	158	4786	563	8030	196	261
107605	ERR3578890	UK	Europe	2013	59	39	67	78	148	153	65	7363	645	non-mosaic	16	100	1	10	1	10	158	158	1489	563	2400	196	261
107607	ERR3578895	UK	Europe	2013	59	39	67	78	148	153	65	7363	645	non-mosaic	16	100	1	10	1	10	158	158	4786	563	8030	196	261
107617	ERR3578907	UK	Europe	2013	59	39	67	78	148	153	65	7363	645	non-mosaic	16	100	1	10	1	1	419	158	5945	563	10149	196	261
107622	ERR3578912	UK	Europe	2013	59	39	67	78	148	153	65	7363	645	non-mosaic	16	100	1	10	1	1	419	158	5945	563	10149	196	261
107634	ERR3578925	UK	Europe	2013	59	39	67	78	148	153	65	7363	645	non-mosaic	16	100	1	10	1	10	158	158	3957	563	6360	196	261
107642	ERR3578934	UK	Europe	2013	59	39	67	78	148	153	65	7363	645	non-mosaic	16	100	1	45	1	10	933	158	1489	563	2400	196	261
107643	ERR3578935	UK	Europe	2013	59	39	67	78	148	153	65	7363	645	non-mosaic	16	100	1	10	1	1	419	158	5945	563	10149	196	261
107657	ERR3578950	UK	Europe	2014	59	39	67	78	148	153	65	7363	645	non-mosaic	16	100	1	10	1	10	158	158	1489	563	2400	196	261
107661	ERR3578954	UK	Europe	2014	59	39	67	78	148	153	65	7363	645	non-mosaic	16	100	1	10	1	10	158	158	1489	563	2400	196	261
107682	ERR3578980	UK	Europe	2014	59	39	67	78	148	153	65	7363	645	non-mosaic	16	100	1	10	1	10	158	158	3957	563	6360	196	261
107689	ERR3578988	UK	Europe	2014	59	39	67	78	148	153	65	7363	645	non-mosaic	16	100	1	10	1	10	158	158	1489	563	2400	196	261
107708	ERR3579007	UK	Europe	2015	59	39	67	78	148	153	65	7363	645	non-mosaic	16	100	1	10	1	1	419	158	5945	563	10149	196	261
107711	ERR3579010	UK	Europe	2015	59	39	67	78	148	153	65	7363	645	non-mosaic	16	100	1	10	1	3	480	158	5698	1746	9663	196	261
107712	ERR3579011	UK	Europe	2015	59	39	67	78	148	153	65	7363	645	non-mosaic	16	100	1	10	1	10	158	158	3957	1634	13069	196	261
107737	ERR3579036	UK	Europe	2014	59	39	67	78	148	153	65	7363	645	non-mosaic	16	100	1	10	1	10	158	158	7792	1980	19151	196	261
107751	ERR3579055	UK	Europe	2014	59	39	67	78	148	153	65	7363	645	non-mosaic	16	100	1	10	1	10	158	158	1489	563	2400	196	261
107758	ERR3579062	UK	Europe	2014	59	39	67	78	148	153	65	7363	645	non-mosaic	16	100	1	10	1	10	158	158	1489	563	2400	196	261
107824	ERR3579138	UK	Europe	2015	59	39	67	78	148	153	65	7363	645	non-mosaic	16	100	1	10	1	10	158	158	6393	563	10947	196	261
107832	ERR3579146	UK	Europe	2015	59	39	67	78	148	153	65	7363	645	non-mosaic	16	100	1	10	1	10	158	158	1489	563	2400	196	261
107851	ERR1448255	Australia	Oceania	2013	59	39	67	78	148	153	65	7363	1551	mosaic 64	51	100	2	5	1	8	227	348	1059	10	4015	8	8
107919	GCWGS-0802	USA	North America	2014	59	39	67	78	148	153	65	7363	645	non-mosaic	16	100	1	10	1	10	158	158	1489	563	2400	196	261
107920	GCWGS-0804	USA	North America	2014	59	39	67	78	148	153	65	7363	645	non-mosaic	16	100	1	10	1	3	480	158	28	563	8419	196	261
107927	GCWGS-0920	USA	North America	2016	59	39	67	78	148	153	65	7363	645	non-mosaic	16	100	1	10	1	10	158	158	1489	563	2400	196	261
107929	GCWGS-0925	USA	North America	2016	59	39	67	78	148	153	65	7363	645	non-mosaic	16	100	1	10	1	10	158	158	1489	563	2400	196	261
107931	GCWGS-0931	USA	North America	2014	59	39	67	78	148	153	65	7363	645	non-mosaic	16	100	1	10	1	11	165	158	908	563	7574	196	261
107935	GCWGS-0950	USA	North America	2016	59	39	67	78	148	153	65	7363	645	non-mosaic	16	100	1	10	1	11	165	158	2237	18	17919	196	261
107939	GCWGS-0974	USA	North America	2015	59	39	67	78	148	153	65	7363	645	non-mosaic	16	100	1	10	1	10	158	158	4786	563	8030	196	261
107942	GCWGS-1101	USA	North America	2015	59	39	67	78	148	153	65	7363	645	non-mosaic	16	100	1	10	1	10	158	158	1489	563	2400	196	261
107943	GCWGS-1107	USA	North America	2016	59	39	67	78	148	153	65	7363	645	non-mosaic	16	100	1	10	1	10	158	158	10277	563	17642	196	261
107948	GCWGS-1153	USA	North America	2016	59	39	67	78	148	153	65	7363	645	non-mosaic	16	100	1	10	1	11	165	158	908	563	7574	196	261
107961	GCWGS-1905	USA	North America	2017	59	39	67	78	148	153	65	7363	645	non-mosaic	16	100	1	10	1	10	158	158	3957	563	6360	196	261
107995	GCWGS-9882	USA	North America	2019	59	39	67	78	148	153	65	7363	645	non-mosaic	373	100	1	10	1	10	3331	158	3942	563	8115	196	261
108511	Arg-6747	Argentina	South America	2013	59	39	67	78	148	153	65	7363	14	mosaic 10	19	100	2	5	1	8	4	348	917	10	1424	8	8
108707	NGPT07042	Portugal	Europe	2007	59	39	67	78	148	153	65	7363	23	non-mosaic	19	100	1	18	100	8	186		2174	21	3631	416	660
108850	NGPT12021	Portugal	Europe	2012	59	39	67	78	148	153	65	7363	645	non-mosaic	16	100	1	10	1	10	158	158	1489	563	2400	196	261
108863	NGPT12063	Portugal	Europe	2012	59	39	67	78	148	153	65	7363	645	non-mosaic	16	100	1	10	1	10	158	158	1489	563	2400	196	261
108872	NGPT12095	Portugal	Europe	2012	59	39	67	78	148	153	65	7363	645	non-mosaic	16	100	1	10	1	10	158	158	4854	563	8153	196	261
108874	NGPT12101	Portugal	Europe	2012	59	39	67	78	148	153	65	7363	645	non-mosaic	16	100	1	10	1	10	158	158	1489	563	2400	196	261
108875	NGPT12103	Portugal	Europe	2012	59	39	67	78	148	153	65	7363	645	non-mosaic	16	100	1	10	1	10	158	158	1489	563	2400	196	261
108902	NGPT14146	Portugal	Europe	2014	59	39	67	78	148	153	65	7363	645	non-mosaic	16	100	1	10	1	10	158	158	1489	563	2400	196	261
108935	NGPT15178	Portugal	Europe	2015	59	39	67	78	148	153	65	7363	645	non-mosaic	16	2	1	10	1	10	115	158	3469	563	9873	196	261
108962	NGPT16200	Portugal	Europe	2016	59	39	67	78	148	153	65	7363	645	non-mosaic	16	100	1	45	1	10	933	158	1489	563	2400	196	261
109025	NGPT17403	Portugal	Europe	2017	59	39	67	78	148	153	65	7363	645	non-mosaic	16	100	1	10	1	10	158	158	5475	563	9184	196	261
109049	NGPT17441	Portugal	Europe	2017	59	39	67	78	148	153	65	7363	645	non-mosaic	16	100	1	10	1	10	158	158	10599	563	18201	196	261
109053	NGPT17449	Portugal	Europe	2017	59	39	67	78	148	153	65	7363	645	non-mosaic	16	100	1	10	1	100	931	158	2	563	15940	196	261
109063	NGPT17462	Portugal	Europe	2017	59	39	67	78	148	153	65	7363	645	non-mosaic	16	100	1	10	1	100	931	158	2	2793	18211	196	261
109064	NGPT17463	Portugal	Europe	2017	59	39	67	78	148	153	65	7363	645	non-mosaic	16	100	1	45	1	10	933	158	1489	563	2400	196	261
109090	NGPT17508	Portugal	Europe	2017	59	39	67	78	148	153	65	7363	645	non-mosaic	16	100	1	10	1	10	158	158	5475	563	9184	196	261
109256	ERR1204784	USA	North America	2014	59	39	67	78	148	153	65	7363	645	non-mosaic	16	100	1	10	1	11	165	158	908	563	7574	196	261
109257	ERR2631752	USA	North America	2013	59	39	67	78	148	153	65	7363	645	non-mosaic	16	100	1	10	1	11	165	158	908	563	7574	196	261
109258	ERR3201241	USA	North America	2012	59	39	67	78	148	153	65	7363	645	non-mosaic	16	100	1	10	1	11	165	158	908	563	7574	196	261
109259	ERR2631907	USA	North America	2013	59	39	67	78	148	153	65	7363	645	non-mosaic	16	100	1	10	1	11	165	158	908	563	7574	196	261
109260	ERR2631894	USA	North America	2013	59	39	67	78	148	153	65	7363	645	non-mosaic	16	100	1	10	1	11	165	158	908	563	7574	196	261
109261	ERR2631911	USA	North America	2013	59	39	67	78	148	153	65	7363	645	non-mosaic	16	100	1	10	1	11	165	158	908	563	7574	196	261
109262	ERR2631743	USA	North America	2013	59	39	67	78	148	153	65	7363	645	non-mosaic	16	100	1	10	1	11	165	158	908	563	7574	196	261
109313	ERR3200970	USA	North America	2012	59	39	67	78	148	153	65	7363	645	non-mosaic	16	100	1	10	1	10	158	158	1489	563	2400	196	261
109314	ERR3200957	USA	North America	2012	59	39	67	78	148	153	65	7363	645	non-mosaic	16	100	1	10	1	10	158	158	1489	563	2400	196	261
109315	ERR3201254	USA	North America	2012	59	39	67	78	148	153	65	7363	645	non-mosaic	16	100	1	10	1	10	158	158	1489	563	2400	196	261
109316	ERR3201335	USA	North America	2012	59	39	67	78	148	153	65	7363	645	non-mosaic	16	100	1	10	1	10	158	158	1489	208	9173	196	261
109317	ERR3201193	USA	North America	2012	59	39	67	78	148	153	65	7363	645	non-mosaic	16	100	1	10	1	10	158	158	1489	563	2400	196	261
109542	ERR2631772	USA	North America	2013	59	39	67	78	148	153	65	7363	645	non-mosaic	16	100	1	10	1	10	158	158	1489	563	2400	196	261
109544	ERR3201307	USA	North America	2012	59	39	67	78	148	153	65	7363	645	non-mosaic	16	100	1	10	1	10	158	158	1489	563	2400	196	261
109545	ERR3201089	USA	North America	2013	59	39	67	78	148	153	65	7363	645	non-mosaic	16	100	1	10	1	10	158	158	1489	563	2400	196	261
109546	ERR3201220	USA	North America	2012	59	39	67	78	148	153	65	7363	645	non-mosaic	16	100	1	10	1	10	158	158	1489	563	2400	196	261
109547	ERR3200961	USA	North America	2012	59	39	67	78	148	153	65	7363	645	non-mosaic	16	100	1	10	1	10	158	158	3469	563	9873	196	261
109548	ERR1204782	USA	North America	2014	59	39	67	78	148	153	65	7363	645	non-mosaic	16	100	1	10	1	10	158	158	3957	563	6360	196	261
109549	ERR2631923	USA	North America	2014	59	39	67	78	148	153	65	7363	645	non-mosaic	16	100	1	10	1	10	158	158	3957	563	6360	196	261
109552	ERR3201204	USA	North America	2012	59	39	67	78	148	153	65	7363	645	non-mosaic	16	100	1	10	1	11	165	158	908	563	7574	196	261
109553	ERR1204806	USA	North America	2012	59	39	67	78	148	153	65	7363	645	non-mosaic	16	100	1	10	1	11	165	158	908	563	7574	196	261
109554	ERR2631932	USA	North America	2013	59	39	67	78	148	153	65	7363	645	non-mosaic	16	100	1	10	1	10	158	158	1489	563	2400	196	261
109555	ERR2631991	USA	North America	2013	59	39	67	78	148	153	65	7363	645	non-mosaic	16	100	1	10	1	10	158	158	1489	563	2400	196	261
109556	ERR3200896	USA	North America	2013	59	39	67	78	148	153	65	7363	645	non-mosaic	16	100	1	10	1	1	419	158	30	563	14803	196	261
109557	ERR3201352	USA	North America	2013	59	39	67	78	148	153	65	7363	645	non-mosaic	16	100	1	10	1	1	419	158	30	563	14803	196	261
109558	ERR3201146	USA	North America	2012	59	39	67	78	148	153	65	7363	645	non-mosaic	16	100	1	10	1	10	158	158	1489	563	2400	196	261
109559	ERR3200847	USA	North America	2013	59	39	67	78	148	153	65	7363	645	non-mosaic	16	100	1	10	1	10	158	158	1489	563	2400	196	261
109726	ERR3200863	USA	North America	2012	59	39	67	78	148	153	65	7363	645	non-mosaic	16	100	1	10	1	10	158	158	1489	563	2400	196	261
109727	ERR2632012	USA	North America	2013	59	39	67	78	148	153	65	7363	645	non-mosaic	16	100	1	10	1	10	158	158	1489	563	2400	196	261
109728	ERR2631920	USA	North America	2013	59	39	67	78	148	153	65	7363	645	non-mosaic	16	100	1	10	1	10	158	158	3957	563	6360	196	261
109729	ERR2631760	USA	North America	2013	59	39	67	78	148	153	65	7363	645	non-mosaic	16	100	1	10	1	10	158	158	4396	563	7345	196	261
109733	ERR2631871	USA	North America	2015	59	39	67	78	148	153	65	7363	645	non-mosaic	16	100	1	10	1	1	419	158	1142	563	12001	196	261
109734	ERR2631841	USA	North America	2012	59	39	67	78	148	153	65	7363	645	non-mosaic	16	100	1	10	1	10	158	158	1489	563	2400	196	261
109735	ERR3201174	USA	North America	2012	59	39	67	78	148	153	65	7363	645	non-mosaic	16	100	1	10	1	10	158	158	1489	563	2400	196	261
109736	ERR2631958	USA	North America	2013	59	39	67	78	148	153	65	7363	645	non-mosaic	16	100	1	10	1	10	158	158	1489	563	2400	196	261
109737	ERR2631950	USA	North America	2013	59	39	67	78	148	153	65	7363	645	non-mosaic	16	100	1	45	1	10	933	158	1489	563	2400	196	261
109739	ERR2631771	USA	North America	2013	59	39	67	78	148	153	65	7363	645	non-mosaic	16	100	1	10	1	10	158	158	1489	563	2400	196	261
109740	ERR3201354	USA	North America	2013	59	39	67	78	148	153	65	7363	645	non-mosaic	16	100	1	10	1	10	158	158	1489	563	2400	196	261
109741	ERR2631986	USA	North America	2014	59	39	67	78	148	153	65	7363	645	non-mosaic	16	100	1	10	1	10	158	158	4854	563	8153	196	261
109743	ERR1204804	USA	North America	2012	59	39	67	78	148	153	65	7363	645	non-mosaic	16	100	1	10	1	10	158	158	1489	563	2400	196	261
109745	ERR3201297	USA	North America	2012	59	39	67	78	148	153	65	7363	645	non-mosaic	16	100	1	10	1	10	158	158	1489	563	2400	196	261
109746	ERR2631969	USA	North America	2013	59	39	67	78	148	153	65	7363	645	non-mosaic	16	100	1	10	1	11	165	158	908	563	7574	196	261
109747	ERR3201039	USA	North America	2012	59	39	67	78	148	153	65	7363	645	non-mosaic	16	100	1	10	1	10	158	158	1489	563	2400	196	261
109749	ERR2631881	USA	North America	2013	59	39	67	78	148	153	65	7363	645	non-mosaic	16	100	1	10	1	11	165	158	908	563	7574	196	261
109750	ERR3201076	USA	North America	2013	59	39	67	78	148	153	65	7363	645	non-mosaic	16	100	1	10	1	10	158	158	3957	563	6360	196	261
109751	ERR2631874	USA	North America	2013	59	39	67	78	148	153	65	7363	645	non-mosaic	16	100	1	45	1	10	933	158	1489	563	2400	196	261
109752	ERR2631786	USA	North America	2012	59	39	67	78	148	153	65	7363	645	non-mosaic	16	100	1	10	1	10	158	158	7797	563	13479	196	261
109755	ERR2631906	USA	North America	2013	59	39	67	78	148	153	65	7363	645	non-mosaic	16	100	1	10	1	10	158	158	1489	563	2400	196	261
111484	GCWGS-11164	USA	North America	2019	59	39	67	78	148	153	65	7363	645	non-mosaic	16	100	1	10	1	11	165	158	11577	563	19934	196	261
111501	GCWGS-11355	USA	North America	2019	59	39	67	78	148	153	65	7363	645	non-mosaic	16	100	1	10	1	10	158	158	11706	563	20040	196	261
111632	GCWGS-7707	USA	North America	2019	59	39	67	78	148	153	65	7363	645	non-mosaic	16	100	1	10	1	35	3157	158	11797	563	20150	196	261
111653	GCWGS-8288	USA	North America	2019	59	39	67	78	148	153	65	7363	645	non-mosaic	16	100	1	10	1	35	3157	158	11814	563	20170	196	261
111694	GCWGS-9664	USA	North America	2019	59	39	67	78	148	153	65	7363	645	non-mosaic	16	100	1	10	1	10	158	158	11621	2666	20010	196	903
115854	NGSJH17	Ireland	Europe	2014	59	39	67	78	148	153	65	7363	645	non-mosaic	16	100	1	10	1	10	158	158	3942	563	8115	196	261
115888	GCWGS-10314	USA	North America	2019	59	39	67	78	148	153	65	7363	645	non-mosaic	16	100	1	10	1	1	419	158	10761	2666	20459	196	903
115961	GCWGS-12028	USA	North America	2019	59	39	67	78	148	153	65	7363	645	non-mosaic	16	100	1	10	1	3	480	158	11639	33	20208	196	903
116155	GCWGS-9668	USA	North America	2019	59	39	67	78	148	153	65	7363	645	non-mosaic	16	100	1	10	1	100	931	158	18	2666	20643	196	903
116156	GCWGS-9670	USA	North America	2019	59	39	67	78	148	153	65	7363	645	non-mosaic	16	100	1	10	1	3	480	158	11639	33	20208	196	903
116303	231_18	Germany	Europe	2018	59	39	67	78	148	153	65	7363	645	non-mosaic	373	100	1	10	1	10	3331	158	3942	563	8115	196	261
116311	258_18	Germany	Europe	2018	59	39	67	78	148	153	65	7363	645	non-mosaic	16	100	1	10	1	10	158	158	5475	563	9184	196	261
116319	285_18	Germany	Europe	2018	59	39	67	78	148	153	65	7363	645	non-mosaic	16	100	1	10	1	10	158	158	1489	563	2400	196	261
116320	289_18	Germany	Europe	2018	59	39	67	78	148	153	65	7363	645	non-mosaic	16	100	1	10	1	10	158	158	1489	563	2400	196	261
116338	340_18	Germany	Europe	2018	59	39	67	78	148	153	65	7363	645	non-mosaic	16	100	1	10	1	10	158	158	3957	563	6360	196	261
116347	362_18	Germany	Europe	2018	59	39	67	78	148	153	65	7363	645	non-mosaic	16	100	1	10	1	10	158	158	1489	563	2400	196	261
116348	364_18	Germany	Europe	2018	59	39	67	78	148	153	65	7363	645	non-mosaic	16	100	1	10	1	10	158	158	1489	563	2400	196	261
116351	371_18	Germany	Europe	2018	59	39	67	78	148	153	65	7363	645	non-mosaic	16	100	1	10	1	10	158	158	1489	563	2400	196	261
116352	372_18	Germany	Europe	2018	59	39	67	78	148	153	65	7363	645	non-mosaic	16	100	1	10	1	10	158	158	5475	563	9184	196	261
116360	383_18	Germany	Europe	2018	59	39	67	78	148	153	65	7363	645	non-mosaic	16	100	1	10	1	10	158	158	1489	563	2400	196	261
116379	420_18	Germany	Europe	2018	59	39	67	78	148	153	65	7363	645	non-mosaic	16	100	1	10	1	10	158	158	1489	563	2400	196	261
116410	18AR1336	New Zealand	Oceania	2018	59	39	67	78	148	153	65	7363	645	non-mosaic	16	100	1	10	1	10	158	158	1489	563	2400	196	261
116442	18AR1442	New Zealand	Oceania	2018	59	39	67	78	148	153	65	7363	645	non-mosaic	16	100	1	10	1	10	158	158	1489	563	2400	196	261
116452	18AR1475	New Zealand	Oceania	2018	59	39	67	78	148	153	65	7363	645	non-mosaic	16	100	1	10	1	10	158	158	1489	563	2400	196	261
116463	18AR1487	New Zealand	Oceania	2018	59	39	67	78	148	153	65	7363	645	non-mosaic	16	100	1	10	1	1	419	158	1986	563	19313	196	261
116470	18AR1528	New Zealand	Oceania	2018	59	39	67	78	148	153	65	7363	645	non-mosaic	16	100	1	10	1	10	158	158	1489	563	2400	196	261
116475	18AR1545	New Zealand	Oceania	2018	59	39	67	78	148	153	65	7363	645	non-mosaic	16	100	1	10	1	10	158	158	1489	563	2400	196	261
116554	19AR0114	New Zealand	Oceania	2019	59	39	67	78	148	153	65	7363	645	non-mosaic	16	100	1	10	1	10	158	158	10171	563	17448	196	261
116558	19AR0118	New Zealand	Oceania	2019	59	39	67	78	148	153	65	7363	645	non-mosaic	16	100	1	10	1	10	158	158	1489	563	2400	196	261
116560	19AR0132	New Zealand	Oceania	2019	59	39	67	78	148	153	65	7363	645	non-mosaic	16	100	1	10	1	10	158	158	1489	563	2400	196	261
116564	19AR0153	New Zealand	Oceania	2019	59	39	67	78	148	153	65	7363	645	non-mosaic	16	100	1	10	1	10	158	158	1489	563	2400	196	261
116565	19AR0154	New Zealand	Oceania	2019	59	39	67	78	148	153	65	7363	645	non-mosaic	16	100	1	10	1	10	158	158	1489	563	2400	196	261
116581	19AR0174	New Zealand	Oceania	2019	59	39	67	78	148	153	65	7363	645	non-mosaic	16	100	1	10	1	10	158	158	3942	563	8115	196	261
116582	19AR0175	New Zealand	Oceania	2019	59	39	67	78	148	153	65	7363	645	non-mosaic	16	100	1	10	1	10	158	158	1489	563	2400	196	261
116586	19AR0187	New Zealand	Oceania	2019	59	39	67	78	148	153	65	7363	645	non-mosaic	16	100	1	10	1	10	158	158	1489	563	2400	196	261
116595	19AR0214	New Zealand	Oceania	2019	59	39	67	78	148	153	65	7363	645	non-mosaic	16	100	1	10	1	10	158	158	1489	563	2400	196	261
116866	19AR0294	New Zealand	Oceania	2019	59	39	67	78	148	153	65	7363	645	non-mosaic	16	100	1	10	1	10	158	158	1489	563	2400	196	261
116882	19AR0322	New Zealand	Oceania	2019	59	39	67	78	148	153	65	7363	645	non-mosaic	16	100	1	45	1	10	933	158	5645	563	9510	196	261
116883	19AR0323	New Zealand	Oceania	2019	59	39	67	78	148	153	65	7363	645	non-mosaic	16	100	1	10	1	10	158	158	1489	563	2400	196	261
116892	19AR0361	New Zealand	Oceania	2019	59	39	67	78	148	153	65	7363	645	non-mosaic	16	100	1	10	1	10	158	158	3957	563	6360	196	261
116921	19AR0416	New Zealand	Oceania	2019	59	39	67	78	148	153	65	7363	645	non-mosaic	16	100	1	10	1	10	158	158	1489	563	2400	196	261
116929	19AR0450	New Zealand	Oceania	2019	59	39	67	78	148	153	65	7363	645	non-mosaic	16	100	1	10	1	10	158	158	1489	563	2400	196	261
116932	19AR0454	New Zealand	Oceania	2019	59	39	67	78	148	153	65	7363	645	non-mosaic	16	100	1	10	1	10	158	158	1489	563	2400	196	261
117543	NG20042303A	Cameroon	Africa	2020	59	39	67	78	148	153	65	7363	294	non-mosaic	49	100	7	183	1	13	4931		90	24	1856	41	378
117784	500047	Sweden	Europe	2016	59	39	67	78	148	153	65	7363	645	non-mosaic	16	100	1	10	1	10	158	158	1489	563	2400	196	261
117787	500069	Sweden	Europe	2016	59	39	67	78	148	153	65	7363	645	non-mosaic	16	100	1	10	1	10	158	158	4440	563	7437	196	261
117796	500182	Sweden	Europe	2016	59	39	67	78	148	153	65	7363	23	non-mosaic	89	100	7	4	100	13	714	426	90	2827	18669	239	332
117840	500589	Sweden	Europe	2016	59	39	67	78	148	153	65	7363	645	non-mosaic	16	100	1	45	1	100	1305	158	2613	321	18593	196	261
117843	500603	Sweden	Europe	2016	59	39	67	78	148	153	65	7363	645	non-mosaic	16	100	1	45	1	100	1305	158	2613	321	18593	196	261
117905	500662	Sweden	Europe	2016	59	39	67	78	148	153	65	7363	645	non-mosaic	16	100	1	10	1	10	158	158	2996	563	4943	196	261
117952	16-119	Sweden	Europe	2016	59	39	67	78	148	153	65	7363	645	non-mosaic	16	100	1	10	1	10	158	158	1489	29	8431	196	261
117956	16-124	Sweden	Europe	2016	59	39	67	78	148	153	65	7363	645	non-mosaic	16	100	1	10	1	10	158	158	9232	563	15844	196	261
117990	16-167	Sweden	Europe	2016	59	39	67	78	148	153	65	7363	14	mosaic 10	25	100	2	5	1	12	232	348	6668	10	11388	8	8
118022	16-194	Sweden	Europe	2016	59	39	67	78	148	153	65	7363	645	non-mosaic	16	100	1	10	1	10	158	158	1489	27	10634	196	261
118023	16-195	Sweden	Europe	2016	59	39	67	78	148	153	65	7363	645	non-mosaic	16	100	1	10	1	1	419	158	1142	563	12001	196	261
118027	16-199	Sweden	Europe	2016	59	39	67	78	148	153	65	7363	14	mosaic 10	33	100	2	5	1	37	710	348	9122	10	18566	8	8
118041	16-213	Sweden	Europe	2016	59	39	67	78	148	153	65	7363	645	non-mosaic	16	100	1	10	1	1	419	158	1142	563	12001	196	261
118067	16-245	Sweden	Europe	2016	59	39	67	78	148	153	65	7363	645	non-mosaic	16	100	1	10	1	10	158	158	1489	27	10634	196	261
118078	16-256	Sweden	Europe	2016	59	39	67	78	148	153	65	7363	645	non-mosaic	16	100	1	10	1	10	158	158	9232	563	15844	196	261
118080	16-259	Sweden	Europe	2016	59	39	67	78	148	153	65	7363	645	non-mosaic	16	100	1	10	1	1	419	158	1142	563	12001	196	261
118085	16-265	Sweden	Europe	2016	59	39	67	78	148	153	65	7363	645	non-mosaic	16	100	1	10	1	10	158	158	9232	563	15844	196	261
118088	16-269	Sweden	Europe	2016	59	39	67	78	148	153	65	7363	645	non-mosaic	16	100	1	10	1	10	158	158	1489	563	2400	196	261
118123	16-297	Sweden	Europe	2016	59	39	67	78	148	153	65	7363	645	non-mosaic	16	100	1	10	1	10	158	158	1489	563	2400	196	261
118127	16-30	Sweden	Europe	2016	59	39	67	78	148	153	65	7363	14	mosaic 10	33	100	2	5	1	37	710	348	7595	10	13070	8	8
118144	16-322	Sweden	Europe	2016	59	39	67	78	148	153	65	7363	645	non-mosaic	16	100	1	10	1	10	158	158	5475	563	9184	196	261
118150	16-33	Sweden	Europe	2016	59	39	67	78	148	153	65	7363	645	non-mosaic	16	100	1	10	1	1	419	158	1142	563	12001	196	261
118164	16-347	Sweden	Europe	2016	59	39	67	78	148	153	65	7363	645	non-mosaic	16	100	1	10	1	1	419	158	1142	563	12001	196	261
118175	16-361	Sweden	Europe	2016	59	39	67	78	148	153	65	7363	14	mosaic 10	33	100	2	5	1	37	710	348	8022	10	13878	8	8
118194	16-381	Sweden	Europe	2016	59	39	67	78	148	153	65	7363	645	non-mosaic	16	100	1	10	1	10	158	158	5475	563	9184	196	261
118196	16-384	Sweden	Europe	2016	59	39	67	78	148	153	65	7363	645	non-mosaic	16	100	1	10	1	1	419	158	1142	563	12001	196	261
118205	16-395	Sweden	Europe	2016	59	39	67	78	148	153	65	7363	645	non-mosaic	16	100	1	10	1	10	158	158	10876	563	18740	196	261
118305	16-433	Sweden	Europe	2016	59	39	67	78	148	153	65	7363	14	mosaic 10	25	100	2	5	1	12	232	348	8020	10	13876	8	8
118361	16-496	Sweden	Europe	2016	59	39	67	78	148	153	65	7363	645	non-mosaic	16	100	1	45	1	10	933	158	3942	563	8115	196	261
118372	16-506	Sweden	Europe	2016	59	39	67	78	148	153	65	7363	645	non-mosaic	16	100	1	10	1	10	158	158	10877	563	18741	196	261
118374	16-508	Sweden	Europe	2016	59	39	67	78	148	153	65	7363	645	non-mosaic	16	100	1	10	1	10	158	158	5475	563	9184	196	261
118463	16-526	Sweden	Europe	2016	59	39	67	78	148	153	65	7363	645	non-mosaic	16	100	1	10	1	10	158	158	5475	563	9184	196	261
118473	16-543	Sweden	Europe	2016	59	39	67	78	148	153	65	7363	645	non-mosaic	16	100	1	10	1	10	158	158	5475	563	9184	196	261
118480	16-552	Sweden	Europe	2016	59	39	67	78	148	153	65	7363	645	non-mosaic	16	100	1	10	1	10	158	158	5475	563	9184	196	261
118484	16-557	Sweden	Europe	2016	59	39	67	78	148	153	65	7363	645	non-mosaic	16	100	1	10	1	1	419	158	1142	563	12001	196	261
118485	16-561	Sweden	Europe	2016	59	39	67	78	148	153	65	7363	645	non-mosaic	16	100	1	10	1	1	419	158	1142	563	12001	196	261
118487	16-563	Sweden	Europe	2016	59	39	67	78	148	153	65	7363	23	non-mosaic	89	100	7	4	100	100	719	427	8772	602	15675	239	332
118493	16-571	Sweden	Europe	2016	59	39	67	78	148	153	65	7363	645	non-mosaic	16	100	1	10	1	10	158	158	5475	563	9184	196	261
118515	16-597	Sweden	Europe	2016	59	39	67	78	148	153	65	7363	645	non-mosaic	16	100	1	10	1	10	158	158	5475	563	9184	196	261
118541	16-84	Sweden	Europe	2016	59	39	67	78	148	153	65	7363	294	non-mosaic	197	100	100	15	100	3	1269	42	121	165	2652	243	339
118557	16AM100098	Sweden	Europe	2016	59	39	67	78	148	153	65	7363	645	non-mosaic	16	100	1	10	1	1	419	158	1142	563	12001	196	261
118569	16AM100351	Sweden	Europe	2016	59	39	67	78	148	153	65	7363	645	non-mosaic	16	100	1	10	1	10	158	158	9232	563	15844	196	261
118580	16AM100545	Sweden	Europe	2016	59	39	67	78	148	153	65	7363	645	non-mosaic	16	100	1	10	1	10	158	158	10878	563	18738	196	261
118592	16AM100724	Sweden	Europe	2016	59	39	67	78	148	153	65	7363	645	non-mosaic	16	100	1	10	1	10	158	158	1489	29	8431	196	261
118598	16AM100838	Sweden	Europe	2016	59	39	67	78	148	153	65	7363	645	non-mosaic	16	100	1	10	1	10	158	158	10879	563	18739	196	261
118599	16AM100859	Sweden	Europe	2016	59	39	67	78	148	153	65	7363	645	non-mosaic	16	100	1	45	1	8	1351	158	8301	563	17442	196	261
118605	16AM101022	Sweden	Europe	2016	59	39	67	78	148	153	65	7363	645	non-mosaic	16	100	1	10	1	10	158	158	1489	29	8431	196	261
118606	16AM101026	Sweden	Europe	2016	59	39	67	78	148	153	65	7363	23	non-mosaic	89	100	7	4	100	13	714	426	90	4	340	239	332
118608	16AM101065	Sweden	Europe	2016	59	39	67	78	148	153	65	7363	645	non-mosaic	16	100	1	10	1	1	419	158	1142	563	12001	196	261
118625	16AM101441	Sweden	Europe	2016	59	39	67	78	148	153	65	7363	645	non-mosaic	16	100	1	45	1	10	933	158	1489	563	2400	196	261
118631	16AM101500	Sweden	Europe	2016	59	39	67	78	148	153	65	7363	645	non-mosaic	16	100	23	10	1	10	1352	158	6946	563	14804	196	261
118633	16AM101566	Sweden	Europe	2016	59	39	67	78	148	153	65	7363	645	non-mosaic	16	100	1	10	1	10	158	158	1489	29	8431	196	261
118635	16AM101589	Sweden	Europe	2016	59	39	67	78	148	153	65	7363	645	non-mosaic	16	100	1	10	1	10	158	158	1489	29	8431	196	261
118641	16AM101794	Sweden	Europe	2016	59	39	67	78	148	153	65	7363	645	non-mosaic	16	100	23	10	1	10	1352	158	6946	563	14804	196	261
118650	16AM102055	Sweden	Europe	2016	59	39	67	78	148	153	65	7363	645	non-mosaic	16	100	1	45	1	10	933	158	5029	563	8503	196	261
118654	16AM102099	Sweden	Europe	2016	59	39	67	78	148	153	65	7363	645	non-mosaic	16	100	1	45	1	10	933	158	5029	563	8503	196	261
118658	16AM102145	Sweden	Europe	2016	59	39	67	78	148	153	65	7363	645	non-mosaic	16	100	1	10	1	10	158	158	9232	563	15844	196	261
118663	16AM102245	Sweden	Europe	2016	59	39	67	78	148	153	65	7363	645	non-mosaic	16	100	1	10	1	10	158	158	1489	29	8431	196	261
118666	16AM102328	Sweden	Europe	2016	59	39	67	78	148	153	65	7363	645	non-mosaic	16	100	1	10	1	10	158	158	9232	563	15844	196	261
118673	16AM102503	Sweden	Europe	2016	59	39	67	78	148	153	65	7363	645	non-mosaic	16	100	1	10	1	10	158	158	1489	29	8431	196	261
118677	16AM102541	Sweden	Europe	2016	59	39	67	78	148	153	65	7363	645	non-mosaic	16	100	1	10	1	10	158	158	9232	563	15844	196	261
118680	16AM102570	Sweden	Europe	2016	59	39	67	78	148	153	65	7363	645	non-mosaic	16	100	1	10	1	1	419	158	1142	563	12001	196	261
118695	16AM103012	Sweden	Europe	2016	59	39	67	78	148	153	65	7363	645	non-mosaic	16	100	1	10	1	1	419	158	1142	563	12001	196	261
118697	16AM103052	Sweden	Europe	2016	59	39	67	78	148	153	65	7363	645	non-mosaic	16	100	1	10	1	10	158	158	9232	563	15844	196	261
118698	16AM103088	Sweden	Europe	2016	59	39	67	78	148	153	65	7363	645	non-mosaic	16	100	1	10	1	10	158	158	1489	29	8431	196	261
118725	16AM103726	Sweden	Europe	2016	59	39	67	78	148	153	65	7363	645	non-mosaic	16	100	1	10	1	11	165	158	908	563	7574	196	261
118753	16AM104183	Sweden	Europe	2016	59	39	67	78	148	153	65	7363	645	non-mosaic	16	100	1	10	1	1	419	158	1142	563	12001	196	261
118757	16AM104263	Sweden	Europe	2016	59	39	67	78	148	153	65	7363	645	non-mosaic	16	100	1	10	1	1	419	158	1142	563	12001	196	261
118762	16AM104345	Sweden	Europe	2016	59	39	67	78	148	153	65	7363	14	mosaic 10	33	100	2	5	1	37	710	348	9122	10	18566	8	8
118770	16AM104478	Sweden	Europe	2016	59	39	67	78	148	153	65	7363	645	non-mosaic	16	100	1	10	1	1	419	158	1142	563	12001	196	261
118774	16AM104511	Sweden	Europe	2016	59	39	67	78	148	153	65	7363	645	non-mosaic	16	100	1	10	1	1	419	158	1142	563	12001	196	261
118777	16AM104579	Sweden	Europe	2016	59	39	67	78	148	153	65	7363	645	non-mosaic	16	100	1	10	1	10	158	158	1489	29	8431	196	261
118782	16AM104717	Sweden	Europe	2016	59	39	67	78	148	153	65	7363	645	non-mosaic	16	100	1	10	1	1	419	158	1142	563	12001	196	261
118794	16AM105059	Sweden	Europe	2016	59	39	67	78	148	153	65	7363	14	mosaic 10	25	100	2	5	1	10	1391	348	10167	10	17443	8	8
118796	16AM105083	Sweden	Europe	2016	59	39	67	78	148	153	65	7363	14	mosaic 10	25	100	2	5	1	10	1391	348	10167	10	17443	8	8
118803	16AM105167	Sweden	Europe	2016	59	39	67	78	148	153	65	7363	645	non-mosaic	16	100	1	10	1	10	158	158	1489	29	8431	196	261
118809	16AM105249	Sweden	Europe	2016	59	39	67	78	148	153	65	7363	645	non-mosaic	16	100	1	10	1	10	158	158	5475	563	9184	196	261
118810	16AM105341	Sweden	Europe	2016	59	39	67	78	148	153	65	7363	645	non-mosaic	16	100	1	10	1	1	419	158	1142	563	12001	196	261
118820	16AM105565	Sweden	Europe	2016	59	39	67	78	148	153	65	7363	645	non-mosaic	16	100	1	10	1	10	158	158	5475	563	9184	196	261
118825	16AM105612	Sweden	Europe	2016	59	39	67	78	148	153	65	7363	645	non-mosaic	16	100	1	10	1	10	158	158	1489	563	2400	196	261
118831	16AM105785	Sweden	Europe	2016	59	39	67	78	148	153	65	7363	645	non-mosaic	16	100	1	10	1	10	158	158	5475	563	9184	196	261
118834	16AM105839	Sweden	Europe	2016	59	39	67	78	148	153	65	7363	645	non-mosaic	16	100	1	10	1	1	419	158	1142	563	12001	196	261
118844	16AM105996	Sweden	Europe	2016	59	39	67	78	148	153	65	7363	645	non-mosaic	16	100	1	10	1	10	158	158	5475	563	9184	196	261
119083	16AM106172	Sweden	Europe	2016	59	39	67	78	148	153	65	7363	645	non-mosaic	16	100	1	10	1	11	165	158	10457	563	17932	196	261
119087	16AM106270	Sweden	Europe	2016	59	39	67	78	148	153	65	7363	645	non-mosaic	16	100	1	10	1	10	158	158	3957	563	6360	196	261
119091	16AM106344	Sweden	Europe	2016	59	39	67	78	148	153	65	7363	645	non-mosaic	16	100	1	10	1	10	158	158	3957	563	6360	196	261
119103	16AM106571	Sweden	Europe	2016	59	39	67	78	148	153	65	7363	14	mosaic 10	25	100	2	5	1	12	232	348	8020	10	13876	8	8
119112	16AM106686	Sweden	Europe	2016	59	39	67	78	148	153	65	7363	14	mosaic 10	25	100	2	5	1	12	232	348	8020	10	13876	8	8
119125	16AM106936	Sweden	Europe	2016	59	39	67	78	148	153	65	7363	645	non-mosaic	16	100	1	10	1	10	158	158	1489	29	8431	196	261
119126	16AM106937	Sweden	Europe	2016	59	39	67	78	148	153	65	7363	645	non-mosaic	16	100	1	10	1	10	158	158	1489	29	8431	196	261
119133	16AM107153	Sweden	Europe	2016	59	39	67	78	148	153	65	7363	645	non-mosaic	16	100	1	10	1	10	158	158	9232	563	15844	196	261
119147	16AM107394	Sweden	Europe	2016	59	39	67	78	148	153	65	7363	645	non-mosaic	16	100	1	10	1	10	158	158	1489	563	2400	196	261
119151	16AM107452	Sweden	Europe	2016	59	39	67	78	148	153	65	7363	645	non-mosaic	16	100	1	10	1	10	158	158	5475	563	9184	196	261
119163	16AM107853	Sweden	Europe	2016	59	39	67	78	148	153	65	7363	14	mosaic 10	25	100	2	5	1	12	232	348	6668	10	11388	8	8
119164	16AM107901	Sweden	Europe	2016	59	39	67	78	148	153	65	7363	645	non-mosaic	16	100	1	10	1	10	158	158	5475	563	9184	196	261
119176	16AM108123	Sweden	Europe	2016	59	39	67	78	148	153	65	7363	14	mosaic 10	25	100	2	5	1	12	232	348	8020	10	13876	8	8
119179	16AM108168	Sweden	Europe	2016	59	39	67	78	148	153	65	7363	645	non-mosaic	16	100	1	10	1	10	158	158	5475	563	9184	196	261
119182	16AM108214	Sweden	Europe	2016	59	39	67	78	148	153	65	7363	645	non-mosaic	16	100	1	45	1	4	1372	158	558	563	12542	196	261
119188	16AM108296	Sweden	Europe	2016	59	39	67	78	148	153	65	7363	645	non-mosaic	16	100	1	10	1	1	419	158	1142	563	12001	196	261
119197	16AM108483	Sweden	Europe	2016	59	39	67	78	148	153	65	7363	645	non-mosaic	16	100	1	10	1	10	158	158	9232	563	15844	196	261
119201	16AM108543	Sweden	Europe	2016	59	39	67	78	148	153	65	7363	645	non-mosaic	16	100	1	10	1	10	158	158	3957	563	6360	196	261
119207	16AM108640	Sweden	Europe	2016	59	39	67	78	148	153	65	7363	645	non-mosaic	16	100	1	10	1	10	158	158	5475	563	9184	196	261
119215	16AM108857	Sweden	Europe	2016	59	39	67	78	148	153	65	7363	645	non-mosaic	16	100	1	10	1	10	158	158	5475	563	9184	196	261
119217	16AM108927	Sweden	Europe	2016	59	39	67	78	148	153	65	7363	645	non-mosaic	16	100	1	10	1	10	158	158	3957	563	6360	196	261
119243	16AM109323	Sweden	Europe	2016	59	39	67	78	148	153	65	7363	14	mosaic 10	25	100	2	5	1	12	232	348	8020	10	13876	8	8
119257	16AM109522	Sweden	Europe	2016	59	39	67	78	148	153	65	7363	14	mosaic 10	25	100	2	5	1	12	232	348	8020	10	13876	8	8
119280	16AM109948	Sweden	Europe	2016	59	39	67	78	148	153	65	7363	14	mosaic 10	19	100	1	3	1	8	854	26	206	113	312	8	8
119282	16AM110000	Sweden	Europe	2016	59	39	67	78	148	153	65	7363	645	non-mosaic	16	100	1	10	1	10	158	158	5475	563	9184	196	261
119295	16AM110161	Sweden	Europe	2016	59	39	67	78	148	153	65	7363	14	mosaic 10	25	100	2	5	1	12	232	348	8020	10	13876	8	8
119365	16AM111534	Sweden	Europe	2016	59	39	67	78	148	153	65	7363	645	non-mosaic	16	100	1	10	1	1	419	158	1142	563	12001	196	261
119386	16AM112084	Sweden	Europe	2016	59	39	67	78	148	153	65	7363	645	non-mosaic	16	100	1	10	1	10	158	158	1489	563	2400	196	261
119390	16AM112157	Sweden	Europe	2016	59	39	67	78	148	153	65	7363	645	non-mosaic	16	100	1	10	1	10	158	158	1489	563	2400	196	261
119392	16AM112162	Sweden	Europe	2016	59	39	67	78	148	153	65	7363	645	non-mosaic	16	100	1	10	1	10	158	158	1489	563	2400	196	261
119402	16AM112415	Sweden	Europe	2016	59	39	67	78	148	153	65	7363	645	non-mosaic	16	100	1	10	1	10	158	158	1489	563	2400	196	261
119405	16AM112496	Sweden	Europe	2016	59	39	67	78	148	153	65	7363	645	non-mosaic	16	100	1	10	1	10	158	158	1489	563	2400	196	261
119414	16AM112638	Sweden	Europe	2016	59	39	67	78	148	153	65	7363	645	non-mosaic	16	100	1	10	1	10	158	158	1489	563	2400	196	261
119418	16AM112657	Sweden	Europe	2016	59	39	67	78	148	153	65	7363	14	mosaic 10	25	100	2	5	1	12	232	348	8020	10	13876	8	8
119440	16AM113130	Sweden	Europe	2016	59	39	67	78	148	153	65	7363	14	mosaic 10	25	100	2	5	1	12	232	348	8020	10	13876	8	8
119441	16AM113131	Sweden	Europe	2016	59	39	67	78	148	153	65	7363	14	mosaic 10	25	100	2	5	1	12	232	348	8020	10	13876	8	8
119591	TH94	Thailand	Asia	2018	59	39	67	78	148	153	65	7363	14	mosaic 10	33	100	2	5	1	8	348	348	1193	10	4734	8	8
119594	TH98	Thailand	Asia	2018	59	39	67	78	148	153	65	7363	294	non-mosaic	49	100	7	20	100	13	801		90	884	8058	293	444

## Sheet: Sheet2
ST (NG STAR)
4
15
23
276
25
38
115
276
158
165
186
4
226
227
321
232
276
4
280
953
308
953
318
165
165
158
158
165
321
165
165
165
330
115
158
335
158
158
341
348
843
419
843
476
840
754
480
487
710
158
569
710
710
158
158
158
165
158
158
158
158
158
158
158
419
158
419
158
158
158
158
158
419
158
158
158
158
158
158
158
419
419
158
419
158
158
158
158
158
158
158
158
158
158
158
158
158
158
158
158
158
158
158
158
158
158
158
158
158
158
710
158
158
714
158
158
158
158
158
158
158
158
158
158
719
158
158
158
158
158
158
419
727
419
158
158
158
158
158
158
158
158
158
158
419
158
158
158
710
158
165
158
419
158
710
754
158
2602
710
2602
165
165
710
158
710
2602
2602
158
2602
933
158
2602
2602
933
158
158
158
2602
158
2602
801
840
158
710
710
158
158
933
933
158
158
158
710
158
158
710
710
158
841
842
4
843
854
1240
1240
930
931
348
348
932
1240
933
953
3209
986
1037
1229
2676
1232
348
1240
1229
487
2676
2676
3209
1229
1229
1240
1245
2678
348
3209
1229
2679
1240
1229
3209
232
3209
3209
1269
3214
3209
1229
3209
3209
487
348
348
3209
3209
3209
3209
487
3209
348
348
3209
3209
1229
1305
2691
348
1229
1229
3209
3209
1229
276
1351
1245
1245
754
1245
1245
1245
1245
1245
1245
1352
165
165
158
158
710
158
158
158
158
933
710
158
710
933
933
158
1372
933
158
158
158
158
953
158
419
158
158
158
158
158
158
158
158
158
158
933
158
158
158
158
1391
419
158
158
931
714
933
158
158
158
1420
158
3320
158
23
4
1535
1596
1232
1232
158
2154
1232
1232
1232
1232
1232
1232
1232
2554
1232
1232
1232
1232
276
276
569
569
276
276
276
276
276
276
276
276
318
276
276
276
276
276
276
276
2602
4475
4475
4475
4475
276
276
276
276
2672
276
276
23
23
23
23
23
2676
4473
280
280
2677
4
4
4
4
4
4
2678
4474
4474
2679
321
4
4
4
4
4
4
4
4
4
4
4
4
4
4
4
2691
4
4
4
4
2776
2554
2554
2554
3157
3207
854
854
854
854
3208
854
854
854
2154
854
854
854
3209
854
854
158
158
3210
115
3214
348
4
158
3259
348
3260
2776
348
4
4
348
348
4
158
158
158
158
158
158
158
158
158
158
158
158
158
158
158
158
158
158
158
158
3320
158
710
158
158
158
158
158
158
710
158
158
158
158
953
348
419
487
158
158
158
158
158
158
710
158
158
158
710
158
158
158
158
158
158
158
158
158
3331
158
158
158
158
158
158
158
158
158
158
158
158
158
953
158
953
158
933
158
158
158
158
419
158
158
710
158
158
158
158
158
158
158
3548
115
115
115
115
1245
4
4
3696
227
3209
4
4
4
3259
158
158
158
419
158
158
158
158
158
158
419
933
419
158
933
419
4466
158
158
419
158
158
419
158
419
419
419
419
158
158
933
158
158
158
158
419
419
158
158
158
158
158
158
933
419
158
158
933
933
158
4469
158
158
419
419
158
419
419
933
158
158
158
419
419
158
933
419
158
158
158
158
419
480
158
158
158
158
158
158
227
158
480
158
158
165
165
158
158
158
165
158
3331
4
4472
158
158
158
158
158
158
115
933
158
158
931
931
933
158
165
165
165
165
165
165
165
158
158
158
158
158
158
158
158
158
158
158
158
165
165
158
158
419
419
158
158
158
158
158
158
419
158
158
158
933
158
158
158
158
158
165
158
165
158
933
158
158
165
158
4473
3157
158
158
419
480
931
480
3331
158
158
158
158
158
158
158
158
158
158
158
158
158
419
158
158
158
158
158
158
158
158
158
158
158
158
933
158
158
158
158
158
4474
158
158
714
1305
1305
158
158
158
232
158
419
710
419
158
158
419
158
158
158
710
158
419
419
710
158
419
158
232
933
158
158
158
158
158
419
419
4475
158
158
4476
419
158
158
158
158
4477
158
714
419
933
4479
158
158
1352
933
933
158
158
158
158
158
419
419
158
158
165
419
419
710
419
419
158
419
4481
1391
158
158
419
158
158
158
419
158
165
158
158
232
232
158
158
158
158
158
232
158
232
158
4931
419
158
158
158
158
158
232
232
854
158
232
419
158
158
158
158
158
158
232
232
232
348
801
